# Supplementary material for: Regulation of the BMP Signaling-Responsive Transcriptional Network in the Drosophila Embryo
Source: PLoS Genet. 2016 Jul 5;12(7):e1006164. doi: 10.1371/journal.pgen.1006164 (PMC4933369; doi:10.1371/journal.pgen.1006164)
Supplement: S1 Dataset — Table shows a list of genes identified by RNA-seq, separated as upregulated and downregulated, with each set sorted on adjusted p-value. The tkv and w genes present in the pUASp-TkvQD transgene are shaded grey, known Dpp target genes are highlighted in red. The genes identified from Flyexpress based on dorsal ectoderm expression are also listed in a separate sheet. (XLSX) [file pgen.1006164.s006.xlsx]

## Sheet: RNA_Seq_Padj<0.03
Probe_name	Gene_Symbol	Transcripts per gene	locus	ID	Related_record	chromosome	start	stop	Strand	C1_tophat_dm3_chr_hetMU..Reads.	C2_tophat_dm3_chr_hetMU..Reads.	E1_tophat_dm3_chr_hetMU..Reads.	E2_tophat_dm3_chr_hetMU..Reads.	C1_tophat_dm3_chr_hetMU(RPKM)	C2_tophat_dm3_chr_hetMU(RPKM)	E1_tophat_dm3_chr_hetMU(RPKM)	E2_tophat_dm3_chr_hetMU(RPKM)	Mean(C)	Mean(E)	MeanRatio(E_vs._C)	FoldChange(E_vs._C)	DESeq.pval	DESeq.padj		Dpp Target
CG8827-RA	CG8827-RA	2	chr2L:13905645-13909173	FBtr0080552	Race-RA	chr2L	13905645	13909170	+	440.316	66.0383	2789.49	4005.67	8.9654	1.252	55.8499	91.6064	5.1087	73.7282	14.4319	14.4319	1.4333e-70	2.53494e-66		Y
CG14026-RA	CG14026-RA	4	chr2L:5218996-5271354	FBtr0079086	tkv-RA	chr2L	5218996	5271354	-	19.5968	3.51573	2936.4	3663.49	0.283939	0.0474308	41.8359	59.6186	0.165685	50.7273	306.167	306.167	6.49e-70	5.73e-66
CG2759-RA	CG2759-RA	1	chrX:2684632-2690500	FBtr0070490	w-RA	chrX	2684632	2690500	-	201	114	5570	7299	3.49055	1.84335	95.1144	142.367	2.66695	118.74	44.5229	44.5229	5.28e-68	3.11e-64
CG33466-RA	CG33466-RA	1	chr2R:11111061-11129085	FBgn0259878	Fs	chr2R	11111061	11129080	-	30	8	562	807	0.344681	0.0855837	6.34929	10.414	0.215132	8.38163	38.9603	38.9603	4.91122e-48	1.44766e-44		Y
CG16869-RA	CG16869-RA	1	chr2L:13909640-13911641	FBtr0080554	Ance-2-RA	chr2L	13909640	13911640	+	22	5	464	637	0.489424	0.103571	10.1502	15.9165	0.296498	13.0334	43.9577	43.9577	2.6185e-36	5.78885e-33
CG3218-RA	CG3218-RA	1	chrX:2136137-2140080	FBgn0000810	fs(1)K10	chrX	2136137	2140080	+	386	175	4088	4880	5.10063	2.15318	53.1178	72.4274	3.6269	62.7726	17.3075	17.3075	2.16998e-35	4.26426e-32
CG8649-RD	CG8649-RD	3	chrX:17179736-17185702	FBtr0074443	Fim-RD	chrX	17179736	17185700	-	2.13334	9.32618	273.717	290.99	0.0269269	0.109606	3.3972	4.12526	0.0682666	3.76123	55.0962	55.0962	5.32168e-30	9.41193e-27		late
CG1944-RA	CG1944-RA	1	chr2R:5125035-5127339	FBtr0088591	Cyp4p2-RA	chr2R	5125035	5127339	+	9	2	189	339	0.208746	0.0431928	4.31053	8.83125	0.12597	6.57089	52.1626	52.1626	1.33132e-28	2.14052e-25
CG1048-RA	CG1048-RA	2	chr3R:2568854-2569863	FBtr0081671	zen2-RA	chr3R	2568854	2569863	-	16.5623	3.09059	189.918	309.67	0.718132	0.124776	8.09735	15.081	0.421454	11.5892	27.4981	27.4981	1.0221e-27	1.39053e-24		Y
CG13653-RA	CG13653-RA	1	chr3R:21021282-21022058	FBtr0084804	CG13653-RA	chr3R	21021282	21022050	+	66	34	475	788	3.80756	1.82636	26.9457	51.0593	2.81696	39.0025	13.8456	13.8456	1.07275e-26	1.35519e-23		Y
CG5055-RB	CG5055-RB	2	chrX:17080974-17089351	FBtr0111000	baz-RB	chrX	17080974	17089350	+	75.3926	42.6763	604.845	690.245	0.561317	0.29585	4.4281	5.77204	0.428584	5.10007	11.8998	11.8998	1.86173e-25	2.19511e-22		Y
CG12283-RA	CG12283-RA	1	chr2L:12818930-12822788	FBtr0080401	kek1-RA	chr2L	12818930	12822780	-	154	58	1182	1799	1.74968	0.613578	13.2053	22.9569	1.18163	18.0811	15.3019	15.3019	1.24084e-24	1.29091e-21		Y
CG7997-RB	CG7997-RB	2	chr2R:12228752-12231685	FBtr0087171	CG7997-RB	chr2R	12228752	12231680	-	55.0541	41.0722	544.246	791.178	1.39929	0.972013	13.6022	22.586	1.18565	18.0941	15.2609	15.2609	1.31898e-24	1.29597e-21		late
CG8095-RB	CG8095-RB	2	chr2R:11136290-11146004	FBtr0087369	scb-RB	chr2R	11136290	11146000	+	491.052	220.586	1862.2	3226.16	4.32073	1.80723	16.112	31.8833	3.06398	23.9977	7.83218	7.83218	4.39631e-24	4.09227e-21		Y
CG2762-RA	CG2762-RA	1	chr2L:523467-540542	FBtr0078063	ush-RA	chr2L	523467	540542	+	348	87	1405	1608	3.00379	0.699222	11.925	15.5892	1.85151	13.7571	7.43022	7.43022	6.44217e-20	5.42553e-17		Y
CG18088-RA	CG18088-RA	1	chr2L:8967537-8970265	FBtr0079759	CG18088-RA	chr2L	8967537	8970265	+	58	19	355	405	1.04684	0.319308	6.30046	8.21017	0.683072	7.25532	10.6216	10.6216	2.60663e-19	2.09549e-16		late
CG5187-RA	CG5187-RA	2	chr3L:9005785-9012341	FBtr0076547	Doc2-RA	chr3L	9005785	9012341	-	266.909	110.223	1282.5	1924.3	5.61948	2.16078	26.5511	45.5044	3.89013	36.0278	9.26132	9.26132	5.38201e-19	4.13853e-16		Y
CG9520-RA	CG9520-RA	3	chr2L:8943454-8946603	FBtr0079790	C1GalTA-RA	chr2L	8943454	8946603	-	66.034	19.1571	332.225	467.376	1.40403	0.379265	6.94598	11.1615	0.891646	9.05372	10.1539	10.1539	1.02949e-18	7.58647e-16		late
CG12011-RA	CG12011-RA	1	chr3L:1694619-1696421	FBtr0072764	CG12011-RA	chr3L	1694619	1696421	+	1087	662	6209	9249	25.6637	14.553	144.147	245.262	20.1083	194.704	9.68277	9.68277	2.30489e-16	1.50979e-13		late
CG13800-RA	CG13800-RA	1	chr3L:2388392-2408342	FBtr0072891	CG13800-RA	chr3L	2388392	2408342	+	482	223	2346	2077	3.18717	1.37299	15.2538	15.4256	2.28008	15.3397	6.7277	6.7277	3.1089e-15	1.896e-12		Y
CG10619-RB	CG10619-RB	2	chr2L:18859500-18881257	FBtr0081112	tup-RB	chr2L	18859500	18881250	-	96.4261	52.4913	383.573	567.118	1.18772	0.602023	4.64581	7.84586	0.894874	6.24584	6.97958	6.97958	8.87551e-15	5.23241e-12		Y
CG31902-RB	CG31902-RB	1	chr2L:7887693-7889130	FBgn0051902	Spn28Da	chr2L	7887693	7889130	-	0	0	75	114	0	0	2.37184	4.11797	0	3.24491	?	?	2.00403e-13	9.36092e-11		N
CG12919-RA	CG12919-RA	2	chr2R:5965870-5971725	FBtr0088405	egr-RA	chr2R	5965870	5971725	+	298.319	169.972	981.143	1360.97	5.59961	2.9707	18.1093	28.6927	4.28515	23.401	5.46095	5.46095	2.01128e-13	9.36092e-11		Y
CG5399-RA	CG5399-RA	1	chr3R:11520992-11522287	FBtr0083164	CG5399-RA	chr3R	11520992	11522280	+	44	20	197	320	1.91392	0.810037	8.42615	15.6339	1.36198	12.03	8.83276	8.83276	2.47477e-13	1.12228e-10		late
CG8084-RA	CG8084-RA	1	chr2R:4956606-4965060	FBtr0088559	ana-RA	chr2R	4956606	4965060	+	7	11	170	145	0.118489	0.173371	2.82957	2.75672	0.14593	2.79314	19.1403	19.1403	2.38512e-12	9.81006e-10		Y
CG11893-RA	CG11893-RA	1	chr3R:21115599-21116963	FBtr0084827	CG11893-RA	chr3R	21115599	21116960	+	5	4	117	122	0.156974	0.116929	3.61191	4.30194	0.136952	3.95693	28.8929	28.8929	4.3529e-11	1.45255e-08
CG45263-RA	CG45263-RA	1	chr3R:4204890-4303316	FBgn0266801	CG45263-RA	chr3R	4204890	4303316	-	99	24	377	353	1.1295	0.254958	4.22948	4.52349	0.692231	4.37648	6.32229	6.32229	5.04885e-11	1.65359e-08		Y
CG13912-RA	CG13912-RA	1	chr3L:1189590-1190361	FBtr0072625	CG13912-RA	chr3L	1189590	1190361	+	103	64	351	542	5.97586	3.45739	20.0246	35.319	4.71662	27.6718	5.86687	5.86687	1.30573e-10	3.98158e-08		late
CG33956-RD	CG33956-RD	4	chr3R:25592497-25619839	FBgn0001297	kay-RD	chr3R	25592497	25619830	+	37.7622	26.9413	202.554	280.922	0.444363	0.295192	2.34376	3.7129	0.369778	3.02833	8.1896	8.1896	3.39208e-10	9.83481e-08		Y
CG6394-RA	CG6394-RA	2	chrX:18390113-18393903	FBtr0074624	GalNAc-T2-RA	chrX	18390113	18393900	-	40.547	30.9269	156.666	346.712	0.652533	0.463432	2.47921	6.267	0.557983	4.3731	7.83735	7.83735	5.17175e-10	1.42918e-07		late
CG9446-RB	CG9446-RB	3	chr2R:2749506-2754563	FBtr0086208	coro-RB	chr2R	2749506	2754563	-	12.3692	0.613351	2.9644	226.961	0.182652	0.0084333	0.043044	3.76426	0.0955429	1.90365	19.9246	19.9246	6.10136e-10	1.66013e-07		late
CG1046-RA	CG1046-RA	2	chr3R:2578586-2579922	FBtr0081670	zen-RA	chr3R	2578586	2579922	-	8.19456	7.63475	106.962	132.53	0.263132	0.22827	3.37731	4.77979	0.245701	4.07855	16.5997	16.5997	1.31279e-09	3.41442e-07		Y
CG17574-RD	CG17574-RD	4	chr2R:8736863-8744254	FBtr0113079	CG17574-RD	chr2R	8736863	8744254	-	4.08172	0.072156	50.0059	99.659	0.198236	0.003263	2.38811	5.43629	0.10075	3.9122	38.8309	38.8309	4.00135e-09	9.82888e-07		late
CG2947-RB	CG2947-RB	2	chrX:3684070-3686511	FBtr0070597	HIP-R-RB	chrX	3684070	3686511	+	65.056	56.9198	323.642	314.815	1.28367	1.04576	6.27947	6.97697	1.16472	6.62822	5.69085	5.69085	8.29208e-09	1.98181e-06		N
CG15236-RB	CG15236-RB	2	chr2R:2715863-2725866	FBtr0086160	CG15236-RB	chr2R	2715863	2725866	+	83.0089	59.2172	351.663	338.193	0.712883	0.473529	2.96971	3.26216	0.593206	3.11593	5.2527	5.2527	1.7608e-08	3.99249e-06		N
CG7530-RC	CG7530-RC	3	chr3R:10550472-10556997	FBtr0083021	CG7530-RC	chr3R	10550472	10556990	-	18.0134	31.0575	172.405	187.855	0.42926	0.689122	4.03987	5.02799	0.559191	4.53393	8.10802	8.10802	1.9082e-08	4.27196e-06
CG7005-RA	CG7005-RA	1	chr3R:20672736-20676143	FBtr0084703	Esp-RA	chr3R	20672736	20676140	+	268	93	648	666	4.60706	1.4886	10.9536	12.8591	3.04783	11.9063	3.9065	3.9065	1.44145e-07	2.65557e-05		Y
CG4193-RA	CG4193-RA	1	chrX:5206406-5207156	FBgn0011761	dhd	chrX	5206406	5207156	+	69	53	387	195	3.75771	2.68754	20.7242	11.9277	3.22263	16.3259	5.06604	5.06604	2.35874e-07	4.08987e-05		N
CG34373-RG	CG34373-RG	5	chr3L:8070492-8101939	FBgn0035998	Ect4-RG	chr3L	8070492	8101939	+	119.093	30.1099	226.249	406.365	0.947837	0.223133	1.77063	3.63255	0.585485	2.70159	4.61428	4.61428	3.67713e-07	6.25324e-05		Y
CG16778-RC	CG16778-RC	4	chr2R:20973303-20985748	FBtr0072458	lov-RC	chr2R	20973303	20985740	-	65.4346	38.9173	249.386	256.936	0.602629	0.333726	2.25843	2.65774	0.468177	2.45809	5.25033	5.25033	4.1559e-07	6.93408e-05		Y
CG3940-RA	CG3940-RA	1	chr3R:5938268-5945143	FBgn0037788	CG3940	chr3R	5938268	5945143	+	16	8	88	137	0.464804	0.216394	2.51377	4.4701	0.340599	3.49194	10.2523	10.2523	5.88278e-07	9.45844e-05
CG15671-RA	CG15671-RA	1	chr2R:17242520-17266968	FBtr0071610	cv-2-RA	chr2R	17242520	17266960	-	204	122	471	674	1.92566	1.07229	4.37182	7.14587	1.49897	5.75885	3.84186	3.84186	6.95733e-07	0.000109864		Y
CG43332-RA	CG43332-RA	2	chr2L:14161235-14180682	FBgn0263037	CG43332-RA	chr2L	14161235	14180680	-	65	9.84887	209.919	186	0.447255	0.0631005	1.42032	1.43747	0.255178	1.4289	5.59962	5.59962	8.76946e-07	0.00013605
CG6234-RA	CG6234-RA	1	chr3R:8473782-8478636	FBtr0082648	Dtg-RA	chr3R	8473782	8478636	+	1681	1023	4294	5206	27.8539	15.7834	69.9639	96.8878	21.8186	83.4258	3.8236	3.8236	9.66831e-07	0.000147408		Y
CG7590-RA	CG7590-RA	2	chr3L:11245409-11248622	FBtr0076168	scyl-RA	chr3L	11245409	11248620	+	830.547	602.583	2406.78	2298.52	13.7286	9.27437	39.1194	42.6734	11.5015	40.8964	3.55574	3.55574	1.11745e-06	0.000166077		Y
CG12212-RA	CG12212-RA	2	chrX:4511602-4520257	FBtr0070680	peb-RA	chrX	4511602	4520257	+	69.4845	36.2314	225.332	256.826	0.439466	0.213367	1.40137	1.82441	0.326417	1.61289	4.94121	4.94121	1.384e-06	0.000201414		Y
CG31449-RA	CG31449-RA	1	chr3R:8291026-8293501	FBtr0082679	Hsp70Ba-RA	chr3R	8291026	8293501	-	21.3111	0.808931	72.6299	132.875	0.351694	0.0124302	1.17861	2.46291	0.182062	1.82076	10.0007	10.0007	1.89085e-06	0.000261263
CG5133-RA	CG5133-RA	1	chr3L:9034477-9038145	FBtr0076522	Doc1-RA	chr3L	9034477	9038145	+	184.834	94	390	571.79	4.94725	2.34268	10.2645	17.1895	3.64497	13.727	3.76602	3.76602	2.1105e-06	0.000287125		Y
CG5661-RA	CG5661-RA	2	chr3L:12060611-12074886	FBtr0076052	Sema-5c-RA	chr3L	12060611	12074880	-	293.271	143.091	677.785	732.02	2.76004	1.2539	6.27236	7.73776	2.00697	7.00506	3.49036	3.49036	2.35312e-06	0.000307636		Y
CG42365-RA	CG42365-RA	1	chr2R:17554252-17555100	FBgn0259711	CG42365	chr2R	17554252	17555100	+	0	3	42	54	0	0.134544	1.98922	2.92132	0.0672722	2.45527	36.4975	36.4975	5.33719e-06	0.000609409		N
CG31641-RC	CG31641-RC	3	chr2L:6100378-6123906	FBtr0079196	stai-RC	chr2L	6100378	6123906	+	128.508	93.4689	411.65	366.757	2.81593	1.90705	8.86973	9.02639	2.36149	8.94806	3.78916	3.78916	7.41013e-06	0.000808985		N
CG30463-RC	CG30463-RC	5	chr2R:12560966-12618890	FBtr0113379	CG30463-RC	chr2R	12560966	12618890	-	31.2341	13.7004	135.781	124.559	0.310477	0.126806	1.32718	1.39066	0.218641	1.35892	6.21531	6.21531	1.24669e-05	0.00128941		late
CG8974-RA	CG8974-RA	5	chrX:15687752-15690083	FBtr0074186	CG8974-RA	chrX	15687752	15690080	-	198.195	40.2942	194.567	564.165	5.41486	1.02504	5.22706	17.312	3.21995	11.2695	3.49991	3.49991	1.24243e-05	0.00128941		N
CG5442-RA	CG5442-RA	2	chr2L:12431856-12434666	FBtr0089898	SC35-RA	chr2L	12431856	12434660	-	68.303	171.692	232.702	567.449	2.78425	6.51664	9.32742	25.9801	4.65044	17.6538	3.79615	3.79615	1.43265e-05	0.00143965		late
CG5093-RA	CG5093-RA	1	chr3L:8998298-9000352	FBtr0076521	Doc3-RA	chr3L	8998298	9000352	+	40.1656	25	143	166.21	0.981778	0.568989	3.43707	4.56312	0.775384	4.00009	5.15886	5.15886	2.53346e-05	0.00247551		Y
CG17524-RA	CG17524-RA	1	chr2R:14288222-14288975	FBtr0086671	GstE3-RA	chr2R	14288222	14288970	+	24	18	82	157	1.30182	0.909113	4.37368	9.56504	1.10547	6.96936	6.30444	6.30444	2.90011e-05	0.00274286
CG31462-RA	CG31462-RA	1	chr3R:4210766-4213925	FBtr0081851	CG31462-RA	chr3R	4210766	4213925	-	27	4	102	101	0.3491	0.0481561	1.29682	1.46674	0.198628	1.38178	6.95662	6.95662	2.98887e-05	0.00279688		Y
CG2674-RG	CG2674-RG	10	chr2L:109608-114433	FBtr0089436	Sam-S-RG	chr2L	109608	114433	+	88.8375	40.3845	198.957	272.811	1.66523	0.704852	3.66717	5.74362	1.18504	4.7054	3.97066	3.97066	3.29227e-05	0.00300036		late
CG44774-RA	CG44774-RA	5	chrX:4820694-4823880	FBgn0266000	CG44774-RA	chrX	4820694	4823880	-	221.998	143.03	468.79	603.802	2.98861	1.79289	6.20571	9.1298	2.39075	7.66775	3.20726	3.20726	3.34203e-05	0.00300036		late
CG9660-RF	CG9660-RF	6	chr2L:3068339-3072309	FBtr0112883	toc-RF	chr2L	3068339	3072309	-	879.779	414.128	1358.93	2067.04	10.4948	4.59982	15.9402	27.6947	7.54732	21.8175	2.89075	2.89075	3.39e-05	0.00301721		Y
CG13654-RA	CG13654-RA	1	chr3R:21025540-21039372	FBtr0084805	CG13654-RA	chr3R	21025540	21039370	+	25	10	74	140	0.322832	0.120238	0.939639	2.03054	0.221535	1.48509	6.70363	6.70363	3.47438e-05	0.00304198
CG3206-RA	CG3206-RA	1	chrX:2140264-2141610	FBgn0023523	Or2a	chrX	2140264	2141610	+	1	0	31	32	0.0320099	0	0.975752	1.15049	0.016005	1.06312	66.4243	66.4243	4.15536e-05	0.00347387
CG15162-RA	CG15162-RA	1	chr2L:18617257-18661788	FBtr0081073	MESR3-RA	chr2L	18617257	18661780	+	191	107	378	512	3.69907	1.92951	7.19853	11.1372	2.81429	9.16786	3.25761	3.25761	4.16045e-05	0.00347387		Y
CG33300-RA	CG33300-RA	1	chr2L:9897953-9903059	FBgn0053300	Muc30E-RA	chr2L	9897953	9903059	-	32	15	128	116	0.255979	0.111725	1.00683	1.04222	0.183852	1.02452	5.57255	5.57255	5.22023e-05	0.0042351
CG42666-RB	CG42666-RB	4	chrX:1725355-1746971	FBtr0302654	CG42666-RB	chrX	1725355	1746971	+	169.623	74.1014	305.943	426.543	2.00701	0.816387	3.55958	5.66858	1.4117	4.61408	3.26846	3.26846	6.65e-05	0.00515567		Y
CG5014-RC	CG5014-RC	4	chrX:3843461-3848139	FBtr0070618	Vap-33-1-RC	chrX	3843461	3848139	+	122.741	83.5716	416.275	239.208	2.26335	1.43491	7.54805	4.95432	1.84913	6.25119	3.3806	3.3806	8.40208e-05	0.00633768		N
CG6753-RA	CG6753-RA	1	chr3R:8465880-8468296	FBgn0038070	CG6753-RA	chr3R	8465880	8468296	-	21	9	73	113	0.437622	0.174633	1.49588	2.64487	0.306127	2.07037	6.76311	6.76311	8.62372e-05	0.00646267
CG1916-RA	CG1916-RA	1	chr2R:5381674-5390696	FBtr0088512	Wnt2-RA	chr2R	5381674	5390696	+	42	24	109	177	0.76618	0.40766	1.95524	3.62661	0.58692	2.79093	4.75521	4.75521	9.71002e-05	0.00709634		late
CG4421-RA	CG4421-RA	1	chr3R:8205745-8206541	FBgn0010044	GstD8	chr3R	8205745	8206541	+	2	0	25	40	0.102625	0	1.26141	2.30531	0.0513124	1.78336	34.7549	34.7549	9.99334e-05	0.00727334		late
CG8448-RC	CG8448-RC	5	chr2R:12090827-12097349	FBtr0087195	mrj-RC	chr2R	12090827	12097340	-	5.6346	13.4527	50.4649	96.4959	0.107293	0.238519	0.944911	2.06378	0.172906	1.50435	8.70038	8.70038	0.000100376	0.0072756
CG7995-RD	CG7995-RD	5	chr3L:1739162-1745425	FBtr0072769	CG7995-RD	chr3L	1739162	1745425	+	7.42906	0.808099	36.8352	64.2805	0.134027	0.0135746	0.653455	1.30252	0.0738009	0.977988	13.2517	13.2517	0.00010372	0.00748732
CG11164-RA	CG11164-RA	1	chrX:13562056-13563329	FBtr0073809	CG11164-RA	chrX	13562056	13563320	+	53	25	213	103	1.80247	0.791658	7.12304	3.93438	1.29706	5.52871	4.26248	4.26248	0.000111425	0.00788262		late
CG31760-RA	CG31760-RA	1	chr2L:12142784-12170222	FBtr0080338	CG31760-RA	chr2L	12142784	12170220	+	1	0	26	31	0.00942207	0	0.240887	0.328061	0.00471104	0.284474	60.3845	60.3845	0.000112538	0.0078982
CG10082-RB	CG10082-RB	2	chr2R:17541144-17544945	FBtr0071662	CG10082-RB	chr2R	17541144	17544940	+	40.9548	7.29044	100.767	133.848	0.596145	0.0988112	1.44231	2.1883	0.347478	1.8153	5.22421	5.22421	0.000114646	0.00801437		Y
CG3664-RF	CG3664-RF	6	chr2L:2359546-2364953	FBgn0014010	Rab5	chr2L	2359546	2364953	-	50.7641	11.0204	67.8327	201.927	1.19095	0.240734	1.56484	5.32082	0.715842	3.44283	4.80948	4.80948	0.000121278	0.00831362		N
CG2269-RC	CG2269-RC	3	chr2R:5975076-5983922	FBtr0088407	CG2269-RC	chr2R	5975076	5983922	+	2.22018	2.37866	43.434	32.1427	0.025631	0.025569	0.49306	0.41678	0.0256	0.45492	17.7703	17.7703	0.000122276	0.00833395		late
CG10626-RA	CG10626-RA	1	chr3L:5505517-5522442	FBtr0077149	Lkr-RA	chr3L	5505517	5522442	-	0	0	20	25	0	0	0.273778	0.390897	0	0.332337	?	?	0.000123184	0.00834726		N
CG4408-RA	CG4408-RA	1	chr3R:19187611-19189761	FBgn0039073	CG4408	chr3R	19187611	19189760	-	170	90	323	416	3.22958	1.59201	6.03382	8.8764	2.41079	7.45511	3.09239	3.09239	0.000158625	0.0104681		N
CG9339-RE	CG9339-RE	8	chr2L:20871329-20917455	FBtr0081443	sky-RE	chr2L	20871329	20917450	-	9.55902	21.2822	78.5165	100.34	0.0770089	0.159643	0.621987	0.907924	0.118326	0.764956	6.46482	6.46482	0.000163017	0.0107179		late
CG42329-RA	CG42329-RA	1	chr2L:1219363-1229472	FBgn0259229	CG42329	chr2L	1219363	1229472	+	0	0	14	30	0	0	0.27085	0.662942	0	0.466896	?	?	0.000165685	0.0108423
CG9734-RC	CG9734-RC	4	chr3R:11722648-11728227	FBtr0083245	glob1-RC	chr3R	11722648	11728220	-	26.5124	9.83255	63.2811	133.024	1.1245	0.388312	2.63922	6.33703	0.756405	4.48813	5.9335	5.9335	0.000179077	0.0113112		late
CG7272-RA	CG7272-RA	1	chr3L:15494040-15496878	FBtr0075548	CG7272-RA	chr3L	15494040	15496870	+	29	15	95	119	0.989554	0.476582	3.18756	4.56073	0.733068	3.87415	5.28484	5.28484	0.000195725	0.0122318		late
CG31064-RA	CG31064-RA	3	chr3R:23056483-23064804	FBtr0085124	CG31064-RA	chr3R	23056483	23064800	-	3.1074	0.251998	28.8252	39.2981	0.0411546	0.00310758	0.375393	0.584573	0.0221311	0.479983	21.6882	21.6882	0.000203363	0.0125363
CG10360-RB	CG10360-RB	2	chr2L:19542640-19545549	FBtr0100289	ref(2)P-RB	chr2L	19542640	19545540	+	212.847	207.33	494.271	620.236	3.91078	3.54702	8.93006	12.7997	3.7289	10.8649	2.91369	2.91369	0.00020814	0.0127376		late
CG15817-RA	CG15817-RA	2	chr3R:25054910-25060887	FBgn0028476	Usp1-RA	chr3R	25054910	25060880	+	202.441	64.7904	264.973	458.643	1.76718	0.526621	2.27445	4.4968	1.1469	3.38562	2.95197	2.95197	0.000235058	0.0141403		N
CG3798-RA	CG3798-RA	6	chr2R:8764596-8767329	FBgn0013305	Nmda1-RA	chr2R	8764596	8767329	-	163.484	19.155	96.9327	421.3	4.02256	0.438847	2.34526	11.643	2.23071	6.99414	3.13539	3.13539	0.000244262	0.0144482		N
CG32021-RA	CG32021-RA	1	chr4:927898-929811	FBgn0052021	CG32021-RA	chr4	927898	929811	-	16	4	69	70	0.947123	0.220471	4.01632	4.65405	0.583797	4.33519	7.42584	7.42584	0.000248	0.0145893
CG1389-RA	CG1389-RA	3	chr2R:3592678-3596697	FBtr0088938	tor-RA	chr2R	3592678	3596697	-	194.957	146.194	308.517	591.479	2.52953	1.76618	3.93616	8.61959	2.14786	6.27788	2.92286	2.92286	0.000248298	0.0145893		N
CG8849-RA	CG8849-RA	1	chr2L:4944256-4945344	FBtr0079058	mRpL24-RA	chr2L	4944256	4945344	-	146	87	425	249	6.95837	3.86081	19.9176	13.3291	5.40959	16.6233	3.07294	3.07294	0.000251618	0.0147326		late
CG30382-RA	CG30382-RA	1	chr2R:3717911-3719275	FBtr0088894	CG30382-RA	chr2R	3717911	3719275	-	139.214	197.551	269.082	631.487	5.94164	7.85071	11.2928	30.2715	6.89617	20.7822	3.01358	3.01358	0.000263251	0.0151656		N
CG14545-RA	CG14545-RA	1	chr3R:21676125-21677014	FBtr0084913	CG14545-RA	chr3R	21676125	21677010	-	4	2	56	23	0.199242	0.0927591	2.74285	1.28676	0.146001	2.0148	13.8	13.8	0.000273362	0.0155957		N
CG33156-RB	CG33156-RB	5	chr2R:9435749-9437781	FBgn0053156	CG33156-RB	chr2R	9435749	9437781	-	3.68638	2.70001	34.7821	50.0491	0.0817866	0.0557766	0.758805	1.24717	0.0687816	1.00299	14.5822	14.5822	0.000286342	0.0159253		N
CG5272-RA	CG5272-RA	1	chr3L:14795480-14796458	FBtr0075697	gnu-RA	chr3L	14795480	14796450	-	81	64	182	269	3.59611	2.64565	7.94533	13.4136	3.12088	10.6795	3.42195	3.42195	0.000300173	0.0165902
CG3752-RA	CG3752-RA	1	chr2L:9387389-9391680	FBgn0012036	Aldh	chr2L	9387389	9391680	+	33	25	133	111	0.617724	0.435738	2.44808	2.33373	0.526731	2.3909	4.53913	4.53913	0.000308174	0.0169793		N
CG9674-RD	CG9674-RD	4	chr3L:16780915-16800829	FBtr0075344	CG9674-RD	chr3L	16780915	16800820	-	40.9452	31.8226	125.248	156.545	0.229158	0.165834	0.689278	0.984047	0.197496	0.836663	4.23636	4.23636	0.000309463	0.0169974		late
CG13610-RA	CG13610-RA	1	chr3R:20098753-20101014	FBtr0084598	Orct2-RA	chr3R	20098753	20101010	+	84.3991	28.9307	152.304	218.344	1.52466	0.48663	2.70545	4.43019	1.00564	3.56782	3.54779	3.54779	0.000369144	0.019547		N
CG5099-RB	CG5099-RB	2	chr3R:21344045-21428144	FBtr0084881	msi-RB	chr3R	21344045	21428140	+	21.7322	5.49299	58.4924	98.7542	0.216975	0.0510646	0.574247	1.10741	0.13402	0.840828	6.2739	6.2739	0.00037667	0.0198859
CG8632-RA	CG8632-RA	2	chr2R:8540312-8543249	FBtr0087845	CG8632-RA	chr2R	8540312	8543249	+	48.9345	35.3993	87.9784	214.452	0.789381	0.531707	1.39554	3.88551	0.660544	2.64052	3.9975	3.9975	0.000384739	0.0201914		N
CG7937-RA	CG7937-RA	1	chr3R:17325977-17338055	FBtr0084111	C15-RA	chr3R	17325977	17338050	+	12	1	37	71	0.443562	0.0344174	1.34483	2.94766	0.23899	2.14625	8.9805	8.9805	0.000437034	0.0221472		Y
CG8524-RB	CG8524-RB	2	chr3R:10155846-10193014	FBtr0082942	NK7.1-RB	chr3R	10155846	10193010	-	2.27874	6.36156	47.6799	37.4935	0.0391233	0.101697	0.804951	0.723008	0.0704104	0.76398	10.8504	10.8504	0.000449823	0.0226655		N
CG3429-RA	CG3429-RA	1	chrX:6257451-6259743	FBgn0003655	swa-RA	chrX	6257451	6259743	-	155	59	265	324	3.12947	1.10917	5.26112	7.34736	2.11932	6.30424	2.97465	2.97465	0.000465228	0.0231775		N
CG32581-RB	CG32581-RB	2	chrX:15690936-15693190	FBgn0052581	CG32581	chrX	15690936	15693190	-	9.81882	1.05326	40.1719	58.1973	0.298398	0.0298042	1.20047	1.98649	0.164101	1.59348	9.71036	9.71036	0.000467117	0.0232063
CG4302-RA	CG4302-RA	1	chr2R:17100383-17102474	FBgn0027073	CG4302	chr2R	17100383	17102470	-	17	5	80	56	0.396324	0.108537	1.83394	1.46634	0.25243	1.65014	6.53701	6.53701	0.000475558	0.0234282
CG8385-RH	CG8385-RH	7	chr3L:22861479-22865158	FBtr0299906	Arf79F-RH	chr3L	22861479	22865150	-	44.6149	30.9766	209.149	72.6588	1.24643	0.805799	5.74562	2.27994	1.02611	4.01278	3.91065	3.91065	0.000474365	0.0234282		late
CG15658-RA	CG15658-RA	1	chr2R:17081078-17086942	FBtr0071583	CG15658-RA	chr2R	17081078	17086940	+	35	24	98	139	0.875422	0.558941	2.41029	3.90491	0.717181	3.1576	4.40279	4.40279	0.000514217	0.0249454		Y
CG10184-RA	CG10184-RA	1	chr3R:19428224-19431210	FBtr0084481	CG10184-RA	chr3R	19428224	19431210	-	7	4	36	60	0.215458	0.114638	1.08958	2.07426	0.165048	1.58192	9.58459	9.58459	0.000551336	0.0262828
CG32697-RA	CG32697-RA	6	chrX:9522732-9544791	FBgn0028341	l(1)G0232-RA	chrX	9522732	9544791	-	25.6049	64.7122	120.542	192.843	0.342893	0.806913	1.58733	2.90059	0.574903	2.24396	3.90319	3.90319	0.000557041	0.0264124
CG6721-RA	CG6721-RA	2	chr3L:9832786-9848380	FBtr0076367	Gap1-RA	chr3L	9832786	9848380	-	44.3962	5.46919	46.6091	162.977	0.375046	0.0430197	0.387171	1.54637	0.209033	0.966769	4.62496	4.62496	0.000584886	0.0273682		late
CG10072-RA	CG10072-RA	1	chr3L:6952647-6957903	FBtr0076938	sgl-RA	chr3L	6952647	6957903	-	124	75	282	273	2.17745	1.22629	4.86932	5.38437	1.70187	5.12684	3.01248	3.01248	0.000584936	0.0273682		late
CG4404-RA	CG4404-RA	1	chrX:12797776-12800069	FBgn0030432	CG4404	chrX	12797776	12800060	-	73	51	193	191	1.73858	1.13096	4.51983	5.10918	1.43477	4.8145	3.3556	3.3556	0.000639792	0.0292946		N
CG7660-RB	CG7660-RB	1	chr3R:13545174-13548678	FBtr0083508	Pxt-RB	chr3R	13545174	13548670	+	160	89	293	363	2.4044	1.24532	4.32959	6.12688	1.82486	5.22823	2.86501	2.86501	0.000642287	0.0292946		N
CG17420-RD	CG17420-RD	4	chr3LHet:2397809-2399001	FBgn0028697	RpL15	chr3LHet	2397809	2399001	+	2809.09	119.901	88.114	288.156	129.354	5.14092	3.98979	14.9034	67.2472	9.44659	0.140476	-7.11867	1.27808e-65	5.65104e-62
CG32031-RC	CG32031-RC	6	chr3L:9041962-9044849	FBgn0000116	Argk	chr3L	9041962	9044849	-	242.049	77.1121	7.97564	0.0538869	4.67001	1.3853	0.151312	0.001167	3.02765	0.0762399	0.0251812	-39.7122	1.57999e-28	2.32864e-25
CG1151-RA	CG1151-RA	1	chr3R:2060431-2062604	FBtr0078596	Osi6-RA	chr3R	2060431	2062604	+	234	323	65	16	6.18619	7.95087	1.68972	0.475087	7.06853	1.0824	0.15313	-6.53041	7.67395e-25	8.4826e-22
CG13906-RA	CG13906-RA	1	chr3L:909139-912330	FBtr0072592	nerfin-1-RA	chr3L	909139	912330	+	251	98	11	21	3.21279	1.16799	0.13845	0.301908	2.19039	0.220179	0.10052	-9.94822	6.01697e-20	5.32081e-17
CG31813-RA	CG31813-RA	1	chr2L:13736140-13736794	FBgn0051813	CG31813	chr2L	13736140	13736790	+	156	105	12	10	9.74277	6.10593	0.73694	0.701462	7.92435	0.719201	0.0907583	-11.0183	1.34901e-17	9.54346e-15
CG11895-RA	CG11895-RA	1	chr2R:6593411-6608647	FBtr0088214	stan-RA	chr2R	6593411	6608647	+	215	160	44	18	0.694638	0.481332	0.139787	0.065318	0.587985	0.102553	0.174414	-5.73349	3.34725e-17	2.2769e-14
CG10067-RA	CG10067-RA	2	chr2R:16831533-16833946	FBtr0071519	Act57B-RA	chr2R	16831533	16833940	+	581.791	342.233	139.186	87.9124	13.7677	7.54086	3.23878	2.33664	10.6543	2.78771	0.261652	-3.82188	3.07543e-15	1.896e-12
CG17927-RD	CG17927-RD	13	chr2L:16768579-16788767	FBtr0080900	Mhc-RD	chr2L	16768579	16788760	+	180.845	118.358	31.1155	2.01041	1.11026	0.67658	0.18784	0.013862	0.893421	0.100851	0.112882	-8.85879	5.05505e-14	2.79386e-11
CG3401-RA	CG3401-RA	1	chr2R:20193405-20200627	FBgn0003888	betaTub60D	chr2R	20193405	20200620	+	308.16	176	40.0091	61.0086	4.99274	2.6551	0.637404	1.1102	3.82392	0.8738	0.228509	-4.37619	1.04708e-13	5.44664e-11
CG17579-RB	CG17579-RB	2	chr2R:8668049-8689516	FBtr0087856	sca-RB	chr2R	8668049	8689516	+	1279.93	568.255	203.595	409.455	13.7829	5.69772	2.15583	4.95228	9.74029	3.55405	0.364882	-2.74061	1.15582e-13	5.84054e-11
CG33103-RC	CG33103-RC	4	chr3R:24346387-24366054	FBgn0003137	Ppn	chr3R	24346387	24366050	-	325.107	117.532	46.0343	48.9705	1.79955	0.605759	0.25056	0.304452	1.20266	0.277506	0.230744	-4.3338	1.34522e-13	6.60877e-11
CG1374-RA	CG1374-RA	2	chr2L:21828595-21837014	FBtr0085906	tsh-RA	chr2L	21828595	21837010	+	686.521	312.866	130.18	167.001	5.92577	2.51452	1.10491	1.61903	4.22014	1.36197	0.322731	-3.09856	2.85388e-13	1.26184e-10
CG4396-RA	CG4396-RA	2	chrX:12832601-12839837	FBgn0086675	fne	chrX	12832601	12839830	+	174.95	103.156	18.6198	20.9947	2.38431	1.30903	0.249526	0.32137	1.84667	0.285448	0.154575	-6.46937	2.16012e-12	9.09615e-10
CG3625-RB	CG3625-RB	3	chr2L:283385-285777	FBgn0031245	CG3625	chr2L	283385	285777	-	560.335	221.172	116.927	90.3368	16.4534	6.04705	3.37611	2.97934	11.2502	3.17772	0.282458	-3.54034	6.97786e-12	2.74245e-09
CG2184-RB	CG2184-RB	2	chr3R:25997160-26000274	FBtr0089746	Mlc2-RB	chr3R	25997160	26000270	-	116.756	178.209	37.0496	15.113	2.14524	3.04882	0.66938	0.311885	2.59703	0.490632	0.18892	-5.29323	7.44479e-12	2.86236e-09
CG10591-RA	CG10591-RA	1	chr3L:5591657-5592790	FBtr0077128	CG10591-RA	chr3L	5591657	5592790	-	85	71	4	6	3.23862	2.51886	0.149863	0.256766	2.87874	0.203315	0.0706263	-14.159	9.14792e-12	3.44234e-09
CG7283-RC	CG7283-RC	3	chr3L:11815954-11817319	FBgn0036213	RpL10Ab	chr3L	11815954	11817310	+	165.035	13.7459	5.42619	5.26888	12.1675	0.943632	0.393381	0.436305	6.55557	0.414843	0.063281	-15.8025	1.75571e-11	6.46906e-09
CG10037-RA	CG10037-RA	2	chr3L:6783260-6787638	FBtr0076944	vvl-RA	chr3L	6783260	6787638	+	210.996	119	24.9997	35	1.96849	1.03374	0.229345	0.366753	1.50112	0.298049	0.198552	-5.03647	1.8282e-11	6.59869e-09
CG9653-RA	CG9653-RA	1	chrX:7201974-7205646	FBtr0071048	brk-RA	chrX	7201974	7205646	+	172	122	26	31	1.9132	1.26357	0.28438	0.387294	1.58838	0.335837	0.211433	-4.72963	3.73983e-11	1.27197e-08
CG15098-RA	CG15098-RA	1	chr2R:14720877-14722277	FBtr0086629	CG15098-RA	chr2R	14720877	14722270	-	334	30	30	27	14.3753	1.20225	1.26965	1.30521	7.78876	1.28743	0.165293	-6.04986	6.37919e-11	2.05132e-08
CG32209-RB	CG32209-RB	1	chr3L:19694077-19701110	FBgn0260653	serp	chr3L	19694077	19701110	-	81	85	10	7	1.3051	1.27521	0.158435	0.126678	1.29015	0.142557	0.110496	-9.05011	6.57056e-11	2.07512e-08
CG1244-RB	CG1244-RB	7	chr3L:2632277-2641978	FBtr0072933	MEP-1-RB	chr3L	2632277	2641978	+	158.25	138.848	34.1459	27.7994	1.30658	1.06743	0.277221	0.257796	1.187	0.267508	0.225364	-4.43727	7.17076e-11	2.22495e-08
CG18024-RA	CG18024-RA	1	chr2L:8825625-8829671	FBtr0079733	SoxN-RA	chr2L	8825625	8829671	+	256	130	24	58	2.58434	1.22196	0.23824	0.657634	1.90315	0.447937	0.235366	-4.24871	1.39254e-10	4.17432e-08
CG32491-RG	CG32491-RG	29	chr3R:17180160-17203122	FBgn0002781	mod(mdg4)	chr3R	17180160	17203120	-	142.896	73.1423	12.9113	11.5	3.36207	1.60236	0.298708	0.3039	2.48221	0.301304	0.121385	-8.23823	2.74953e-10	8.1047e-08
CG17117-RE	CG17117-RE	6	chr3R:6408187-6464387	FBtr0082256	hth-RA	chr3R	6408187	6464387	-	534.706	284.539	125.537	140.754	7.33621	3.63499	1.69364	2.16902	5.4856	1.93133	0.352072	-2.84033	3.89263e-10	1.11041e-07
CG12443-RA	CG12443-RA	1	chr2R:7677874-7699521	FBtr0088030	ths-RA	chr2R	7677874	7699521	+	274	98	24	59	3.82744	1.27464	0.329657	0.925671	2.55104	0.627664	0.246042	-4.06435	4.56227e-10	1.28077e-07
CG12052-RA	CG12052-RA	26	chr2R:6411002-6422535	FBtr0089344	lola-RA	chr2R	6411002	6422535	-	243.316	152.089	47.8726	49.9582	3.42813	1.99521	0.663234	0.79057	2.71167	0.726902	0.268064	-3.73045	6.66268e-10	1.7854e-07
CG9184-RA	CG9184-RA	2	chr3L:1321782-1322803	FBtr0072725	CG9184-RA	chr3L	1321782	1322803	-	73.473	41.4264	1.63596	2.04495	3.08743	1.62088	0.0675982	0.096515	2.35416	0.082057	0.0348562	-28.6893	1.22866e-09	3.24329e-07
CG9224-RA	CG9224-RA	1	chrX:15498603-15520574	FBtr0074063	sog-RA	chrX	15498603	15520570	-	114	106	15	22	1.02811	0.890111	0.13302	0.222845	0.959109	0.177932	0.185519	-5.3903	1.6215e-09	4.15621e-07
CG32490-RL	CG32490-RL	15	chr3R:117670-127269	FBgn0041605	cpx	chr3R	117670	127269	+	40.0516	35.1811	0.0809747	0.0509097	0.498748	0.407921	0.000991526	0.000712	0.453335	0.000851786	0.00187893	-532.217	3.03698e-09	7.67314e-07
CG9326-RC	CG9326-RC	3	chr2L:20788659-20794264	FBtr0089946	vari-RC	chr2L	20788659	20794260	-	230.261	277.911	60.2303	100.809	3.85448	4.33168	0.991411	1.89535	4.09308	1.44338	0.352639	-2.83576	3.74394e-09	9.32611e-07
CG32019-RE	CG32019-RE	4	chr4:745058-796721	FBgn0005666	bt	chr4	745058	796721	+	168.399	160.588	61.2306	23.6933	0.250627	0.222539	0.0896086	0.039605	0.236583	0.0646073	0.273085	-3.66186	1.2002e-08	2.83023e-06
CG30080-RA	CG30080-RA	1	chr2R:11586224-11589200	FBtr0087319	CG30080-RA	chr2R	11586224	11589200	-	254	128	41	58	3.7105	1.74106	0.588946	0.95164	2.72578	0.770293	0.282596	-3.53863	1.55586e-08	3.62065e-06
CG34416-RN	CG34416-RN	10	chr3L:7697913-7706751	FBgn0261788	Ank2	chr3L	7697913	7706751	-	88.5496	44.8619	9.29303	3.1405	0.760307	0.358662	0.0784608	0.030286	0.559485	0.0543736	0.0971852	-10.2896	2.48824e-08	5.50088e-06
CG42684-RD	CG42684-RD	3	chrX:17617265-17645719	FBgn0261570	CG42684-RD	chrX	17617265	17645710	+	42.94	58.0266	1.61106	3.90709	0.327154	0.411644	0.0120697	0.033434	0.369399	0.0227519	0.0615917	-16.236	3.00885e-08	6.5697e-06
CG1915-RC	CG1915-RC	2	chr3L:2040179-2115618	FBtr0072849	sls-RC	chr3L	2040179	2115618	-	239.022	168.772	67.9795	51.9699	0.177454	0.116668	0.049627	0.043335	0.147061	0.0464813	0.316068	-3.16387	3.28236e-08	7.07948e-06
CG18290-RA	CG18290-RA	2	chr3R:9251707-9253812	FBtr0082785	Act87E-RA	chr3R	9251707	9253812	+	208.642	31.4699	21.5409	17.0269	5.44531	0.764755	0.552813	0.499117	3.10503	0.525965	0.169391	-5.9035	4.77249e-08	1.00484e-05
CG1342-RA	CG1342-RA	1	chr3R:26516366-26518491	FBtr0085698	Spn100A-RA	chr3R	26516366	26518490	+	41	57	0	6	0.822511	1.06473	0	0.135193	0.943618	0.0675967	0.0716356	-13.9595	4.87907e-08	1.01519e-05
CG7250-RA	CG7250-RA	1	chr3L:15329800-15335312	FBtr0075614	Toll-6-RA	chr3L	15329800	15335310	+	741	269	142	235	5.49091	1.85602	1.03468	1.95587	3.67347	1.49528	0.407048	-2.45671	5.21493e-08	1.07246e-05
CG2330-RA	CG2330-RA	1	chr3R:2294134-2296740	FBtr0081729	Neurochondrin-RA	chr3R	2294134	2296740	+	98	87	22	8	1.53599	1.26965	0.33906	0.140831	1.40282	0.239946	0.171045	-5.84641	6.18945e-08	1.25824e-05
CG4216-RA	CG4216-RA	1	chr3L:18585403-18586866	FBgn0003683	term	chr3L	18585403	18586860	-	699.43	554.634	141.852	379.915	19.527	14.4179	3.89423	11.9131	16.9725	7.90365	0.465675	-2.14742	6.60528e-08	1.3126e-05
CG3502-RB	CG3502-RB	1	chr2R:19230928-19235161	FBgn0046253	CG3502	chr2R	19230928	19235160	-	639	267	134	210	8.24116	3.2063	1.69936	3.04196	5.72373	2.37066	0.414181	-2.4144	1.0047e-07	1.91065e-05
CG10521-RA	CG10521-RA	1	chrX:14581628-14643308	FBtr0073940	NetB-RA	chrX	14581628	14643300	-	179	111	21	49	1.13882	0.65755	0.131375	0.350141	0.898183	0.240758	0.26805	-3.73065	1.09331e-07	2.05704e-05
CG13425-RB	CG13425-RB	4	chr2R:16475010-16494360	FBtr0086219	bl-RB	chr2R	16475010	16494360	+	481.8	207.192	77.5365	167.255	9.24329	3.70116	1.46271	3.60401	6.47223	2.53336	0.39142	-2.5548	1.65436e-07	3.01639e-05
CG30015-RD	CG30015-RD	4	chr2R:6726599-6731529	FBtr0113357	CG30015-RD	chr2R	6726599	6731529	-	503.695	216.619	110.042	154.437	4.63779	1.85714	0.996317	1.59713	3.24747	1.29672	0.399303	-2.50436	1.84884e-07	3.3366e-05
CG33991-RB	CG33991-RB	6	chr3L:14198532-14226351	FBgn0013718	nuf	chr3L	14198532	14226350	+	61.0457	5.17152	0.00125251	0.000312373	1.05073	0.0828821	2.12e-05	6.04e-06	0.566809	1.36e-05	2.4e-05	-41619.2	1.95184e-07	3.48689e-05
CG3424-RA	CG3424-RA	2	chr3L:9487634-9498430	FBgn0036007	path	chr3L	9487634	9498430	-	952.402	257.181	151.383	321.814	13.9229	3.50068	2.1761	5.28397	8.71178	3.73004	0.42816	-2.33558	2.13568e-07	3.77717e-05
CG33183-RA	CG33183-RA	4	chr2R:6092941-6110338	FBgn0000448	Hr46	chr2R	6092941	6110338	-	91.4346	77.4614	15.488	12.4853	0.87626	0.691214	0.145952	0.134391	0.783737	0.140171	0.17885	-5.59127	2.83442e-07	4.86694e-05
CG2986-RE	CG2986-RE	3	chr2L:2856070-2856706	FBtr0273293	RpS21-RE	chr2L	2856070	2856706	+	221.338	117.156	81.3191	17.1775	18.3006	9.01945	6.61141	1.5952	13.66	4.1033	0.300388	-3.32903	3.82867e-07	6.44893e-05
CG33196-RC	CG33196-RC	1	chr2L:4479471-4591964	FBgn0053196	dp	chr2L	4479471	4591964	-	579.996	252	175	157	0.341159	0.138019	0.101219	0.103724	0.239589	0.102471	0.427697	-2.3381	6.8142e-07	0.000108573
CG31721-RA	CG31721-RA	1	chr2L:10544881-10627375	FBtr0080096	Trim9-RA	chr2L	10544881	10627370	+	287	99	45	70	3.77534	1.21259	0.582076	1.03423	2.49396	0.808154	0.324044	-3.086	7.56431e-07	0.000118392
CG11988-RA	CG11988-RA	5	chr3R:4846068-4859450	FBtr0082003	neur-RA	chr3R	4846068	4859450	-	490.263	262.913	105.311	193.703	5.01871	2.50599	1.06006	2.22713	3.76235	1.64359	0.436853	-2.2891	9.19661e-07	0.000141436
CG11949-RA	CG11949-RA	4	chr2R:15116570-15131264	FBtr0086509	cora-RA	chr2R	15116570	15131260	+	264.898	204.718	80.5208	87.9948	1.8326	1.31871	0.54776	0.683742	1.57566	0.615751	0.39079	-2.55892	9.81869e-07	0.000148422
CG7271-RA	CG7271-RA	1	chr3L:18581863-18583266	FBtr0075101	CG7271-RA	chr3L	18581863	18583260	+	632.57	489.366	161.148	338.085	18.4156	13.2653	4.61312	11.0548	15.8405	7.83395	0.494553	-2.02203	1.11623e-06	0.000166077
CG3108-RA	CG3108-RA	1	chrX:5671228-5675650	FBtr0070833	CG3108-RA	chrX	5671228	5675650	-	93	59	20	4	1.06283	0.627824	0.224752	0.051343	0.845327	0.138048	0.163307	-6.12343	1.15921e-06	0.000170849
CG9775-RC	CG9775-RC	2	chr3R:463726-466758	FBtr0078895	CG9775-RC	chr3R	463726	466758	-	870.521	465.644	241.118	355.872	20.854	10.3865	5.67981	9.57528	15.6203	7.62754	0.48831	-2.04788	1.38938e-06	0.000201414
CG2666-RB	CG2666-RB	3	chr3R:1203816-1218588	FBgn0001311	kkv	chr3R	1203816	1218588	-	80.0907	39.0894	5.59567	6.76143	0.580838	0.263959	0.0399041	0.055075	0.422398	0.0474898	0.112429	-8.89451	1.65055e-06	0.000235416
CG13194-RB	CG13194-RB	1	chr2R:7599767-7613851	FBtr0113070	pyr-RB	chr2R	7599767	7613851	+	100	53	17	7	1.27123	0.627344	0.212504	0.099946	0.949288	0.156225	0.164571	-6.0764	1.75198e-06	0.000247883
CG14938-RD	CG14938-RD	4	chr2L:11794327-11809434	FBtr0080260	crol-RD	chr2L	11794327	11809430	-	252.705	179.576	77.5714	77.242	1.66425	1.10118	0.50234	0.571352	1.38271	0.536846	0.388256	-2.57562	1.81078e-06	0.00025417
CG12210-RA	CG12210-RA	4	chr2R:6136940-6139915	FBtr0088362	Syb-RA	chr2R	6136940	6139915	-	96.8679	13.8569	3.80838	5.32646	4.68784	0.624401	0.181228	0.28952	2.65612	0.235374	0.0886157	-11.2847	1.86017e-06	0.000259047
CG11527-RA	CG11527-RA	1	chr2L:6415257-6423309	FBtr0079275	Tig-RA	chr2L	6415257	6423309	-	150	80	28	27	0.883065	0.438527	0.162089	0.17853	0.660796	0.170309	0.257734	-3.87997	2.14164e-06	0.000289137
CG1130-RA	CG1130-RA	1	chr3L:3983916-3988590	FBtr0073165	scrt-RA	chr3L	3983916	3988590	+	78	44	7	8	0.875003	0.459592	0.0772158	0.100798	0.667297	0.0890068	0.133384	-7.49715	2.23387e-06	0.000299305
CG8495-RC	CG8495-RC	2	chr3R:5604118-5604801	FBgn0261599	RpS29	chr3R	5604118	5604801	+	218.138	1764.95	666.353	421.572	14.2556	107.397	42.8206	30.9438	60.8265	36.8822	0.606351	-1.64921	2.29256e-06	0.000304859
CG10717-RA	CG10717-RA	2	chr3L:13375867-13377102	FBtr0075842	ImpL1-RA	chr3L	13375867	13377100	+	66.1387	90.7649	11.2576	18.9973	2.3288	2.97578	0.389779	0.751303	2.65229	0.570541	0.215113	-4.64873	2.3372e-06	0.000307636
CG7178-RA	CG7178-RA	7	chrX:17999586-18010856	FBtr0074520	wupA-RA	chrX	17999586	18010850	-	60.7591	76.3745	18.6664	4	2.11748	2.47834	0.639679	0.156572	2.29791	0.398126	0.173255	-5.77183	2.36563e-06	0.000307636
CG18783-RB	CG18783-RB	3	chr2L:6091417-6096499	FBtr0079195	Kr-h1-RB	chr2L	6091417	6096499	+	29.6467	48.3184	0.278197	5.89564	0.290875	0.441415	0.00268395	0.064969	0.366145	0.0338265	0.0923855	-10.8242	2.72974e-06	0.000349236
CG9614-RM	CG9614-RM	12	chr3L:19291635-19330700	FBtr0300340	pip-RM	chr3L	19291635	19330700	-	29.4626	39.819	2.34626	1.88694	0.394167	0.496026	0.0308658	0.028353	0.445096	0.0296099	0.0665246	-15.032	2.74476e-06	0.000349236
CG5191-RC	CG5191-RC	5	chr3R:16391362-16398637	FBtr0083908	CG5191-RC	chr3R	16391362	16398630	+	92.7116	35.2426	6.40257	10.2868	1.33196	0.471445	0.0904494	0.165991	0.901705	0.12822	0.142198	-7.03247	2.79387e-06	0.000352945
CG12063-RA	CG12063-RA	1	chr3R:27324961-27332717	FBtr0085790	mey-RA	chr3R	27324961	27332710	+	99	75	11	24	1.19528	0.84314	0.130593	0.325455	1.01921	0.228024	0.223726	-4.46974	3.35048e-06	0.00042026
CG31045-RF	CG31045-RF	6	chr3R:11895390-11919272	FBtr0110973	Mhcl-RF	chr3R	11895390	11919270	-	121.146	63.2276	27.5617	10.1373	0.836549	0.40653	0.187146	0.078622	0.621539	0.132884	0.213799	-4.6773	3.95906e-06	0.00048965
CG4922-RA	CG4922-RA	1	chr2L:11486189-11486956	FBtr0080237	sala-RA	chr2L	11486189	11486950	+	4492	1908	893	2044	263.234	104.108	51.4573	134.533	183.671	92.9954	0.506314	-1.97506	4.12408e-06	0.000506517
CG1934-RA	CG1934-RA	1	chr3L:3510973-3512678	FBtr0073141	ImpE2-RA	chr3L	3510973	3512678	-	105	76	14	25	2.51536	1.69523	0.329786	0.672663	2.1053	0.501225	0.238078	-4.20031	4.93004e-06	0.000581284
CG9491-RC	CG9491-RC	3	chr2L:6323767-6331265	FBtr0300039	Gef26-RC	chr2L	6323767	6331265	+	77.1302	51.6344	3.96686	14.9077	0.631967	0.393926	0.0319602	0.137192	0.512947	0.0845759	0.164882	-6.06493	4.90159e-06	0.000581284
CG11049-RG	CG11049-RG	7	chr4:1109444-1131602	FBtr0100345	sv-RG	chr4	1109444	1131602	+	45.2561	35.9275	0.122066	6.02867	0.825948	0.61053	0.0021906	0.123579	0.718239	0.0628847	0.0875539	-11.4215	4.92501e-06	0.000581284
CG1157-RA	CG1157-RA	1	chr3R:2127528-2129376	FBtr0078607	Osi15-RA	chr3R	2127528	2129376	+	44	31	5	0	1.46111	0.958511	0.163265	0	1.20981	0.0816326	0.0674755	-14.8202	4.91881e-06	0.000581284
CG15822-RB	CG15822-RB	2	chr3L:2153201-2163861	FBtr0114630	CG15822-RB	chr3L	2153201	2163861	-	21.9153	26.5157	0.568977	0.284488	0.187775	0.211543	0.00479378	0.002737	0.199659	0.00376579	0.0188611	-53.0191	4.84705e-06	0.000581284
CG1153-RA	CG1153-RA	1	chr3R:2074714-2075796	FBtr0078597	Osi7-RA	chr3R	2074714	2075796	+	45	60	10	4	1.69872	2.10894	0.371194	0.169596	1.90383	0.270395	0.142027	-7.04092	5.19128e-06	0.000608033
CG14985-RB	CG14985-RB	1	chr3L:4003472-4006627	FBtr0289977	CG14985-RB	chr3L	4003472	4006627	+	313	175	61	124	4.5496	2.36849	0.871871	2.0244	3.45905	1.44814	0.418652	-2.38862	5.31663e-06	0.000609409
CG2264-RB	CG2264-RB	5	chr2R:5944336-5951219	FBtr0088402	magu-RB	chr2R	5944336	5951219	+	114.232	70.8106	12.9905	27.1903	1.64636	0.950253	0.184101	0.440146	1.2983	0.312123	0.240408	-4.15959	5.26138e-06	0.000609409
CG6024-RD	CG6024-RD	3	chr3L:11726689-11759283	FBtr0113165	CG6024-RD	chr3L	11726689	11759280	-	28.2883	33.5322	8.87e-05	2.97573	0.226421	0.249906	6.98e-07	0.026751	0.238164	0.0133762	0.0561637	-17.8051	5.54101e-06	0.000628195
CG6634-RA	CG6634-RA	1	chr2L:5461641-5467610	FBtr0079093	mid-RA	chr2L	5461641	5467610	+	99	53	8	19	1.38623	0.691003	0.110149	0.298813	1.03861	0.204481	0.196879	-5.07927	5.82607e-06	0.000656305
CG7225-RA	CG7225-RA	1	chr2R:15137266-15138420	FBtr0086510	wbl-RA	chr2R	15137266	15138420	+	67	29	4	5	2.88063	1.16095	0.169108	0.241451	2.02079	0.205279	0.101584	-9.84409	6.28299e-06	0.000703297
CG31607-RA	CG31607-RA	1	chr2L:8148950-8155608	FBtr0079579	CG31607-RA	chr2L	8148950	8155608	+	426	298	105	210	6.49005	4.22727	1.57297	3.59339	5.35866	2.58318	0.482057	-2.07444	6.49873e-06	0.000722872
CG3114-RH	CG3114-RH	8	chrX:162554-173668	FBtr0100582	ewg-RH	chrX	162554	173668	-	19.1326	28.4856	0.788338	0.0345851	0.258507	0.358367	0.0104738	0.000525	0.308437	0.00549931	0.0178296	-56.0866	6.57661e-06	0.000726962
CG6885-RA	CG6885-RA	1	chr3L:18737594-18738804	FBtr0075053	CG6885-RA	chr3L	18737594	18738800	+	154	156	56	51	5.19841	4.9032	1.85879	1.9336	5.05081	1.8962	0.375425	-2.66365	7.26453e-06	0.000798015
CG8595-RA	CG8595-RA	1	chr2R:15714410-15718751	FBtr0086336	Toll-7-RA	chr2R	15714410	15718750	+	204	95	39	53	1.91945	0.832289	0.360831	0.560103	1.37587	0.460467	0.334674	-2.98798	7.62928e-06	0.0008278
CG7884-RA	CG7884-RA	1	chrX:19114657-19129947	FBtr0074674	CG7884-RA	chrX	19114657	19129940	+	115	95	23	32	1.18585	0.912135	0.233212	0.370618	1.04899	0.301915	0.287815	-3.47445	8.44874e-06	0.000911124
CG30413-RA	CG30413-RA	1	chr2R:19217180-19217549	FBtr0072040	CG30413-RA	chr2R	19217180	19217540	-	54	28	3	4	5.97727	2.88584	0.32653	0.497297	4.43156	0.411913	0.0929501	-10.7585	9.20296e-06	0.000986446
CG13651-RA	CG13651-RA	1	chr3R:20963799-20965626	FBtr0084780	danr-RA	chr3R	20963799	20965620	+	303	153	63	110	6.77391	3.18488	1.38494	2.76208	4.9794	2.07351	0.416418	-2.40144	9.57038e-06	0.00101965
CG2028-RC	CG2028-RC	4	chrX:12548773-12551309	FBtr0073681	CkIalpha-RC	chrX	12548773	12551300	+	381.217	44.5203	51.1895	89.1809	8.1182	0.882776	1.07192	2.13307	4.50049	1.60249	0.356071	-2.80843	9.78591e-06	0.00103637
CG13920-RA	CG13920-RA	1	chr3L:1648943-1651499	FBtr0072761	CG13920-RA	chr3L	1648943	1651499	+	58	53	14	3	1.83643	1.56252	0.43588	0.106687	1.69948	0.271284	0.159628	-6.26457	1.1619e-05	0.00122318
CG3851-RA	CG3851-RA	1	chr2L:3604222-3606749	FBgn0002985	odd	chr2L	3604222	3606749	-	135	79	13	42	2.35542	1.28341	0.223034	0.823057	1.81942	0.523045	0.28748	-3.4785	1.18748e-05	0.00124271
CG12172-RA	CG12172-RA	1	chr2R:3035203-3036758	FBtr0089041	Spn43Aa-RA	chr2R	3035203	3036758	+	53	41	2	9	1.73043	1.24643	0.0642098	0.33004	1.48843	0.197125	0.132438	-7.55068	1.3487e-05	0.00138295
CG11502-RC	CG11502-RC	3	chr3R:8084471-8128510	FBtr0082562	svp-RC	chr3R	8084471	8128510	+	35.2288	6.81046	0.158692	0.0133404	0.502063	0.0903735	0.00222386	0.000214	0.296218	0.0012187	0.0041142	-243.061	1.39111e-05	0.00141398
CG8654-RA	CG8654-RA	1	chr2R:15868574-15872263	FBtr0086340	CG8654-RA	chr2R	15868574	15872260	+	286	128	55	98	4.86125	2.0258	0.919258	1.87092	3.44352	1.39509	0.405133	-2.46832	1.40841e-05	0.00142338
CG7847-RB	CG7847-RB	2	chr3R:13947920-13959472	FBtr0083543	sr-RB	chr3R	13947920	13959470	+	13.5705	26.9311	0.360589	1	0.125802	0.232461	0.00328697	0.010412	0.179131	0.00684953	0.0382375	-26.1524	2.2425e-05	0.00222813
CG3048-RA	CG3048-RA	3	chr2L:4371990-4380726	FBtr0077429	Traf4-RA	chr2L	4371990	4380726	+	876.371	482.08	291.98	388.166	15.1034	7.73591	4.94805	7.51365	11.4197	6.23085	0.545624	-1.83276	2.43013e-05	0.00239116
CG9623-RB	CG9623-RB	2	chrX:16646222-16677468	FBtr0074357	if-RB	chrX	16646222	16677460	-	212.209	95.156	39.2939	65.1554	1.51425	0.632233	0.275711	0.522195	1.07324	0.398953	0.371726	-2.69015	2.63139e-05	0.00255708
CG14025-RC	CG14025-RC	3	chr2L:5271724-5277339	FBtr0079085	Bsg25D-RC	chr2L	5271724	5277339	-	802.055	520.982	265.454	405.53	8.05698	4.87299	2.62211	4.57549	6.46498	3.5988	0.55666	-1.79643	2.70083e-05	0.00261022
CG8384-RA	CG8384-RA	5	chr3R:21867852-21875635	FBtr0084963	gro-RA	chr3R	21867852	21875630	+	76.6092	158.891	23.2163	57.8973	0.791971	1.52944	0.236002	0.672253	1.16071	0.454127	0.391251	-2.5559	2.73917e-05	0.00263288
CG17228-RF	CG17228-RF	3	chr3R:7197709-7219327	FBgn0004595	pros	chr3R	7197709	7219327	+	55.4146	39.9969	5.44107	8.01998	0.331778	0.222974	0.0320333	0.053931	0.277376	0.0429824	0.154961	-6.45325	2.7782e-05	0.00265596
CG12908-RA	CG12908-RA	2	chr2R:6201423-6209406	FBtr0088349	Ndg-RA	chr2R	6201423	6209406	+	167.864	69.619	25.2651	44.3542	1.49539	0.57747	0.221315	0.44379	1.03643	0.332552	0.320864	-3.11659	2.84291e-05	0.00270321
CG18111-RA	CG18111-RA	1	chr3R:25497382-25498058	FBtr0085450	Obp99a-RA	chr3R	25497382	25498050	+	596	131	130	182	40.0385	8.19423	8.58753	13.7325	24.1164	11.16	0.462757	-2.16096	2.96451e-05	0.00278885
CG40263-RA	CG40263-RA	5	chr2RHet:1292086-1336015	FBgn0058263	MFS17	chr2RHet	1292086	1336015	-	42.7735	15.4594	2.44762	0.738185	0.970056	0.326453	0.0545831	0.018803	0.648255	0.0366932	0.056603	-17.6669	3.00614e-05	0.00279824
CG11851-RA	CG11851-RA	1	chr3R:21047315-21049844	FBtr0084808	CG11851-RA	chr3R	21047315	21049840	+	288	186	70	129	4.98022	2.99484	1.19027	2.50548	3.98753	1.84788	0.463415	-2.15789	3.04303e-05	0.00281775
CG3388-RA	CG3388-RA	1	chr2R:20949503-20951986	FBgn0001148	gsb	chr2R	20949503	20951980	+	153	49	8	42	4.30388	1.28342	0.221285	1.32698	2.79365	0.774133	0.277104	-3.60875	3.08035e-05	0.00283745
CG17510-RA	CG17510-RA	5	chr2R:1491091-1492334	FBtr0086073	Fis1-RA	chr2R	1491091	1492334	-	114.33	105.752	34.2497	34.0864	7.47161	6.43502	2.20093	2.50198	6.95332	2.35145	0.338177	-2.95703	3.23389e-05	0.00296345
CG12653-RA	CG12653-RA	1	chrX:9588221-9591607	FBtr0071379	btd-RA	chrX	9588221	9591607	+	98	62	15	22	1.35826	0.800114	0.204428	0.342472	1.07919	0.27345	0.253385	-3.94656	3.32933e-05	0.00300036
CG7675-RA	CG7675-RA	3	chr3R:14203842-14206898	FBtr0083581	CG7675-RA	chr3R	14203842	14206890	-	41.4693	44.0918	7.385	3.5448	1.49761	1.48264	0.262251	0.143784	1.49013	0.203017	0.136242	-7.3399	3.41541e-05	0.00301721
CG8493-RB	CG8493-RB	2	chr2R:8225971-8227051	FBtr0087903	Den1-RB	chr2R	8225971	8227051	+	0.0435293	35.6056	1.23418	0.464681	0.00164624	1.25382	0.0458969	0.019738	0.627733	0.0328177	0.0522797	-19.1279	3.42904e-05	0.00301721
CG31300-RA	CG31300-RA	1	chr3R:21109344-21110957	FBtr0084824	CG31300-RA	chr3R	21109344	21110950	+	33	50	1	10	0.909497	1.28311	0.0271007	0.309552	1.0963	0.168326	0.15354	-6.51295	3.88555e-05	0.00337634
CG13159-RA	CG13159-RA	1	chr2R:8262794-8263197	FBtr0087912	CG13159-RA	chr2R	8262794	8263197	+	26	16	0	1	2.63514	1.50993	0	0.113835	2.07253	0.0569176	0.0274628	-36.4128	3.89445e-05	0.00337634
CG8587-RA	CG8587-RA	1	chr2R:8453692-8456567	FBtr0087824	Cyp301a1-RA	chr2R	8453692	8456567	+	23	34	3	1	0.484741	0.667215	0.0621722	0.023671	0.575978	0.0429219	0.0745201	-13.4192	4.00557e-05	0.00345574
CG4158-RA	CG4158-RA	1	chr2L:15423293-15425586	FBgn0001983	wor	chr2L	15423293	15425580	-	124	38	11	24	2.27017	0.647776	0.198026	0.493507	1.45897	0.345767	0.236993	-4.21953	4.03429e-05	0.00346362
CG18255-RD	CG18255-RD	7	chr2R:11846908-11873459	FBtr0087271	Strn-Mlck-RD	chr2R	11846908	11873450	-	268.807	206.761	100.694	108.461	0.496151	0.355343	0.182755	0.22485	0.425747	0.203802	0.478694	-2.08902	4.12629e-05	0.00347387
CG14080-RB	CG14080-RB	2	chr3L:19061467-19079523	FBtr0075035	Mkp3-RB	chr3L	19061467	19079520	-	237.391	145.281	89.5198	63.8701	3.90974	2.22791	1.44976	1.18148	3.06883	1.31562	0.428706	-2.3326	4.16409e-05	0.00347387
CG1056-RB	CG1056-RB	4	chr3R:438597-459027	FBtr0078855	5-HT2-RB	chr3R	438597	459027	+	114.981	45.7565	9.93927	25.9598	1.26348	0.468167	0.107397	0.320399	0.865822	0.213898	0.247046	-4.04783	4.10335e-05	0.00347387
CG13377-RA	CG13377-RA	1	chrX:152366-158029	FBtr0070106	CG13377-RA	chrX	152366	158029	-	22	26	2	0	0.560563	0.616851	0.0501101	0	0.588707	0.025055	0.0425594	-23.4966	4.11108e-05	0.00347387
CG12082-RA	CG12082-RA	1	chr3L:3145405-3148359	FBtr0073114	CG12082-RA	chr3L	3145405	3148359	-	339	173	86	134	4.98249	2.36754	1.24291	2.21207	3.67502	1.72749	0.470062	-2.12738	4.22058e-05	0.00350447
CG17894-RB	CG17894-RB	7	chr3R:19011300-19026373	FBtr0306749	cnc-RB	chr3R	19011300	19026370	-	217.6	67.6991	45.3646	49.5134	1.73184	0.501691	0.355025	0.442606	1.11676	0.398816	0.357117	-2.8002	5.09195e-05	0.00418867
CG4844-RA	CG4844-RA	1	chr2R:13390233-13396153	FBtr0305701	nw-RA	chr2R	13390233	13396150	+	76.4969	41.4558	8.49994	13	1.30133	0.65665	0.142184	0.248389	0.978989	0.195287	0.199478	-5.01308	5.18807e-05	0.0042284
CG15288-RB	CG15288-RB	1	chr2L:14263522-14328266	FBtr0302731	wb-RB	chr2L	14263522	14328260	+	792	287	188	337	2.98395	1.00682	0.696494	1.42608	1.99539	1.06128	0.531869	-1.88016	5.27811e-05	0.00426249
CG6883-RA	CG6883-RA	2	chr3L:366524-377317	FBtr0304120	trh-RA	chr3L	366524	377317	-	59.0466	11.8915	3.28042	3.28042	0.525663	0.0985723	0.0287167	0.032801	0.312118	0.0307589	0.0985491	-10.1472	5.88265e-05	0.00470772
CG10382-RA	CG10382-RA	1	chr2R:18267017-18270192	FBtr0071821	wrapper-RA	chr2R	18267017	18270190	+	28	28	1	3	0.541245	0.503963	0.0190077	0.065133	0.522604	0.0420705	0.0805017	-12.4221	6.34598e-05	0.00503296
CG13333-RA	CG13333-RA	1	chr2R:9443398-9444848	FBtr0087676	CG13333-RA	chr2R	9443398	9444848	+	2668	897	633	1208	75.1542	23.5269	17.5333	38.2191	49.3406	27.8762	0.564976	-1.76999	6.42606e-05	0.00507372
CG9739-RD	CG9739-RD	4	chr3L:19135998-19228192	FBtr0299586	fz2-RD	chr3L	19135998	19228190	-	16.3058	15.1311	0.0144223	0.0325293	0.154957	0.133889	0.000134772	0.000347	0.144423	0.00024099	0.00166864	-599.29	6.51302e-05	0.00511952
CG9611-RE	CG9611-RE	5	chr3R:9520979-9524292	FBtr0112939	f-cup-RE	chr3R	9520979	9524292	-	5.07685	53.4263	1.74262	4.2812	0.0931965	0.913199	0.0314558	0.08827	0.503198	0.0598634	0.118966	-8.40577	6.58653e-05	0.0051544
CG10719-RC	CG10719-RC	3	chr2L:19167567-19172573	FBtr0081160	brat-RC	chr2L	19167567	19172570	+	29.2438	55.2582	1.16168	11.68	0.258596	0.454976	0.0101011	0.116005	0.356786	0.0630532	0.176725	-5.6585	6.62821e-05	0.00515567
CG33232-RC	CG33232-RC	4	chr3L:2483281-2499222	FBgn0266696	CG45186	chr3L	2483281	2499222	+	245.969	249.055	55.374	172.523	2.27297	2.14296	0.503167	1.79063	2.20797	1.1469	0.519438	-1.92516	6.77999e-05	0.00523628
CG10293-RC	CG10293-RC	3	chr3R:17867914-17901255	FBtr0100514	how-RC	chr3R	17867914	17901250	+	227.018	179.217	88.0427	89.3218	2.30087	1.69128	0.877439	1.0168	1.99607	0.947118	0.474491	-2.10752	7.50446e-05	0.00574797
CG7816-RD	CG7816-RD	6	chr3R:25689421-25692937	FBtr0089922	CG7816-RD	chr3R	25689421	25692930	-	15.5544	30.7984	0.550906	2.02691	0.425243	0.784004	0.01481	0.062239	0.604624	0.0385248	0.0637169	-15.6944	7.50753e-05	0.00574797
CG1897-RA	CG1897-RA	1	chr3R:25382109-25391008	FBtr0085441	Dr-RA	chr3R	25382109	25391000	+	139	40	11	34	2.19036	0.586902	0.170446	0.601763	1.38863	0.386105	0.278047	-3.59651	7.92402e-05	0.0060407
CG3166-RB	CG3166-RB	2	chr2L:2156484-2178750	FBtr0077850	aop-RB	chr2L	2156484	2178750	-	555.22	278.143	213	201.959	4.65281	2.17032	1.75518	1.9009	3.41156	1.82804	0.535837	-1.86624	8.30723e-05	0.00630565
CG1691-RF	CG1691-RF	9	chrX:10690030-10716816	FBtr0073413	Imp-RF	chrX	10690030	10716810	-	336.083	264.51	148.261	146.198	3.50452	2.5682	1.52021	1.71226	3.03636	1.61623	0.532293	-1.87867	9.32263e-05	0.00689875
CG42278-RC	CG42278-RC	2	chr3L:7136086-7150174	FBgn0259173	corn	chr3L	7136086	7150174	-	299.869	123.453	102.537	75.7687	2.32455	0.891074	0.781597	0.659696	1.60781	0.720646	0.448215	-2.23107	9.30644e-05	0.00689875
CG42280-RE	CG42280-RE	3	chr3L:14665968-14740972	FBgn0259175	ome	chr3L	14665968	14740970	+	8.95272	19.2914	6.17e-08	0.0918337	0.0895594	0.17969	6.07e-10	0.001031	0.134625	0.000515911	0.00383221	-260.946	9.28768e-05	0.00689875
CG10079-RB	CG10079-RB	2	chr2R:17435074-17446933	FBtr0071653	Egfr-RA	chr2R	17435074	17446930	+	333.07	135.996	63.9742	136.897	2.92688	1.11276	0.552799	1.35116	2.01982	0.951982	0.47132	-2.1217	9.56818e-05	0.00702169
CG11849-RA	CG11849-RA	1	chr3R:21010735-21018529	FBtr0084803	dan-RA	chr3R	21010735	21018520	+	1656	561	433	736	20.2633	6.39171	5.20991	10.1152	13.3275	7.66254	0.574943	-1.7393	0.000104649	0.00752364
CG11387-RA	CG11387-RA	3	chrX:7503181-7570057	FBtr0071068	ct-RA	chrX	7503181	7570057	+	78.0825	24.834	12.5503	4.33635	0.388839	0.115151	0.0614557	0.024254	0.251995	0.0428549	0.170063	-5.88018	0.000106673	0.00763811
CG34137-RA	CG34137-RA	1	chr2L:22151623-22152567	FBgn0083973	CG34137	chr2L	22151623	22152560	+	142	271	65	132	7.0904	12.5996	3.19145	7.40291	9.845	5.29718	0.538058	-1.85853	0.000108585	0.00773681
CG31997-RA	CG31997-RA	1	chr4:175335-176679	FBgn0051997	CG31997	chr4	175335	176679	-	11	23	1	0	0.674612	1.31339	0.0603051	0	0.994002	0.0301526	0.0303345	-32.9657	0.000108926	0.00773681
CG12369-RB	CG12369-RB	2	chr2R:8340696-8353155	FBtr0087932	Lac-RB	chr2R	8340696	8353155	+	788.055	494.952	314.3	378.802	17.3707	10.1585	6.81235	9.37818	13.7646	8.09526	0.588123	-1.70032	0.000111889	0.00788393
CG7540-RA	CG7540-RA	2	chr3L:21500952-21505048	FBtr0078355	M6-RA	chr3L	21500952	21505040	+	115.257	149.724	64.2796	41.6011	3.45642	4.18077	1.8955	1.40123	3.8186	1.64837	0.431668	-2.31659	0.000115783	0.00806198
CG4467-RA	CG4467-RA	2	chr3R:19053439-19065772	FBgn0039064	CG4467	chr3R	19053439	19065770	-	43.1019	19.7538	3.62949	1.56381	0.267469	0.114139	0.0221471	0.010899	0.190804	0.0165233	0.0865982	-11.5476	0.000117573	0.00815447
CG2125-RA	CG2125-RA	1	chr4:68334-77668	FBtr0089178	ci-RA	chr4	68334	77668	-	2009	1327	901	977	14.5157	8.92755	6.40139	7.92862	11.7216	7.165	0.611265	-1.63595	0.000121173	0.00831362
CG3937-RB	CG3937-RB	5	chr3R:12917257-12921267	FBgn0014141	cher	chr3R	12917257	12921260	-	76.337	127.479	59.1367	13.9874	0.970118	1.50846	0.738992	0.199651	1.23929	0.469322	0.378702	-2.6406	0.000120936	0.00831362
CG8434-RA	CG8434-RA	1	chr2R:12051852-12057026	FBgn0034083	lbk	chr2R	12051852	12057020	+	252	102	60	82	2.45829	0.926484	0.575542	0.898448	1.69239	0.736995	0.435476	-2.29634	0.000122516	0.00833395
CG3254-RA	CG3254-RA	1	chr2L:3404460-3422953	FBgn0031530	pgant2	chr2L	3404460	3422953	-	45	48	12	5	0.550963	0.547212	0.144472	0.068758	0.549087	0.106615	0.194168	-5.15018	0.00012839	0.00866681
CG6868-RA	CG6868-RA	1	chr3R:20575456-20579235	FBtr0084691	tld-RA	chr3R	20575456	20579230	+	299	189	75	150	3.63686	2.14053	0.897035	2.04924	2.88869	1.47314	0.509966	-1.96091	0.000131143	0.00878556
CG4898-RB	CG4898-RB	12	chr3R:11107254-11133716	FBgn0003721	Tm1	chr3R	11107254	11133710	+	33.735	67.5372	16.4611	5.86649	0.9529	1.7763	0.457214	0.18612	1.3646	0.321667	0.235723	-4.24227	0.000130794	0.00878556
CG5899-RB	CG5899-RB	3	chr2L:9908830-9912586	FBtr0100279	Etl1-RB	chr2L	9908830	9912586	-	114.001	40.5265	16.3912	22.4511	1.49674	0.495426	0.211612	0.331069	0.996081	0.271341	0.272408	-3.67096	0.000135192	0.00902266
CG32062-RG	CG32062-RG	5	chr3L:10509116-10584068	FBgn0052062	A2bp1	chr3L	10509116	10584060	+	204.019	59.5728	25.2429	64.6514	3.0932	0.840991	0.376332	1.10094	1.9671	0.738634	0.375495	-2.66315	0.00014086	0.00936559
CG31666-RD	CG31666-RD	4	chr2L:1651260-1698633	FBtr0077877	chinmo-RD	chr2L	1651260	1698633	+	98.9833	36.9987	15	16	0.670249	0.233273	0.0998754	0.121686	0.451761	0.110781	0.245219	-4.07798	0.000147291	0.00975652
CG8193-RA	CG8193-RA	1	chr2R:4929765-4932214	FBtr0088663	CG8193-RA	chr2R	4929765	4932214	-	49	23	4	5	0.877802	0.383649	0.0704618	0.100604	0.630726	0.0855331	0.135611	-7.37405	0.000166135	0.0108423
CG15427-RC	CG15427-RC	4	chr2L:4283151-4316072	FBtr0089269	tutl-RC	chr2L	4283151	4316072	+	4.66147	19.7327	0.00105001	0.00123572	0.0412738	0.162683	9.14e-06	1.23e-05	0.101979	1.07e-05	0.000105076	-9516.91	0.00016812	0.0108796
CG31531-RB	CG31531-RB	3	chr3R:485323-530980	FBtr0078863	CG31531-RB	chr3R	485323	530980	+	311.49	162.061	88.5753	127.722	2.16704	1.0498	0.60594	0.998011	1.60842	0.801975	0.49861	-2.00558	0.000170213	0.0109469
CG17800-RBB	CG17800-RBB	60	chr2R:3207059-3269375	FBtr0111074	Dscam-RBB	chr2R	3207059	3269375	-	1.32622	23.0244	0.00555665	0.206376	0.0070249	0.113558	2.89e-05	0.001227	0.0602915	0.000628374	0.0104223	-95.9484	0.000175562	0.011169
CG31317-RA	CG31317-RA	3	chr3R:10418185-10433805	FBtr0082958	stumps-RA	chr3R	10418185	10433800	+	356.935	58.9076	28.165	138.393	3.61849	0.556051	0.280764	1.57579	2.08727	0.928276	0.444732	-2.24855	0.000187002	0.0117281
CG6611-RC	CG6611-RC	3	chr3L:10186167-10194935	FBgn0000451	ect	chr3L	10186167	10194930	-	11.0343	20.9807	1.67e-10	1.12278	0.210998	0.373559	3.14e-12	0.024114	0.292278	0.0120571	0.0412522	-24.2411	0.000186808	0.0117281
CG31020-RA	CG31020-RA	1	chr3R:26302411-26304312	FBtr0085651	spdo-RA	chr3R	26302411	26304310	+	141	19	10	28	3.16087	0.396594	0.220435	0.705004	1.77873	0.462719	0.26014	-3.84408	0.000197407	0.0122934
CG15010-RA	CG15010-RA	3	chr3L:4246326-4252120	FBtr0073247	ago-RA	chr3L	4246326	4252120	-	299.901	260.727	172.723	113.62	2.30772	1.86808	1.30691	0.981987	2.0879	1.14445	0.548135	-1.82437	0.000203432	0.0125363
CG13475-RA	CG13475-RA	2	chr3L:14576315-14592669	FBtr0075720	HGTX-RA	chr3L	14576315	14592660	-	19.7056	7.98628	0.035926	0.125741	0.263978	0.0996157	0.000473239	0.001891	0.181797	0.00118258	0.00650494	-153.729	0.000203308	0.0125363
CG33715-RD	CG33715-RD	5	chr2L:5109146-5205691	FBgn0261836	Msp300	chr2L	5109146	5205691	+	381.101	247.117	204.25	117.674	0.416413	0.251415	0.219453	0.144415	0.333914	0.181934	0.544851	-1.83536	0.000206464	0.0126789
CG18004-RC	CG18004-RC	3	chr2R:6772829-6773881	FBtr0089727	CG18004-RC	chr2R	6772829	6773881	+	0.117334	23.4228	0.00705103	0.0392848	0.00455559	0.846767	0.000269194	0.001713	0.425662	0.000991164	0.00232853	-429.456	0.00022123	0.0134919
CG17046-RC	CG17046-RC	4	chr3L:434279-441080	FBtr0112807	klar-RC	chr3L	434279	441080	-	39.2898	55.8655	10.9971	9.43534	0.528758	0.700045	0.145529	0.14262	0.614401	0.144074	0.234496	-4.26447	0.000222665	0.0135328
CG5481-RA	CG5481-RA	1	chr2L:1380086-1420450	FBtr0077941	lea-RA	chr2L	1380086	1420450	-	1494	756	536	735	9.83908	4.63586	3.47106	5.43673	7.23747	4.45389	0.615393	-1.62498	0.000229093	0.0138758
CG43366-RB	CG43366-RB	1	chr2R:1812362-1818869	FBtr0307307	CG43366-RB	chr2R	1812362	1818869	+	22	26	2	2	0.138095	0.151961	0.0123446	0.0141	0.145028	0.0132225	0.091172	-10.9683	0.000234361	0.0141403
CG1856-RA	CG1856-RA	6	chr3R:27551187-27561115	FBtr0085829	ttk-RA	chr3R	27551187	27561110	+	66.7247	20.7262	4.85386	8.82541	0.697913	0.201855	0.0499223	0.10368	0.449884	0.0768013	0.170713	-5.85777	0.00024411	0.0144482
CG6434-RA	CG6434-RA	1	chr3L:20315477-20316310	FBtr0074844	CG6434-RA	chr3L	20315477	20316310	-	6.54998	22.8752	0.634929	0.236036	0.405966	1.32014	0.0386962	0.016431	0.863054	0.0275638	0.0319375	-31.3111	0.000241373	0.0144482
CG17888-RF	CG17888-RF	8	chr3L:7807435-7860473	FBtr0076775	Pdp1-RF	chr3L	7807435	7860473	-	26.7255	7.94505	0.599168	0.0474374	0.385314	0.106657	0.00849436	0.000768	0.245986	0.00463126	0.0188274	-53.1142	0.000242788	0.0144482
CG12311-RA	CG12311-RA	1	chrX:678824-682078	FBtr0070139	tw-RA	chrX	678824	682078	+	31	38	4	6	0.48254	0.550757	0.0612244	0.104899	0.516649	0.0830615	0.16077	-6.22008	0.000252402	0.0147326
CG12296-RA	CG12296-RA	1	chr3L:10974826-11001925	FBtr0076247	klu-RA	chr3L	10974826	11001920	-	88	32	7	19	0.928049	0.314227	0.0725904	0.225055	0.621138	0.148823	0.239597	-4.17368	0.00025336	0.0147399
CG34379-RD	CG34379-RD	3	chr2R:10195667-10239309	FBgn0085408	Shroom	chr2R	10195667	10239300	+	82.766	39.3929	12.0853	15.9071	0.643547	0.285201	0.0924013	0.138921	0.464374	0.115661	0.249068	-4.01496	0.000256497	0.0148734
CG4702-RA	CG4702-RA	1	chr3R:7947299-7953920	FBtr0082550	CG4702-RA	chr3R	7947299	7953920	-	131	72	24	44	3.88573	1.98856	0.700013	1.46589	2.93715	1.08295	0.368708	-2.71217	0.000260883	0.0150783
CG14253-RB	CG14253-RB	5	chr3R:22804266-22811432	FBtr0085070	CG14253-RB	chr3R	22804266	22811430	+	12.5262	18.4634	1.23089	0.0639166	0.271276	0.372315	0.0262125	0.001554	0.321796	0.0138836	0.0431441	-23.1781	0.000266365	0.0152952
CG7047-RB	CG7047-RB	3	chr3L:176308-178630	FBtr0072534	Vdup1-RB	chr3L	176308	178630	-	20.0949	6.67723	0.0123709	0.0944479	0.519474	0.160724	0.000314466	0.002742	0.340099	0.00152839	0.00449396	-222.521	0.000269717	0.0154376
CG32434-RC	CG32434-RC	3	chr3L:21060988-21068543	FBgn0026179	siz	chr3L	21060988	21068540	+	735.97	447.508	266.292	394.276	6.46184	3.65849	2.29904	3.88815	5.06016	3.09359	0.611362	-1.63569	0.000276024	0.0156467
CG34383-RC	CG34383-RC	5	chr3R:9540945-9587372	FBgn0085412	CG34383	chr3R	9540945	9587372	+	296.195	130.547	104.054	91.9545	1.19663	0.491083	0.413367	0.417257	0.843859	0.415312	0.492158	-2.03187	0.000275297	0.0156467
CG18412-RA	CG18412-RA	1	chrX:2020237-2030579	FBtr0070432	ph-p-RA	chrX	2020237	2030579	-	758.353	245.611	193.437	329.642	5.27768	1.59157	1.32375	2.57668	3.43462	1.95021	0.56781	-1.76115	0.00027988	0.0158146
CG9828-RB	CG9828-RB	2	chr2L:13163291-13166073	FBtr0080493	DnaJ-H-RB	chr2L	13163291	13166070	-	3.68879	18.7211	0.258531	0.492409	0.0732819	0.346297	0.00505031	0.010987	0.209789	0.00801873	0.0382228	-26.1624	0.000280915	0.0158225
CG33555-RG	CG33555-RG	7	chr3R:10629811-10653432	FBgn0266756	btsz	chr3R	10629811	10653430	-	29.274	50.6658	10.3179	4.657	0.168644	0.271775	0.0584486	0.030133	0.22021	0.0442908	0.20113	-4.97191	0.000282143	0.0158412
CG5779-RA	CG5779-RA	1	chr2R:13774718-13777478	FBtr0302291	proPO-A1-RA	chr2R	13774718	13777470	-	71	48	9	19	1.23719	0.778797	0.15421	0.371859	1.00799	0.263034	0.260949	-3.83217	0.000284403	0.0158852
CG32150-RA	CG32150-RA	2	chr3L:15830870-15837159	FBgn0052150	CG32150	chr3L	15830870	15837150	-	21.3754	20.9996	1.99996	0.999979	0.39649	0.362688	0.0364781	0.020833	0.379589	0.0286556	0.0754912	-13.2466	0.000284723	0.0158852
CG7526-RC	CG7526-RC	3	chr3L:7555711-7562595	FBtr0290277	CG7526-RC	chr3L	7555711	7562595	+	37.3426	8.51623	2.20977	1.10488	0.301253	0.0639706	0.0175294	0.010011	0.182612	0.0137704	0.0754077	-13.2612	0.000292462	0.0162147
CG9073-RA	CG9073-RA	1	chr2R:7161541-7162797	FBtr0088184	TpnC47D-RA	chr2R	7161541	7162797	-	43	42	10	6	2.90301	2.64019	0.663855	0.454965	2.7716	0.55941	0.201837	-4.9545	0.000311306	0.0170457
CG3938-RB	CG3938-RB	5	chr2L:15727784-15731781	FBgn0010382	CycE	chr2L	15727784	15731780	-	438.778	291.787	167.095	222.681	4.91141	3.04111	1.83916	2.79957	3.97626	2.31936	0.583302	-1.71438	0.000317816	0.0173484
CG3322-RA	CG3322-RA	1	chr3L:9608019-9617081	FBgn0002528	LanB2	chr3L	9608019	9617081	+	234	129	86	77	1.66018	0.852185	0.599972	0.613587	1.25618	0.60678	0.483034	-2.07025	0.000320908	0.0174633
CG32227-RA	CG32227-RA	1	chr3L:20261959-20288232	FBgn0052227	gogo	chr3L	20261959	20288230	-	159	88	51	44	1.27414	0.656612	0.401869	0.396023	0.965377	0.398946	0.413254	-2.41982	0.000332115	0.0179079
CG14351-RA	CG14351-RA	1	chr2L:1555159-1607618	FBtr0077875	haf-RA	chr2L	1555159	1607618	+	65	17	8	5	0.603662	0.147006	0.0730573	0.052155	0.375334	0.0626062	0.166801	-5.99516	0.000340695	0.0183147
CG9628-RB	CG9628-RB	2	chr3L:14615912-14621275	FBtr0075678	CG9628-RB	chr3L	14615912	14621270	+	34.9477	49.4978	10.0744	6.97458	1.37121	1.80832	0.388684	0.307361	1.58976	0.348023	0.218915	-4.56799	0.000343795	0.0184253
CG34214-RA	CG34214-RA	1	chr2R:20552974-20553544	FBgn0085243	CG34214	chr2R	20552974	20553540	-	526	324	167	294	42.0437	24.1137	13.1258	26.3942	33.0787	19.76	0.597362	-1.67403	0.000350963	0.0187527
CG5596-RB	CG5596-RB	2	chr3R:23483285-23485922	FBtr0085196	Mlc1-RB	chr3R	23483285	23485920	-	62.265	10.4985	7.18317	1.65766	2.67423	0.419843	0.303364	0.079964	1.54704	0.191664	0.123891	-8.07161	0.000358726	0.0191097
CG5080-RB	CG5080-RB	2	chr2L:1160290-1163883	FBtr0077981	CG5080-RB	chr2L	1160290	1163883	-	78.6157	55.2687	24.4198	12.8648	1.60311	1.04939	0.489654	0.294649	1.32625	0.392152	0.295684	-3.38199	0.000367387	0.0195123
CG10287-RA	CG10287-RA	2	chr3R:1918721-1926610	FBtr0078619	Gasp-RA	chr3R	1918721	1926610	-	120.634	34.5962	34.9386	8.9792	3.36562	0.898726	0.958502	0.28137	2.13217	0.619936	0.290753	-3.43935	0.000378978	0.0199482
CG12028-RA	CG12028-RA	1	chr3L:4062304-4064303	FBtr0073205	dib-RA	chr3L	4062304	4064303	+	472	251	128	252	11.2478	5.56934	2.99935	6.74484	8.40856	4.8721	0.579421	-1.72586	0.000387522	0.0202773
CG17348-RA	CG17348-RA	1	chr2L:19190346-19208616	FBtr0081195	drl-RA	chr2L	19190346	19208610	+	445	241	137	222	5.87456	2.96236	1.7784	3.29166	4.41846	2.53503	0.573736	-1.74296	0.000393458	0.0204378
CG4007-RA	CG4007-RA	1	chr2R:9047243-9050335	FBgn0020391	Nrk	chr2R	9047243	9050335	+	56.5925	27.8859	8.99769	5.94614	0.795699	0.365073	0.124398	0.093901	0.580386	0.10915	0.188064	-5.31734	0.000394058	0.0204378
CG10236-RA	CG10236-RA	1	chr3L:6196931-6211085	FBtr0077014	LanA-RA	chr3L	6196931	6211085	-	1864	1474	1124	898	6.53403	4.81102	3.87431	3.53556	5.67253	3.70493	0.653136	-1.53107	0.000400125	0.0205715
CG3779-RA	CG3779-RA	2	chr2L:9449830-9463294	FBgn0002973	numb	chr2L	9449830	9463294	+	323.692	116.636	82.416	121.538	3.80026	1.27503	0.95145	1.60265	2.53764	1.27705	0.503243	-1.98711	0.000399936	0.0205715
CG10112-RA	CG10112-RA	1	chr2R:10400047-10402714	FBtr0087514	Cpr51A-RA	chr2R	10400047	10402710	-	86	57	42	0	5.28217	3.25982	2.53662	0	4.271	1.26831	0.296959	-3.36746	0.000397982	0.0205715
CG33868-RA	CG33868-RA	1	chr2L:21537682-21538237	FBgn0053868	His2B:CG33868	chr2L	21537682	21538230	-	173.794	58.8655	18	64.8307	12.7902	4.03374	1.30259	5.35882	8.41197	3.33071	0.395948	-2.52558	0.000412296	0.021014
CG17131-RB	CG17131-RB	2	chrX:72458-96057	FBtr0100136	tyn-RB	chrX	72458	96057	+	72.8476	53.1808	7.09322	26.1796	1.07069	0.727791	0.102514	0.432172	0.899239	0.267343	0.2973	-3.36361	0.000442649	0.0223677
CG8799-RA	CG8799-RA	1	chr2R:5278412-5282639	FBgn0010549	l(2)03659	chr2R	5278412	5282639	+	89	28	10	17	0.938595	0.274948	0.103701	0.201365	0.606772	0.152533	0.251384	-3.97798	0.000461745	0.0231343
CG9689-RA	CG9689-RA	1	chrX:9776016-9776993	FBtr0071390	CG9689-RA	chrX	9776016	9776993	+	55	39	9	11	2.45783	1.62278	0.39548	0.552114	2.0403	0.473797	0.232219	-4.30628	0.000464087	0.0231775
CG15282-RA	CG15282-RA	1	chr2L:14712665-14713268	FBtr0080656	CG15282-RA	chr2L	14712665	14713260	+	24	27	5	1	1.84262	1.93016	0.377474	0.086232	1.88639	0.231853	0.122909	-8.13613	0.000470533	0.0233105
CG11069-RA	CG11069-RA	1	chr3R:20720466-20723336	FBtr0084712	CG11069-RA	chr3R	20720466	20723330	+	48	42	5	14	0.96294	0.784535	0.0986327	0.315451	0.873737	0.207042	0.236961	-4.2201	0.000478681	0.0235166
CG2252-RC	CG2252-RC	5	chrX:7942562-7955470	FBtr0071120	fs(1)h-RC	chrX	7942562	7955470	-	154.225	99.2359	47.4412	56.4539	1.06031	0.635257	0.320719	0.435929	0.847782	0.378324	0.446252	-2.24089	0.00048555	0.0237879
CG9075-RB	CG9075-RB	4	chr2L:5982524-5985573	FBtr0079177	eIF-4a-RB	chr2L	5982524	5985573	+	495.939	277.393	237.525	186.854	10.6055	5.52336	4.99465	4.48799	8.06442	4.74132	0.587931	-1.70088	0.000495197	0.0241935
CG3153-RA	CG3153-RA	2	chr3R:9916496-9918150	FBtr0082889	Npc2b-RA	chr3R	9916496	9918150	+	3.70733	16.7387	0.33703	0	0.182659	0.767907	0.0163283	0	0.475283	0.00816417	0.0171775	-58.2158	0.000502479	0.0244816
CG7649-RB	CG7649-RB	2	chr3R:10491559-10523058	FBgn0265140	Meltrin	chr3R	10491559	10523050	-	416.271	197.69	114.574	201.808	3.43207	1.51764	0.928877	1.86881	2.47485	1.39884	0.565223	-1.76921	0.000531305	0.025604
CG5888-RA	CG5888-RA	1	chr2L:16400169-16448466	FBtr0080880	CG5888-RA	chr2L	16400169	16448460	-	1102	706	396	675	23.9038	14.2592	8.44643	16.4451	19.0815	12.4457	0.652242	-1.53317	0.000533417	0.0256359
CG15013-RA	CG15013-RA	3	chr3L:4293995-4299504	FBtr0073342	dyl-RA	chr3L	4293995	4299504	-	19.5613	9.94056	1.10451	0	0.296136	0.140123	0.016442	0	0.218129	0.00822101	0.0376887	-26.5332	0.000537985	0.0257854
CG8547-RB	CG8547-RB	2	chr2R:10148709-10155125	FBgn0033919	CG8547	chr2R	10148709	10155120	-	9.95149	12.4552	0.382929	0.0374474	0.15508	0.180728	0.00586786	0.000655	0.167904	0.00326165	0.0194257	-51.4782	0.000549734	0.0262773
CG7756-RA	CG7756-RA	1	chr3R:8870481-8873113	FBtr0082707	Hsc70-2-RA	chr3R	8870481	8873113	+	58	11	0	9	1.08869	0.192254	0	0.189743	0.640472	0.0948715	0.148127	-6.75095	0.000553327	0.0263068
CG8376-RA	CG8376-RA	2	chr2R:1593697-1614336	FBtr0086058	ap-RA	chr2R	1593697	1614336	-	33	19.1411	3.99561	2.42817	0.326995	0.176603	0.0389317	0.027024	0.251799	0.032978	0.130969	-7.63538	0.000580211	0.0272915
CG3423-RA	CG3423-RA	1	chr2L:6950440-6954591	FBgn0020616	SA	chr2L	6950440	6954591	+	421	179	139	171	4.75148	1.88107	1.54261	2.16765	3.31628	1.85513	0.559401	-1.78763	0.000588808	0.0274767
CG10325-RA	CG10325-RA	3	chr3R:12633349-12655770	FBtr0083387	abd-A-RA	chr3R	12633349	12655770	-	49.4249	35.4452	11.6841	4.664	0.424731	0.283615	0.0987313	0.045016	0.354173	0.0718739	0.202935	-4.9277	0.000598814	0.0278701
CG16983-RF	CG16983-RF	8	chrX:550711-551938	FBtr0070128	skpA-RF	chrX	550711	551938	+	793.134	589.011	444.259	387.66	35.4823	24.5354	19.5431	19.4788	30.0088	19.511	0.650174	-1.53805	0.000604629	0.0280669
CG17941-RA	CG17941-RA	1	chr2L:640021-714969	FBtr0078045	ds-RA	chr2L	640021	714969	-	776	320	279	337	2.55526	0.981135	0.903381	1.24638	1.7682	1.07488	0.607895	-1.64502	0.000609938	0.0281654
CG18507-RB	CG18507-RB	2	chr2L:13665528-13670855	FBtr0080528	CG18507-RB	chr2L	13665528	13670850	+	4.23728	30.7462	0	3.04446	0.0852984	0.576302	0	0.068835	0.3308	0.0344176	0.104044	-9.61136	0.000609243	0.0281654
CG2049-RG	CG2049-RG	6	chr2R:5141005-5156469	FBtr0112897	Pkn-RG	chr2R	5141005	5156469	-	38.8172	28.7414	7.2449	3.87629	0.295687	0.203855	0.0542668	0.033164	0.249771	0.0437155	0.175022	-5.71356	0.000612515	0.0282108
CG30023-RA	CG30023-RA	1	chr2R:7272238-7284936	FBtr0088146	sprt-RA	chr2R	7272238	7284936	-	152	74	30	56	2.21491	1.00404	0.42986	0.91653	1.60947	0.673195	0.418271	-2.3908	0.000615105	0.0282565

## Sheet: Flyexpress targets
Gene name
Ama
aos
atet
bnl
Bun
cad
CG10479
CG11966
CG12420
CG15094
CG15480
CG2162
CG2915
CG33099
CG5532
CG9238
Chrb
cyp310a1
Dap
Dl
e(spl)m5-HLH
inv
Kel
l(2)08717
mew
net
Rapgap1
rst
Salm
Scat
Su(H)
yellow-e3
