# Supplementary material for: Regulation of the BMP Signaling-Responsive Transcriptional Network in the Drosophila Embryo
Source: PLoS Genet. 2016 Jul 5;12(7):e1006164. doi: 10.1371/journal.pgen.1006164 (PMC4933369; doi:10.1371/journal.pgen.1006164)
Supplement: S2 Dataset — Table shows a list of the ChIP-seq peaks for pMad or Brk at each time point. Overlaps of these peak regions with those identified for pMad or Brk at the other time points, Dorsal, Twist and Snail (DTS), Zld, NELF-B/E and the different insulator binding proteins (data are from embryos unless labeled otherwise) are indicated. The BMP sheet shows the combined pMad/Brk ChIP-seq data set. (XLSX) [file pgen.1006164.s007.xlsx]

## Sheet: Brk2hr
#chr	start	end	Summit	Score	Avg_p-value	SummitHeight	RelPosSummit(%)	Peak_Size	Summit_dist_from_mid	BindingRegionMidpoint	p5/p4	ClosestTSS_refGene_name2	WithinGene	Brk3hr	pMad2hr	pMad3hr	DTS	Zelda	NELF-B/E S2	BEAF32	CTCF	CP190	GAF	mod(mdg4)	BEAF32 S2	Chromator S2	PITA S2	ZIPIC S2
chr2L	1118683	1119927	1119151	83.0493	-22.5762	179	37.6	1244	154	1119305	p5	Pino	.	Y	N	N	N	Y	Y	Y	N	Y	Y	Y	Y	Y	Y	Y
chr2L	1517914	1518308	1518058	55.288	-6.5332	97	36.5	394	53	1518111	p4	halo	.	N	N	N	Y	Y	N	N	N	N	N	N	N	Y	N	N
chr2L	2456549	2457454	2457166	78.3286	-16.7823	159	68.1	905	165	2457001	p5	dpp	dpp	Y	Y	Y	Y	Y	N	N	N	N	N	N	N	N	N	N
chr2L	2885156	2885376	2885306	60.3604	-5.1935	87	67.9	220	40	2885266	p4	NTPase	.	Y	N	N	Y	N	Y	Y	N	Y	Y	N	Y	Y	Y	Y
chr2L	3080339	3080824	3080598	84.6591	-20.7432	165	53.3	485	17	3080581	p5	toc	.	N	N	N	N	Y	N	N	N	N	N	N	N	N	N	N
chr2L	3771740	3772028	3771838	49.5287	-6.1154	96	33.9	288	46	3771884	p4	bowl	bowl	Y	N	N	Y	Y	Y	Y	N	N	Y	N	Y	Y	N	N
chr2L	3862483	3862734	3862606	58.0581	-10.0027	111	48.8	251	2	3862608	p5	CG3964	.	Y	N	N	Y	N	Y	Y	N	N	N	N	Y	Y	N	N
chr2L	6088231	6088771	6088541	72.8419	-16.3099	155	57.3	540	40	6088501	p5	Kr-h1	Kr-h1	Y	Y	Y	Y	Y	Y	N	N	N	Y	N	Y	N	N	Y
chr2L	6133186	6133683	6133369	68.2688	-16.164	140	36.7	497	65	6133434	p5	CG9222	.	Y	N	N	N	N	N	N	N	N	N	N	N	N	N	N
chr2L	6498316	6498785	6498572	100.045	-28.575	186	54.5	469	22	6498550	p5	CG31637	.	Y	N	N	Y	N	Y	Y	N	N	N	Y	N	Y	Y	Y
chr2L	6724267	6724636	6724467	56.019	-9.2165	112	54.1	369	16	6724451	p5	Liprin-alpha	Liprin-alpha	Y	N	Y	N	Y	Y	Y	N	N	N	Y	Y	Y	N	Y
chr2L	6967520	6968269	6967715	82.9733	-16.6934	175	26	749	179	6967894	p5	smt3	.	Y	N	N	Y	Y	Y	Y	N	N	N	N	Y	Y	Y	Y
chr2L	7306874	7307075	7306941	56.1714	-5.0245	91	33.2	201	33	7306974	p5	wg	.	N	N	N	N	Y	N	Y	N	N	N	Y	N	N	N	Y
chr2L	7419770	7420378	7420036	65.039	-15.924	145	43.7	608	38	7420074	p5	CG5261	chm	Y	N	Y	N	Y	N	N	Y	N	Y	N	N	Y	N	N
chr2L	7498187	7498594	7498389	61.9809	-12.9318	126	49.5	407	1	7498390	p5	CG42533	.	N	N	N	N	N	N	Y	N	N	N	N	N	Y	N	N
chr2L	7799640	7800150	7799898	91.181	-24.6569	171	50.5	510	3	7799895	p5	Herp	.	Y	N	N	Y	Y	Y	Y	N	N	N	Y	Y	Y	N	Y
chr2L	8302834	8303083	8302970	67.6388	-10.2097	114	54.4	249	12	8302958	p5	wol	.	N	N	N	N	Y	Y	Y	N	N	N	N	Y	Y	N	N
chr2L	8365626	8366137	8365761	62.7956	-8.1047	103	26.4	511	120	8365881	p5	Pp2A-29B	.	Y	N	Y	N	Y	Y	Y	N	Y	N	Y	Y	Y	N	N
chr2L	8511718	8512159	8511915	83.804	-19.8704	159	44.6	441	23	8511938	p5	CG13096	.	Y	N	N	Y	N	Y	Y	N	Y	N	N	Y	Y	Y	Y
chr2L	8521865	8522148	8522025	47.9687	-7.4486	97	56.3	283	19	8522006	p5	Acer	Acer	Y	N	N	N	Y	N	Y	N	Y	Y	Y	Y	Y	N	N
chr2L	8675251	8676201	8675762	140.633	-60.8239	332	53.7	950	36	8675726	p5	Glt	Glt	Y	N	N	Y	N	N	N	N	N	N	N	N	N	N	N
chr2L	8997334	8997769	8997557	97.1763	-22.6705	175	51.1	435	6	8997551	p5	CG18661	.	Y	N	N	Y	N	Y	Y	N	Y	N	N	Y	Y	Y	Y
chr2L	9757935	9758584	9758173	76.2414	-17.1138	153	36.6	649	86	9758259	p5	zf30C	.	Y	N	N	Y	N	Y	Y	N	Y	Y	N	Y	Y	Y	Y
chr2L	10396019	10396482	10396261	79.5916	-15.1714	144	52.2	463	11	10396250	p5	CG5362	.	Y	N	N	N	N	Y	N	N	N	N	N	N	Y	N	N
chr2L	10396583	10396898	10396702	72.8726	-12.5312	120	37.7	315	38	10396740	p5	CG31716	.	Y	N	N	Y	N	Y	N	N	N	N	N	Y	Y	N	N
chr2L	10646308	10649038	10647004	292.605	-185.934	482	25.5	2730	669	10647673	p5	CG17097	CG17097	Y	N	N	N	N	N	Y	N	Y	N	Y	N	Y	N	N
chr2L	10858059	10858260	10858131	55.9959	-5.7554	94	35.6	201	28	10858159	p4	ial	.	N	N	N	N	N	Y	Y	N	N	N	N	Y	Y	N	N
chr2L	11268876	11269259	11269057	80.7159	-19.6138	160	47.1	383	10	11269067	p5	cmet	.	Y	N	N	N	N	Y	Y	N	N	N	N	Y	Y	Y	Y
chr2L	12011399	12012137	12011881	102.024	-24.5799	191	65.2	738	113	12011768	p5	Rh5	.	Y	Y	Y	N	Y	Y	Y	N	N	Y	N	Y	Y	N	Y
chr2L	12436295	12436493	12436393	55.2359	-6.5004	93	49.2	198	1	12436394	p5	SC35	Elf	N	N	N	N	N	Y	Y	N	N	N	N	Y	Y	N	N
chr2L	13176605	13177248	13176889	112.666	-32.331	206	44.1	643	37	13176926	p5	Sfmbt	.	Y	N	N	Y	N	Y	Y	N	Y	N	N	Y	Y	Y	Y
chr2L	13227308	13227557	13227510	51.9906	-7.7143	101	80.8	249	78	13227432	p5	CG16813	.	Y	N	Y	N	Y	N	N	N	N	N	N	N	N	N	N
chr2L	15038806	15039080	15038932	62.9222	-8.425	102	45.8	274	11	15038943	p5	l(2)35Bg	.	N	N	N	Y	N	N	Y	N	Y	N	N	Y	Y	N	N
chr2L	15039217	15039572	15039353	66.6043	-8.3225	107	38.2	355	41	15039394	p5	Su(H)	.	N	N	N	N	N	N	Y	N	Y	N	N	Y	Y	N	Y
chr2L	16352312	16353129	16352692	86.78	-18.6119	169	46.5	817	28	16352720	p5	chif	.	Y	N	N	Y	Y	Y	Y	N	Y	N	N	Y	Y	Y	Y
chr2L	16491262	16491599	16491441	64.4789	-9.8343	111	53	337	11	16491430	p5	Tpr2	.	Y	N	N	N	N	N	Y	N	N	N	N	Y	Y	Y	N
chr2L	16677142	16677301	16677161	48.4649	-5.7461	92	11.9	159	60	16677221	p5	her	.	Y	N	N	N	N	Y	Y	N	N	Y	N	Y	Y	N	N
chr2L	16679881	16680179	16679985	72.1359	-14.7351	134	34.8	298	45	16680030	p5	grp	.	N	N	N	N	N	N	N	N	N	N	Y	Y	Y	Y	Y
chr2L	16787395	16788056	16787784	113.832	-44.8654	269	58.8	661	59	16787725	p5	Cyt-b5-r	Mhc	Y	N	N	Y	N	N	N	N	N	N	N	N	N	N	N
chr2L	18357020	18358659	18358160	239.555	-133.596	430	69.5	1639	321	18357839	p5	Acp36DE	Fas3	Y	N	N	N	N	N	N	N	N	N	N	N	N	N	N
chr2L	19453292	19453823	19453596	139.405	-50.1119	262	57.1	531	39	19453557	p5	Top2	.	Y	N	N	Y	Y	N	Y	N	Y	N	Y	Y	Y	Y	Y
chr2L	19575953	19576137	19575996	49.8795	-5.1937	88	23.2	184	49	19576045	p4	spi	.	N	Y	Y	N	Y	N	Y	N	N	Y	Y	Y	Y	Y	Y
chr2L	19576631	19576843	19576683	57.4013	-5.0245	89	24.4	212	54	19576737	p5	spi	.	Y	Y	Y	N	N	N	Y	N	Y	Y	Y	Y	Y	N	N
chr2L	19758486	19758901	19758714	89.048	-20.0808	158	54.8	415	21	19758693	p5	CG10628	.	Y	N	N	Y	N	N	Y	N	N	N	Y	Y	Y	N	N
chr2L	20349958	20350511	20350077	71.8305	-9.7441	116	21.5	553	157	20350234	p5	La	.	Y	N	N	N	N	N	Y	N	Y	Y	N	Y	Y	Y	Y
chr2L	20647273	20647787	20647505	89.1166	-22.0316	170	45	514	25	20647530	p5	CG18810	.	Y	N	N	N	N	N	Y	N	N	N	N	Y	Y	N	N
chr2L	20675882	20676249	20676050	69.5791	-12.8351	134	45.7	367	15	20676065	p4	CG31678	.	Y	N	N	Y	N	N	Y	N	N	N	N	Y	Y	N	N
chr2R	1663791	1664181	1664000	60.9772	-15.8181	146	53.5	390	14	1663986	p5	CG11163	.	Y	N	N	Y	N	N	N	N	N	N	N	N	N	N	N
chr2R	2519596	2520347	2520000	108.849	-35.3573	236	53.7	751	29	2519971	p5	Vha16	.	Y	N	N	N	Y	N	Y	N	N	Y	N	Y	Y	N	Y
chr2R	5466297	5466711	5466515	95.0476	-25.0316	182	52.5	414	11	5466504	p5	CG1814	CG1814	Y	N	N	N	N	Y	Y	N	Y	N	N	Y	Y	N	N
chr2R	6355950	6356150	6356063	58.4642	-8.6398	105	56.2	200	13	6356050	p5	CG11777	.	N	N	N	N	N	N	Y	N	N	N	N	Y	Y	Y	Y
chr2R	7078958	7079441	7079226	64.789	-15.5728	145	55.4	483	27	7079199	p5	shn	shn	N	Y	Y	N	Y	N	N	N	N	N	N	N	N	N	N
chr2R	7084740	7084900	7084887	51.2029	-4.4319	81	91.3	160	67	7084820	p4	shn	shn	Y	Y	Y	Y	Y	N	N	N	N	Y	N	Y	N	N	Y
chr2R	7085999	7087405	7086575	105.122	-30.6348	272	40.9	1406	127	7086702	p5	shn	shn	Y	Y	Y	Y	Y	N	Y	N	N	Y	N	Y	N	N	N
chr2R	8873211	8873463	8873292	76.4857	-9.2272	107	32	252	45	8873337	p5	Psc	.	Y	N	N	N	Y	N	N	N	N	Y	N	N	N	N	Y
chr2R	8883748	8884157	8883931	64.862	-6.7269	98	44.6	409	21	8883952	p5	Su(z)2	.	Y	Y	Y	Y	Y	N	N	N	N	Y	Y	Y	Y	Y	Y
chr2R	9045845	9046236	9046108	78.7513	-13.3158	129	67.1	391	68	9046040	p5	CG34439	.	Y	N	N	N	Y	N	Y	N	N	Y	N	Y	Y	N	N
chr2R	9076547	9077538	9076967	150.321	-65.8431	361	42.3	991	75	9077042	p5	seq	.	Y	N	N	N	N	N	N	N	Y	Y	N	N	N	N	N
chr2R	9449076	9449453	9449230	72.2882	-11.6851	120	40.7	377	34	9449264	p5	CG13334	.	Y	N	N	N	Y	Y	N	N	N	Y	N	N	N	N	N
chr2R	9471583	9472532	9472146	121.469	-33.9423	217	59.3	949	89	9472057	p5	CG6191	.	Y	Y	Y	Y	N	Y	Y	N	N	N	N	Y	Y	N	N
chr2R	9741697	9742007	9741842	72.1496	-11.9066	125	46.6	310	10	9741852	p5	CG6543	.	Y	N	N	N	N	N	N	N	N	N	N	N	Y	Y	Y
chr2R	10062050	10062687	10062332	92.1482	-22.7301	189	44.2	637	36	10062368	p5	cg	cg	Y	N	N	N	Y	N	Y	N	Y	Y	Y	Y	Y	N	Y
chr2R	10299053	10299486	10299270	107.577	-28.3173	198	50	433	1	10299269	p5	Sin1	.	Y	N	N	Y	Y	N	Y	N	N	N	N	Y	Y	N	N
chr2R	10391176	10391710	10391429	113.051	-31.2546	210	47.3	534	14	10391443	p5	Asx	.	Y	N	N	N	Y	N	Y	N	N	N	N	Y	Y	Y	Y
chr2R	10506212	10506321	10506289	52.0881	-5.915	93	70	109	23	10506266	p5	Sec61beta	Sec61beta	N	N	N	N	Y	Y	Y	N	N	N	N	Y	Y	N	N
chr2R	11209680	11210137	11209911	64.1493	-8.1429	114	50.4	457	3	11209908	p5	Arf51F	.	Y	N	N	N	Y	N	Y	N	Y	Y	N	Y	Y	Y	Y
chr2R	11778251	11778757	11778492	103.02	-25.0298	180	47.5	506	12	11778504	p5	CG33463	.	Y	N	N	N	Y	Y	Y	N	Y	Y	N	N	N	N	N
chr2R	13030493	13030796	13030677	56.6949	-8.5781	110	60.5	303	33	13030644	p5	CG11395	.	Y	N	N	N	N	N	N	Y	Y	N	N	N	N	N	N
chr2R	13552836	13553485	13553215	98.0116	-27.7497	183	58.3	649	55	13553160	p5	eIF3-S8	eIF3-S8	Y	N	N	N	N	N	Y	N	N	N	N	Y	Y	N	N
chr2R	13738970	13739388	13739162	86.2938	-17.9987	158	45.8	418	17	13739179	p5	olf186-F	olf186-F	N	N	N	N	N	N	Y	N	N	N	N	Y	Y	N	Y
chr2R	14047771	14048132	14047955	72.4643	-12.0266	126	50.8	361	4	14047951	p5	CG10915	.	N	N	N	N	N	N	N	N	N	N	N	N	Y	N	Y
chr2R	14081853	14082527	14082204	91.4544	-27.534	197	52	674	14	14082190	p5	CG33958	.	N	N	N	N	N	N	N	N	N	N	N	N	N	N	N
chr2R	14164702	14164945	14164825	46.9443	-6.6067	96	50.4	243	2	14164823	p5	Ote	.	Y	N	N	N	N	N	Y	N	N	N	Y	Y	Y	N	N
chr2R	14844410	14844820	14844604	68.2002	-11.9057	126	47.2	410	11	14844615	p5	sano	sano	N	N	N	N	N	N	N	N	N	N	N	N	N	N	N
chr2R	16554646	16555898	16555566	92.9061	-25.2207	216	73.4	1252	294	16555272	p5	Fem-1	.	Y	N	N	N	Y	N	Y	N	Y	Y	Y	Y	Y	Y	Y
chr2R	17251402	17252651	17252138	128.553	-56.2649	333	58.9	1249	112	17252026	p5	CG17974	.	Y	N	Y	N	Y	N	N	N	N	Y	N	N	N	N	N
chr2R	17254641	17255236	17254933	68.697	-16.7624	146	49	595	5	17254938	p5	cv-2	.	Y	N	Y	N	Y	N	N	N	N	N	N	N	N	N	N
chr2R	17578517	17578835	17578652	62.3521	-11.282	124	42.3	318	24	17578676	p5	Ppcdc	.	Y	N	N	N	N	N	N	N	N	N	Y	Y	Y	Y	N
chr2R	18576314	18576916	18576627	127.761	-40.1614	238	51.9	602	12	18576615	p5	ppa	.	Y	N	N	N	Y	Y	N	N	Y	Y	Y	Y	N	N	Y
chr2R	19094237	19094874	19094505	73.4377	-16.1654	141	42	637	50	19094555	p5	CG34371	.	Y	Y	Y	N	Y	N	N	N	N	N	N	N	N	N	N
chr2R	19435340	19435799	19435556	102.385	-21.625	164	47	459	13	19435569	p5	wmd	.	Y	N	N	N	Y	N	Y	N	Y	N	N	Y	Y	Y	Y
chr3L	872511	872659	872570	49.1947	-7.2	99	39.6	148	15	872585	p5	CG32479	CG32479	N	N	N	N	Y	N	Y	N	N	N	N	Y	Y	N	N
chr3L	1334637	1334942	1334816	57.2074	-7.6781	107	58.5	305	27	1334789	p5	l(3)02640	.	N	N	N	N	N	Y	Y	N	Y	Y	N	Y	Y	Y	Y
chr3L	1731009	1731283	1731131	50.8249	-5.1403	102	44.4	274	15	1731146	p5	drpr	.	N	N	N	N	N	N	N	N	Y	N	N	N	Y	N	Y
chr3L	3197308	3197864	3197636	90.5133	-23.4176	182	58.9	556	50	3197586	p5	CG14966	.	Y	N	N	N	N	N	Y	N	N	N	N	Y	Y	Y	Y
chr3L	4252287	4253260	4252507	94.6892	-25.3131	180	22.6	973	266	4252773	p5	ago	.	Y	N	N	N	Y	N	Y	N	Y	Y	N	Y	Y	N	N
chr3L	5597166	5597612	5597407	96.1942	-23.702	178	53.9	446	18	5597389	p5	CG10590	.	Y	N	N	N	N	N	Y	N	N	N	N	Y	Y	N	N
chr3L	6177799	6178432	6178105	152.437	-66.5368	318	48.3	633	10	6178115	p5	D19B	.	Y	N	N	N	N	N	N	N	N	N	N	N	Y	N	Y
chr3L	6181873	6182419	6182217	129.847	-51.148	264	62.9	546	71	6182146	p5	D19A	.	Y	N	N	N	N	N	N	N	N	N	N	Y	Y	Y	Y
chr3L	6760035	6760584	6760284	92.1427	-28.5997	187	45.3	549	25	6760309	p5	CG32392	.	Y	N	Y	N	Y	N	N	N	N	N	N	N	N	N	N
chr3L	7721188	7721929	7721381	55.0673	-15.2389	158	26	741	177	7721558	p5	CG7457	CG32373	Y	N	N	N	N	N	N	N	N	N	N	N	Y	N	N
chr3L	8067880	8068175	8068117	52.1743	-11.8117	132	80.1	295	90	8068027	p5	Ect4	Ect4	Y	N	N	N	N	N	N	N	N	N	N	N	N	N	N
chr3L	8099850	8100753	8100328	164.086	-75.8414	325	52.9	903	27	8100301	p5	fan	Ect4	Y	N	N	N	N	Y	N	N	N	N	N	N	N	N	N
chr3L	8500160	8500497	8500295	81.4501	-12.3077	121	39.9	337	33	8500328	p5	ZC3H3	.	Y	N	Y	N	Y	Y	N	N	Y	Y	Y	N	Y	Y	Y
chr3L	9035241	9035889	9035479	72.1806	-18.7853	153	36.7	648	86	9035565	p5	Doc1	Doc1	Y	Y	Y	N	Y	N	N	N	N	N	N	N	N	N	N
chr3L	9848723	9849419	9849139	76.5283	-13.5878	123	59.7	696	68	9849071	p5	Gap1	.	Y	Y	Y	N	Y	N	Y	Y	Y	N	N	Y	Y	N	N
chr3L	10803729	10804395	10804043	90.9556	-27.8226	196	47.1	666	19	10804062	p5	CG12523	.	Y	N	N	N	Y	N	N	N	N	Y	N	N	N	N	N
chr3L	11125140	11125608	11125332	68.417	-13.028	133	40.9	468	42	11125374	p5	CG42575	CG42575	N	N	N	N	N	N	N	N	N	N	N	N	N	N	N
chr3L	11127915	11128469	11128189	82.5729	-22.018	174	49.4	554	3	11128192	p5	CG32082	.	Y	N	N	N	N	N	N	N	N	N	N	N	N	N	N
chr3L	12507883	12508373	12508091	71.0733	-14.8677	135	42.4	490	37	12508128	p5	tral	.	Y	N	N	N	N	Y	N	N	N	Y	N	Y	Y	Y	Y
chr3L	12602695	12603130	12602884	82.5269	-17.6105	151	43.3	435	28	12602912	p5	caup	.	N	N	N	N	Y	N	N	N	N	Y	N	N	N	N	Y
chr3L	13025086	13025629	13025373	98.8154	-27.089	187	52.8	543	16	13025357	p5	CG17672	CG17672	Y	N	N	N	Y	N	Y	N	N	N	N	Y	Y	N	N
chr3L	13957656	13958553	13958255	113.392	-28.8132	186	66.7	897	151	13958104	p5	ssp2	.	Y	N	N	N	Y	Y	Y	N	N	Y	N	Y	Y	N	Y
chr3L	14044048	14044427	14044193	79.9451	-19.6262	154	38.2	379	44	14044237	p5	CG6833	.	N	N	N	N	Y	N	N	N	Y	N	N	Y	Y	N	Y
chr3L	14625500	14625637	14625532	57.8911	-5.9053	88	23.2	137	36	14625568	p5	dlp	.	N	N	N	N	Y	N	Y	N	Y	Y	N	Y	Y	Y	Y
chr3L	14957949	14958305	14958057	55.2337	-9.3358	111	30.3	356	70	14958127	p5	Tom	.	Y	Y	Y	N	Y	N	Y	N	N	N	N	N	N	N	N
chr3L	15087854	15088101	15087895	55.5641	-5.9085	91	16.5	247	82	15087977	p4	CG6945	.	N	N	N	N	N	N	Y	N	N	Y	N	Y	Y	N	N
chr3L	16359376	16359971	16359655	113.066	-36.8353	231	46.8	595	18	16359673	p5	Cpr72Ec	.	Y	N	N	N	N	N	N	N	N	N	N	N	N	N	N
chr3L	16577133	16577532	16577332	92.6239	-20.2379	159	49.8	399	0	16577332	p5	CG4169	CG4169	Y	N	N	N	N	Y	N	N	N	N	N	Y	Y	N	Y
chr3L	16581035	16581932	16581485	236.256	-120.169	440	50.1	897	2	16581483	p5	l(3)73Ah	l(3)73Ah	Y	N	N	Y	Y	N	Y	N	Y	N	N	Y	Y	Y	Y
chr3L	17507123	17507527	17507324	75.0682	-15.3354	138	49.6	404	1	17507325	p5	CG7564	.	Y	N	N	N	N	N	Y	N	Y	Y	Y	Y	Y	N	N
chr3L	19889228	19889973	19889561	72.4969	-15.0733	149	44.6	745	39	19889600	p5	Su(Tpl)	.	Y	N	N	Y	Y	N	Y	N	Y	Y	N	Y	Y	N	N
chr3L	19890386	19890843	19890630	55.1059	-9.4563	108	53.3	457	16	19890614	p5	Su(Tpl)	.	Y	N	N	N	Y	N	Y	N	Y	Y	Y	Y	Y	N	N
chr3L	19907781	19908258	19908083	86.5182	-21.4255	167	63.2	477	64	19908019	p5	Rpn1	.	N	N	N	N	N	N	Y	N	Y	N	N	Y	Y	N	Y
chr3L	20369010	20369407	20369203	86.4165	-15.333	134	48.5	397	5	20369208	p5	RhoBTB	.	Y	N	N	N	N	Y	N	N	Y	N	Y	Y	Y	N	Y
chr3L	21018674	21019782	21019432	130.721	-48.6919	312	68.3	1108	204	21019228	p5	skd	.	Y	N	Y	N	Y	N	Y	N	Y	Y	N	Y	Y	N	Y
chr3L	21426212	21426568	21426456	61.6576	-12.9524	124	68.3	356	66	21426390	p5	Aef1	.	Y	N	N	N	N	Y	Y	N	N	N	N	Y	Y	N	N
chr3R	912795	913011	912994	56.3594	-5.2191	88	91.7	216	91	912903	p5	corto	.	Y	Y	Y	N	Y	Y	N	N	Y	Y	Y	N	N	N	N
chr3R	2176383	2176716	2176552	57.4449	-10.2398	118	50.6	333	3	2176549	p5	Pak	.	Y	N	N	N	N	Y	Y	N	Y	Y	N	Y	Y	N	N
chr3R	2193799	2194650	2194141	137.721	-53.3605	305	40.1	851	83	2194224	p5	CG42724	.	Y	N	N	N	Y	Y	N	N	N	N	N	Y	Y	N	N
chr3R	2205811	2206165	2206011	54.014	-10.1532	115	56.3	354	23	2205988	p5	CG1024	.	N	N	N	N	N	Y	Y	N	N	N	N	Y	Y	N	N
chr3R	2490069	2490597	2490291	89.4033	-24.7456	181	42	528	42	2490333	p5	agt	.	Y	N	N	N	N	N	N	N	N	N	N	N	N	N	N
chr3R	2580240	2580740	2580529	77.8597	-15.6263	140	57.7	500	39	2580490	p5	zen	.	N	N	Y	N	Y	N	N	N	N	N	N	N	N	N	N
chr3R	2919373	2919626	2919504	56.008	-9.0069	111	51.6	253	5	2919499	p5	alphaTub84B	.	Y	N	N	N	N	Y	Y	N	N	N	N	Y	Y	N	N
chr3R	3732954	3733562	3733319	95.1316	-25.3614	188	59.9	608	61	3733258	p5	Taf7	Taf7	Y	N	N	N	N	Y	Y	N	N	N	N	Y	Y	Y	Y
chr3R	4030941	4031627	4031383	72.0865	-17.0475	143	64.3	686	99	4031284	p5	CheA84a	.	Y	Y	Y	N	Y	N	N	N	N	N	N	N	N	N	N
chr3R	4302911	4303511	4303206	124.088	-44.7938	257	49.1	600	5	4303211	p5	PQBP-1	.	Y	N	N	N	Y	N	N	N	N	N	N	N	N	N	N
chr3R	4865164	4865555	4865382	74.4299	-14.403	135	55.6	391	23	4865359	p5	hyx	hyx	Y	N	N	N	N	Y	Y	N	Y	Y	N	Y	Y	N	N
chr3R	5412396	5412937	5412611	87.9783	-22.9	173	39.7	541	55	5412666	p5	P58IPK	.	Y	N	N	N	N	Y	Y	N	N	N	N	Y	Y	N	Y
chr3R	5463259	5463533	5463373	67.6317	-12.3739	126	41.5	274	23	5463396	p5	Scm	.	N	N	N	N	Y	Y	Y	N	N	N	N	Y	Y	N	N
chr3R	5626611	5627114	5626776	86.9011	-22.8003	166	32.7	503	86	5626862	p5	CG9467	.	Y	N	N	N	N	Y	Y	N	N	N	Y	Y	Y	Y	Y
chr3R	6586848	6587009	6586932	47.9531	-6.6272	97	51.9	161	4	6586928	p5	Cap-H2	.	Y	N	N	N	N	Y	Y	N	N	Y	N	Y	Y	N	N
chr3R	6609707	6610244	6609928	70.2377	-15.5978	145	41.1	537	47	6609975	p5	mRpL37	.	Y	N	N	N	N	Y	Y	N	N	N	N	Y	Y	N	N
chr3R	7788419	7789057	7788826	82.7835	-19.4772	153	63.7	638	88	7788738	p5	aur	.	Y	N	N	N	N	Y	Y	N	N	N	N	Y	Y	N	N
chr3R	7954231	7954563	7954381	63.687	-9.924	114	45	332	16	7954397	p5	CG4702	.	Y	N	N	N	Y	N	Y	N	N	N	N	N	Y	N	N
chr3R	10481329	10481546	10481375	54.0754	-6.036	91	21.1	217	62	10481437	p5	l(3)L1231	.	Y	N	N	N	Y	Y	Y	N	Y	Y	N	Y	Y	N	N
chr3R	10643669	10644003	10643825	63.3761	-8.26	107	46.6	334	11	10643836	p5	btsz	.	Y	N	N	Y	Y	N	Y	N	N	Y	N	N	N	N	N
chr3R	11022126	11022472	11022254	59.1099	-9.357	110	36.9	346	45	11022299	p5	CG42542	.	Y	N	N	N	N	Y	Y	N	N	N	N	Y	Y	N	N
chr3R	11034632	11035065	11034854	105.135	-27.1665	187	51.2	433	6	11034848	p5	CG4203	.	Y	N	N	N	N	Y	Y	N	N	N	N	Y	Y	N	Y
chr3R	11299277	11299678	11299518	63.6926	-14.2631	131	60	401	41	11299477	p5	CG14869	.	Y	N	N	N	N	N	N	N	N	N	N	N	N	N	N
chr3R	11854253	11854935	11854468	92.0886	-26.7582	190	31.5	682	126	11854594	p5	pnr	pnr	Y	Y	Y	N	Y	N	N	N	N	N	N	N	Y	N	N
chr3R	11875043	11875562	11875360	93.7037	-26.7479	181	61	519	58	11875302	p5	CG5013	.	Y	N	N	N	N	Y	Y	N	N	N	N	Y	Y	N	N
chr3R	12267327	12267612	12267480	67.6261	-13.5663	130	53.5	285	11	12267469	p5	CG12753	.	Y	N	N	N	N	Y	N	N	N	N	N	Y	Y	N	N
chr3R	12774229	12774773	12774556	86.1953	-16.1996	144	60	544	55	12774501	p5	CG14909	.	Y	Y	Y	N	Y	N	N	N	N	Y	Y	N	N	N	N
chr3R	12881832	12882721	12882277	105.91	-25.4199	209	50	889	1	12882276	p5	Dad	Dad	Y	Y	Y	N	Y	Y	N	N	Y	Y	Y	Y	Y	N	Y
chr3R	12977365	12977693	12977566	98.3125	-19.0598	154	61.1	328	37	12977529	p5	CG5292	.	Y	N	N	N	N	Y	N	N	N	N	N	Y	Y	Y	N
chr3R	13365866	13366202	13366028	60.0003	-9.163	105	48.1	336	6	13366034	p5	SF1	.	N	N	N	N	N	Y	N	N	N	N	Y	Y	Y	N	N
chr3R	13430533	13430689	13430634	63.5319	-5.2192	88	64.3	156	23	13430611	p5	sll	.	Y	N	N	N	Y	N	N	N	Y	N	N	Y	Y	N	N
chr3R	13431016	13431174	13431106	47.4609	-4.1333	83	56.6	158	11	13431095	p4	sll	.	Y	N	N	N	Y	N	Y	N	N	N	N	Y	Y	N	N
chr3R	14982474	14982832	14982633	58.3984	-10.0862	117	44.3	358	20	14982653	p5	CG11779	.	Y	N	N	N	Y	Y	Y	N	N	N	N	Y	Y	N	Y
chr3R	15861675	15861995	15861850	72.3037	-16.918	143	54.5	320	15	15861835	p5	CG10889	.	Y	N	Y	N	N	Y	N	N	N	N	N	Y	Y	N	N
chr3R	16927745	16928029	16927856	57.9507	-10.4321	115	38.9	284	31	16927887	p5	CG5745	.	Y	N	N	N	N	Y	Y	N	N	N	N	Y	Y	N	N
chr3R	18576223	18576858	18576512	91.129	-21.9977	170	45.4	635	28	18576540	p5	CG7023	.	Y	N	N	N	Y	Y	Y	N	N	N	N	Y	Y	N	Y
chr3R	19202872	19203868	19203192	73.2038	-20.7196	192	32.1	996	178	19203370	p5	CG4393	.	N	N	N	N	N	N	N	N	N	N	N	N	Y	N	N
chr3R	19757111	19757298	19757166	44.9317	-5.0697	88	29.3	187	38	19757204	p4	Pros26.4	.	Y	N	N	N	N	Y	N	N	N	N	N	Y	Y	N	N
chr3R	19995123	19995567	19995326	98.9276	-23.049	179	45.6	444	19	19995345	p5	CG5510	.	Y	N	N	N	N	Y	Y	N	N	N	N	Y	Y	N	Y
chr3R	20412227	20412551	20412362	80.9212	-14.5003	130	41.5	324	27	20412389	p5	mld	mld	N	N	N	N	Y	Y	N	N	Y	Y	Y	Y	Y	Y	Y
chr3R	21020426	21020858	21020626	54.9144	-13.1584	133	46.2	432	16	21020642	p5	CG13653	.	N	N	N	N	Y	N	N	Y	N	N	N	N	Y	N	N
chr3R	21472615	21473009	21472845	58.6226	-7.7261	100	58.2	394	33	21472812	p5	jigr1	jigr1	N	Y	Y	N	Y	Y	Y	N	Y	Y	Y	Y	Y	N	Y
chr3R	21867907	21868490	21868181	80.3379	-19.1644	163	46.9	583	17	21868198	p5	gro	gro	Y	N	N	N	Y	Y	Y	N	N	Y	N	Y	Y	N	N
chr3R	22708496	22708782	22708591	58.0042	-7.251	100	33.1	286	48	22708639	p5	T48	T48	Y	N	N	N	Y	Y	Y	N	Y	N	N	N	N	N	N
chr3R	23064670	23064998	23064812	95.2989	-24.8884	171	43.2	328	22	23064834	p5	CG31064	.	Y	N	N	N	N	Y	Y	N	N	N	N	Y	Y	N	N
chr3R	23106903	23107608	23107152	73.3931	-18.0936	154	35.3	705	103	23107255	p5	mrt	.	Y	N	N	Y	N	Y	Y	N	N	Y	N	Y	Y	N	Y
chr3R	25177318	25177563	25177436	48.5057	-8.5282	124	48	245	4	25177440	p5	Cnx99A	.	Y	N	N	N	N	N	N	N	N	N	N	N	N	N	N
chr3R	25282894	25283307	25283116	71.7402	-10.8844	123	53.6	413	16	25283100	p5	CG2321	.	N	N	N	N	N	N	N	N	N	Y	Y	N	Y	N	N
chr3R	26738037	26738596	26738374	83.0381	-17.1236	151	60.2	559	58	26738316	p5	Ptx1	.	N	N	N	N	Y	N	N	N	N	Y	N	N	N	N	Y
chrX	484561	484821	484692	46.5251	-6.0356	78	50.2	260	1	484691	p4	vnd	vnd	Y	N	N	N	Y	Y	Y	N	N	Y	N	N	N	N	N
chrX	980902	981148	981094	46.8941	-8.9268	88	77.7	246	69	981025	p5	CG3655	.	N	N	N	N	N	N	N	N	N	N	N	N	N	N	N
chrX	1103895	1104202	1104078	38.2971	-8.0095	85	59.4	307	30	1104048	p5	CG11382	.	N	N	N	Y	N	N	N	N	N	Y	N	N	N	N	N
chrX	1377965	1379073	1378780	70.6511	-23.4954	199	73.5	1108	261	1378519	p5	sta	.	Y	N	N	N	N	N	Y	N	Y	N	Y	Y	Y	N	N
chrX	1548617	1549397	1549017	125.906	-59.1492	273	51.2	780	10	1549007	p5	dor	br	Y	N	N	N	N	N	N	N	N	N	N	N	N	N	N
chrX	1549792	1551973	1550574	79.3462	-30.7003	213	35.8	2181	308	1550882	p5	dor	br	Y	N	N	N	N	N	N	N	N	Y	N	N	N	N	N
chrX	1802013	1802360	1802230	46.7776	-8.6107	89	62.4	347	44	1802186	p5	mip130	.	N	N	N	N	N	N	Y	N	N	N	Y	Y	Y	N	N
chrX	1935192	1935704	1935477	67.4511	-18.3277	129	55.6	512	29	1935448	p5	usp	.	Y	Y	N	N	N	N	Y	N	N	N	Y	Y	Y	Y	Y
chrX	2019521	2020015	2019742	66.3446	-17.3363	123	44.6	494	26	2019768	p5	ph-d	.	Y	N	N	N	Y	N	N	N	N	Y	Y	N	N	N	Y
chrX	2337966	2338097	2338006	43.149	-5.6004	74	30.3	131	25	2338031	p4	z	.	N	N	N	N	N	N	Y	Y	N	N	Y	Y	Y	Y	Y
chrX	3376678	3377008	3376808	49.9107	-11.1194	100	39.3	330	35	3376843	p5	CG10802	.	N	N	N	N	N	N	Y	N	N	Y	N	Y	Y	N	N
chrX	3613559	3614219	3613859	125.893	-51.5629	239	45.4	660	30	3613889	p5	Rala	.	Y	N	N	N	N	N	N	Y	Y	Y	Y	Y	Y	N	N
chrX	3634670	3635286	3634874	73.3179	-20.2689	153	33.1	616	104	3634978	p5	tlk	tlk	Y	N	N	N	N	Y	Y	Y	Y	Y	N	Y	Y	Y	Y
chrX	3636229	3636559	3636389	63.4406	-11.895	99	48.3	330	5	3636394	p5	tlk	tlk	Y	Y	N	N	Y	N	Y	N	Y	Y	Y	Y	Y	N	Y
chrX	3667113	3667527	3667319	56.5948	-13.3832	112	49.6	414	1	3667320	p5	tlk	tlk	Y	N	N	N	Y	N	N	N	N	Y	N	Y	Y	N	N
chrX	3673875	3674548	3674339	55.8158	-13.1592	109	68.8	673	128	3674211	p5	tlk	tlk	Y	N	Y	N	N	N	N	Y	Y	Y	N	Y	Y	N	Y
chrX	4131668	4131875	4131833	40.442	-8.2392	88	79.3	207	62	4131771	p4	Femcoat	.	Y	N	N	N	N	N	N	N	N	N	N	N	N	N	N
chrX	5223212	5223874	5223385	85.1818	-27.7063	173	26.1	662	158	5223543	p5	CG3309	.	Y	N	N	N	N	N	N	N	N	N	Y	Y	Y	N	N
chrX	5583703	5584330	5583972	63.6228	-14.8693	119	42.8	627	44	5584016	p5	cv	.	Y	Y	Y	N	Y	Y	Y	N	N	N	Y	Y	Y	N	N
chrX	5640860	5641423	5641091	73.644	-16.1928	115	41	563	50	5641141	p5	CG3125	.	Y	Y	Y	Y	Y	N	Y	N	Y	Y	Y	Y	Y	N	Y
chrX	5686994	5687957	5687705	68.9256	-19.174	143	73.8	963	230	5687475	p5	CG12239	CG12239	Y	N	N	N	N	N	Y	N	N	Y	N	N	N	N	N
chrX	5691747	5692095	5691875	44.5357	-11.5441	116	36.7	348	46	5691921	p5	CG12239	.	Y	N	N	N	N	N	N	N	N	N	N	N	N	N	N
chrX	6697583	6697804	6697697	44.9813	-8.647	84	51.4	221	4	6697693	p5	pod1	.	Y	N	N	N	N	Y	Y	N	Y	Y	N	Y	Y	N	Y
chrX	7069868	7070288	7070086	49.3912	-11.716	123	51.8	420	8	7070078	p5	CG9650	.	Y	N	N	N	N	N	N	N	N	N	N	N	N	N	N
chrX	7201570	7201737	7201607	46.393	-4.0521	68	22	167	46	7201653	p4	brk	.	Y	Y	Y	N	Y	N	N	N	N	Y	N	N	Y	N	Y
chrX	7955381	7955652	7955508	37.8518	-5.6971	75	46.7	271	8	7955516	p4	fs(1)h	.	N	N	N	N	N	Y	Y	N	Y	Y	N	Y	Y	Y	Y
chrX	8318397	8318982	8318666	62.8383	-18.3641	138	45.9	585	23	8318689	p5	Trf2	Trf2	N	N	N	N	N	N	N	N	N	N	N	N	N	N	N
chrX	8614326	8614629	8614434	44.6167	-8.8374	88	35.5	303	43	8614477	p5	CG1789	.	N	N	N	N	N	N	Y	N	N	N	N	Y	Y	N	N
chrX	9444478	9444986	9444745	72.9649	-26.1726	162	52.5	508	13	9444732	p5	CG32700	.	Y	N	N	N	N	Y	N	N	N	N	N	N	N	Y	N
chrX	9578015	9579402	9578554	145.238	-67.8734	276	38.8	1387	154	9578708	p5	CG15321	.	Y	N	N	N	N	N	Y	N	Y	Y	Y	Y	Y	N	Y
chrX	9579562	9581348	9580839	88.2601	-24.141	156	71.5	1786	384	9580455	p5	CG15321	.	Y	N	Y	N	N	N	Y	Y	Y	Y	Y	Y	Y	N	Y
chrX	10367009	10367145	10367140	38.2438	-5.037	69	95.6	136	63	10367077	p5	nocte	.	N	N	N	N	N	N	N	N	N	N	N	Y	Y	N	N
chrX	10638932	10639347	10639100	60.5256	-14.9972	115	40.4	415	39	10639139	p5	ras	ras	Y	N	N	N	N	N	Y	N	Y	N	Y	Y	Y	Y	Y
chrX	11457545	11458353	11458081	98.3184	-33.4263	187	66.3	808	132	11457949	p5	PGRP-SA	.	N	N	N	N	N	Y	N	N	N	N	N	N	N	N	N
chrX	11610455	11610904	11610750	59.7485	-13.3106	107	65.6	449	71	11610679	p5	prtp	.	Y	N	N	N	N	N	Y	N	N	Y	N	Y	Y	N	Y
chrX	11728739	11728943	11728859	39.3807	-8.0732	98	58.5	204	18	11728841	p4	CG15741	CG32663	N	N	N	N	N	N	N	N	N	N	N	N	N	N	N
chrX	12309525	12309780	12309729	39.7815	-8.9454	105	79.7	255	77	12309652	p5	CG2574	.	Y	N	N	N	N	N	N	N	N	N	N	N	N	N	N
chrX	12527839	12528545	12528175	41.4316	-10.7605	109	47.5	706	17	12528192	p5	tomosyn	tomosyn	Y	N	N	N	N	N	N	N	Y	Y	N	N	Y	N	N
chrX	13190785	13191312	13191136	79.684	-20.0409	142	66.5	527	88	13191048	p5	CG1622	CG1622	Y	N	N	N	N	N	N	N	N	N	N	Y	Y	N	N
chrX	13702846	13703193	13703043	49.9071	-14.0118	111	56.6	347	24	13703019	p5	CG11095	inaE	N	N	N	N	N	N	Y	N	N	Y	N	N	N	N	N
chrX	15213230	15213646	15213463	58.7009	-16.9128	125	55.9	416	25	15213438	p5	Top1	.	N	N	N	N	N	N	Y	N	Y	N	N	Y	Y	Y	Y
chrX	15468530	15468784	15468634	47.823	-11.4425	100	40.8	254	23	15468657	p5	CG9213	.	N	N	N	N	N	N	N	N	N	N	N	Y	Y	N	N
chrX	15606464	15606629	15606506	34.5017	-5.0362	73	25.3	165	40	15606546	p4	CG15601	.	Y	N	N	N	N	N	Y	N	N	Y	N	Y	Y	N	N
chrX	15627865	15628464	15628248	91.7525	-28.1268	168	63.8	599	84	15628164	p5	CG12379	.	Y	N	N	N	Y	N	Y	N	N	N	N	Y	Y	N	N
chrX	15987995	15988567	15988259	107.194	-50.2579	233	46.1	572	22	15988281	p5	CG42354	.	Y	N	N	N	N	N	Y	N	N	N	N	N	N	N	N
chrX	16135830	16136195	16136010	47.0782	-11.6832	103	49.2	365	2	16136012	p5	CG12507	.	Y	N	N	N	Y	N	N	N	N	Y	N	N	N	N	N
chrX	16214335	16214778	16214514	53.2349	-9.2334	94	40.3	443	42	16214556	p5	Cyp1	.	Y	N	N	N	Y	N	Y	N	N	N	N	Y	Y	Y	Y
chrX	16393305	16394058	16393585	81.2535	-29.4568	187	37.1	753	96	16393681	p5	CG9906	.	Y	N	N	N	N	Y	N	N	N	N	N	N	N	N	N
chrX	16492647	16493289	16492950	74.5685	-24.3672	157	47.1	642	18	16492968	p5	Nup153	.	Y	N	N	N	N	N	Y	N	Y	Y	Y	Y	Y	N	Y
chrX	16531387	16531647	16531512	54.296	-8.9279	89	47.9	260	5	16531517	p4	rok	.	Y	N	Y	N	N	N	Y	Y	Y	N	N	Y	Y	Y	Y
chrX	17262553	17262944	17262764	49.4368	-11.5628	104	53.8	391	16	17262748	p5	B-H1	.	Y	Y	Y	N	Y	N	N	N	N	N	N	N	N	N	N
chrX	17402317	17402957	17402549	64.3768	-14.7567	115	36.2	640	88	17402637	p5	CG8557	.	Y	N	Y	N	Y	N	Y	N	N	Y	N	N	N	N	N
chrX	18264691	18265121	18264924	83.9079	-21.4497	146	54.1	430	18	18264906	p5	CrebB-17A	CrebB-17A	Y	N	N	N	N	N	Y	N	Y	Y	Y	Y	Y	Y	Y
chrX	20122119	20122576	20122348	60.7448	-13.859	113	50	457	1	20122347	p5	Rab10	.	N	N	N	N	Y	N	Y	N	N	N	N	Y	Y	N	N
chrX	20265259	20265550	20265390	56.7351	-11.3418	95	44.9	291	14	20265404	p5	HERC2	.	N	N	N	N	N	N	Y	N	N	N	N	Y	Y	Y	N
chrX	21239512	21239709	21239630	37.9584	-5.4573	74	59.6	197	20	21239610	p4	bbx	bbx	Y	N	N	N	N	N	N	N	N	Y	N	Y	Y	N	Y
chrX	21240498	21240734	21240524	39.7676	-6.2375	74	11	236	92	21240616	p5	bbx	bbx	Y	N	N	N	N	N	N	N	N	Y	N	Y	Y	N	N
chrX	21857477	21857737	21857564	55.1058	-11.0347	93	33.3	260	43	21857607	p5	CG14619	.	Y	N	N	N	N	N	Y	N	Y	N	Y	Y	Y	Y	N
chrX	21857885	21858515	21858060	48.9651	-9.2817	93	27.7	630	140	21858200	p5	CG14619	CG14619	Y	N	Y	N	Y	N	Y	N	Y	N	Y	Y	Y	N	N
chrX	21862896	21863494	21863226	55.8551	-16.1	133	55.1	598	31	21863195	p4	CG14619	CG14619	Y	N	N	N	Y	N	N	N	N	N	N	Y	Y	N	N

## Sheet: Brk3hr
#chr	start	end	Summit	Score	Avg_p-value	SummitHeight	RelPosSummit(%)	Peak_Size	Summit_dist_from_mid	BindingRegionMidpoint	p5/p4	ClosestTSS_refGene_name2	WithinGene	Brk2hr	pMad2hr	pMad3hr	DTS	Zelda	NELF-B/E S2	BEAF32	CTCF	CP190	GAF	mod(mdg4)	BEAF32 S2	Chromator S2	PITA S2	ZIPIC S2
chr2L	91223	91721	91431	28.2022	-14.9462	50	41.7	498	41	91472	p5	CG11376	.	N	Y	Y	Y	Y	N	Y	N	N	N	N	N	N	N	N
chr2L	91828	92131	91988	17.8763	-7.7006	29	52.6	303	9	91979	p5	CG11376	.	N	N	N	Y	N	N	Y	N	N	N	N	N	N	N	N
chr2L	161174	161284	161192	11.1412	-4.5228	22	16.2	110	37	161229	p4	spen	spen	N	N	N	N	N	Y	N	N	N	N	N	N	N	N	N
chr2L	161700	162029	161903	16.8012	-4.109	20	61.5	329	39	161864	p4	spen	spen	N	N	N	N	Y	Y	N	N	N	N	N	N	N	N	Y
chr2L	1076460	1076600	1076541	11.5816	-4.81	22	57.4	140	11	1076530	p4	S	.	N	N	N	Y	Y	Y	Y	N	N	Y	N	Y	N	N	N
chr2L	1118832	1119386	1119150	24.4547	-9.7308	33	57.3	554	41	1119109	p5	Pino	.	Y	N	N	Y	N	Y	Y	N	Y	Y	Y	Y	Y	Y	Y
chr2L	1366061	1366504	1366273	22.1273	-9.7554	38	47.7	443	9	1366282	p5	NLaz	.	N	N	N	N	N	N	N	N	N	N	N	N	N	N	N
chr2L	2164782	2165122	2164877	14.9569	-4.0758	21	27.9	340	75	2164952	p4	aop	.	N	N	N	Y	Y	Y	Y	N	N	Y	N	N	N	N	N
chr2L	2455052	2455559	2455355	26.6167	-22.1651	73	59.6	507	50	2455305	p5	dpp	dpp	N	N	Y	N	N	N	Y	N	N	Y	N	N	N	N	N
chr2L	2456710	2457698	2457158	31.1237	-17.0773	53	45.3	988	46	2457204	p5	dpp	dpp	Y	Y	Y	Y	Y	N	N	N	N	N	N	N	N	N	N
chr2L	2577085	2577202	2577170	14.9134	-4.3135	19	72	117	27	2577143	p4	CG3227	.	N	N	N	N	N	Y	Y	N	N	Y	N	Y	Y	N	N
chr2L	2884976	2885316	2885149	20.8519	-6.2479	26	50.7	340	3	2885146	p5	NTPase	.	Y	N	N	N	N	Y	Y	N	Y	Y	N	Y	Y	Y	Y
chr2L	3566421	3566661	3566593	14.1498	-6.5899	34	71.4	240	52	3566541	p4	sob	.	N	N	N	N	N	N	N	N	N	N	N	N	N	N	N
chr2L	3771817	3772027	3771884	17.7398	-4.5869	21	31.8	210	38	3771922	p4	bowl	bowl	Y	N	N	Y	Y	Y	Y	N	N	Y	N	Y	Y	N	N
chr2L	3862521	3862709	3862633	14.3313	-4.8001	21	59.3	188	18	3862615	p4	CG3964	.	Y	N	N	N	N	Y	Y	N	N	N	N	Y	Y	N	N
chr2L	4597671	4597912	4597833	16.0722	-5.1724	22	66.9	241	42	4597791	p4	dp	.	N	N	N	N	N	N	N	N	N	Y	N	N	N	N	N
chr2L	4811624	4811866	4811831	15.6641	-4.482	20	85.2	242	86	4811745	p4	CG15629	.	N	N	N	N	Y	Y	Y	N	Y	N	Y	Y	Y	Y	Y
chr2L	5325155	5325322	5325211	17.5067	-6.6484	26	33.3	167	27	5325238	p5	CG14023	.	N	N	N	N	N	Y	Y	N	N	Y	N	Y	Y	Y	Y
chr2L	5461275	5461424	5461308	15.2648	-4.4735	21	22	149	41	5461349	p4	mid	.	N	N	Y	N	Y	N	N	N	N	Y	Y	N	N	N	Y
chr2L	5877581	5877926	5877798	19.4125	-8.9235	34	62.7	345	45	5877753	p5	CG8965	.	N	N	N	N	Y	N	N	N	N	N	N	N	N	N	N
chr2L	6088477	6088726	6088569	19.1309	-6.69	26	36.8	249	32	6088601	p5	Kr-h1	Kr-h1	Y	Y	Y	Y	Y	Y	N	N	N	Y	N	Y	N	N	Y
chr2L	6133326	6133665	6133520	19.3805	-6.1366	25	57.1	339	25	6133495	p5	CG9222	.	Y	N	N	N	N	N	N	N	N	N	N	N	N	N	N
chr2L	6134059	6134189	6134089	13.0215	-4.6222	21	22.9	130	35	6134124	p4	CG9222	.	N	N	N	N	N	N	Y	N	N	N	N	N	N	N	N
chr2L	6498495	6498605	6498531	22.0288	-7.3496	26	32.4	110	19	6498550	p5	CG31637	.	Y	N	N	N	N	Y	Y	N	N	N	Y	N	Y	Y	Y
chr2L	6724175	6724671	6724465	27.5777	-13.4122	44	58.4	496	42	6724423	p5	Liprin-alpha	Liprin-alpha	Y	N	Y	N	Y	Y	Y	N	N	N	Y	Y	Y	N	Y
chr2L	6967539	6967833	6967710	24.0366	-10.2893	33	58	294	24	6967686	p5	smt3	.	Y	N	N	N	Y	Y	Y	N	N	N	N	Y	Y	Y	Y
chr2L	6967981	6968160	6968000	17.9892	-5.5866	22	10.6	179	70	6968070	p5	smt3	.	Y	N	N	N	N	Y	Y	N	N	N	N	Y	Y	N	Y
chr2L	7419856	7420070	7419893	13.7479	-4.7621	20	17.2	214	70	7419963	p4	CG5261	chm	Y	N	Y	N	Y	N	N	Y	N	Y	N	N	Y	N	N
chr2L	7799792	7800040	7799888	19.9686	-6.1769	24	38.6	248	28	7799916	p5	Herp	.	Y	N	N	N	Y	Y	Y	N	N	N	Y	Y	Y	N	Y
chr2L	8365683	8366166	8366019	17.5833	-7.1965	30	69.4	483	95	8365924	p5	Pp2A-29B	Pp2A-29B	Y	N	Y	N	Y	Y	Y	N	Y	N	Y	Y	Y	N	N
chr2L	8511808	8511995	8511829	15.7821	-5.6764	23	11.2	187	72	8511901	p5	CG13096	.	Y	N	N	N	N	Y	Y	N	Y	N	N	Y	Y	Y	Y
chr2L	8521599	8522221	8521989	21.0643	-10.8013	39	62.6	622	79	8521910	p5	Acer	Acer	Y	N	N	Y	Y	N	Y	N	Y	Y	Y	Y	Y	N	N
chr2L	8675454	8676066	8675792	47.9505	-30.454	80	55.1	612	32	8675760	p5	Glt	Glt	Y	N	N	N	N	N	N	N	N	N	N	N	N	N	N
chr2L	8997391	8997725	8997547	21.4935	-9.1737	33	46.6	334	11	8997558	p5	CG18661	.	Y	N	N	N	N	Y	Y	N	Y	N	N	Y	Y	Y	Y
chr2L	9757990	9758110	9758014	18.084	-6.5488	24	19.8	120	36	9758050	p5	zf30C	.	Y	N	N	N	N	Y	Y	N	Y	Y	N	Y	Y	Y	Y
chr2L	10056903	10057097	10057000	14.0716	-4.4752	24	49.7	194	0	10057000	p4	Pen	Pen	N	N	Y	N	N	Y	Y	N	N	N	Y	Y	Y	N	N
chr2L	10396142	10396518	10396347	25.2638	-10.6576	37	54.4	376	17	10396330	p5	CG5362	.	Y	N	N	N	N	Y	N	N	N	N	N	N	Y	N	N
chr2L	10396627	10396851	10396755	20.3083	-7.2313	27	56.9	224	16	10396739	p5	CG31716	CG31716	Y	N	N	N	N	Y	N	N	N	N	N	Y	Y	N	N
chr2L	10646369	10648799	10647830	119.212	-126.138	216	60.1	2430	246	10647584	p5	CG17097	CG17097	Y	N	N	N	N	N	Y	N	Y	N	Y	N	Y	N	N
chr2L	10732395	10732550	10732525	15.62	-5.1407	21	83.3	155	53	10732472	p5	CG6750	.	N	N	N	N	N	Y	Y	N	N	N	N	Y	Y	N	N
chr2L	11268853	11269406	11269037	30.9534	-14.021	47	33.2	553	92	11269129	p5	cmet	.	Y	N	N	N	Y	Y	Y	N	N	N	N	Y	Y	Y	Y
chr2L	12003898	12004051	12004013	14.9057	-5.2643	23	74.7	153	39	12003974	p4	CG6746	.	N	N	N	N	Y	Y	Y	Y	N	Y	Y	Y	Y	N	Y
chr2L	12007437	12007648	12007579	19.022	-6.3189	26	67	211	37	12007542	p4	Rh5	.	N	Y	Y	Y	Y	Y	Y	N	N	Y	N	Y	Y	Y	Y
chr2L	12010436	12012196	12011804	36.9981	-20.8062	78	77.7	1760	488	12011316	p5	Rh5	.	Y	Y	Y	Y	Y	Y	Y	N	N	Y	N	Y	Y	N	Y
chr2L	12666083	12666299	12666229	19.8025	-7.9031	31	67.3	216	38	12666191	p5	CG15485	pdm2	N	Y	Y	Y	Y	N	N	N	N	N	N	N	N	N	N
chr2L	13176711	13177255	13177020	26.4024	-11.3589	38	56.7	544	37	13176983	p5	CG5439	.	Y	N	N	N	N	Y	Y	N	Y	N	N	Y	Y	Y	Y
chr2L	13225225	13225487	13225282	18.9048	-6.4966	25	21.7	262	74	13225356	p5	CG15480	.	N	Y	Y	Y	Y	N	N	N	N	N	N	N	N	N	N
chr2L	13226958	13227571	13227161	19.7896	-6.8559	28	33.1	613	103	13227264	p5	CG16813	.	Y	N	Y	Y	Y	N	N	N	N	N	N	N	N	N	N
chr2L	13235095	13235334	13235249	17.4017	-5.8312	23	64.2	239	35	13235214	p5	CG15479	.	N	N	Y	N	N	N	N	N	N	N	N	N	N	N	N
chr2L	13245047	13245229	13245184	15.7369	-4.7365	22	74.9	182	46	13245138	p4	CG16820	.	N	N	N	N	N	Y	N	N	N	N	N	N	N	N	N
chr2L	13264006	13264250	13264032	15.2929	-7.1879	34	10.6	244	96	13264128	p5	CG6043	CG6043	N	N	N	N	N	N	N	N	N	N	N	N	N	N	N
chr2L	13547887	13548464	13548267	29.7286	-14.6898	47	65.7	577	92	13548175	p5	B4	.	N	Y	N	N	Y	Y	N	N	N	Y	N	N	Y	N	N
chr2L	13549154	13549273	13549161	13.8455	-4.6173	20	5.8	119	52	13549213	p4	B4	.	N	N	Y	N	Y	Y	Y	N	Y	Y	Y	Y	Y	Y	Y
chr2L	14261865	14262314	14261982	20.6236	-8.5834	33	26	449	107	14262089	p5	wb	.	N	N	N	Y	Y	N	N	N	N	N	Y	N	N	N	N
chr2L	14445707	14445944	14445881	16.7697	-6.2596	25	73.1	237	56	14445825	p5	CG15283	.	N	N	N	Y	Y	N	N	N	N	N	N	N	N	N	N
chr2L	15324656	15324961	15324712	19.7239	-7.254	30	18.3	305	96	15324808	p5	nht	.	N	N	N	Y	Y	N	N	N	N	N	N	N	N	N	N
chr2L	15467699	15467941	15467909	13.266	-5.9341	31	86.4	242	89	15467820	p4	sna	.	N	N	N	N	N	N	N	N	N	N	N	N	N	N	N
chr2L	15478314	15478573	15478470	16.5556	-6.8556	27	60	259	27	15478443	p4	sna	.	N	N	Y	Y	Y	N	Y	N	N	Y	N	N	N	N	N
chr2L	15485679	15485880	15485771	14.005	-4.469	20	45.5	201	8	15485779	p4	Tim17b2	Tim17b2	N	N	N	Y	Y	N	N	N	N	Y	N	N	N	N	N
chr2L	16352530	16352882	16352728	20.6667	-7.4976	29	56.1	352	22	16352706	p5	chif	.	Y	N	N	N	N	Y	Y	N	Y	N	N	Y	Y	Y	Y
chr2L	16491414	16491617	16491595	16.7345	-4.5237	21	88.7	203	80	16491515	p4	Tpr2	Tpr2	Y	N	N	N	N	N	Y	N	N	N	Y	Y	Y	Y	N
chr2L	16677086	16677235	16677148	14.4036	-4.0589	22	41.3	149	12	16677160	p4	her	.	Y	N	N	N	N	Y	Y	N	N	Y	N	Y	Y	N	N
chr2L	16787574	16787967	16787755	29.7128	-15.4044	46	45.9	393	15	16787770	p5	Cyt-b5-r	Mhc	Y	N	N	N	N	N	N	N	N	N	N	N	N	N	N
chr2L	17830738	17830992	17830964	21.6634	-9.5744	37	88.6	254	99	17830865	p5	CadN2	.	N	N	N	N	N	N	N	N	N	N	N	N	N	N	N
chr2L	18087888	18088341	18088121	33.2629	-18.5414	68	51.3	453	7	18088114	p5	CG31741	.	N	N	N	N	N	N	Y	N	N	N	N	N	N	N	N
chr2L	18357040	18358661	18358209	59.1633	-47.4066	107	72.1	1621	359	18357850	p5	Acp36DE	Fas3	Y	N	N	N	N	N	N	N	N	N	N	N	N	N	N
chr2L	18768168	18768357	18768320	20.1503	-7.4925	30	80	189	58	18768262	p5	ham	.	N	N	N	N	N	N	N	N	N	N	N	N	N	N	N
chr2L	18783114	18783359	18783137	18.2243	-6.65	27	9.3	245	99	18783236	p5	ham	.	N	N	Y	N	Y	N	N	N	N	Y	N	Y	N	N	N
chr2L	18808847	18808952	18808859	15.1755	-5.6913	23	11.3	105	40	18808899	p5	CG17325	.	N	N	N	N	N	N	N	N	N	N	N	N	N	N	N
chr2L	19135167	19135415	19135279	17.5405	-7.3225	28	45	248	12	19135291	p5	brat	brat	N	Y	Y	N	Y	N	N	N	Y	Y	N	Y	Y	N	N
chr2L	19158670	19158799	19158746	14.5819	-4.9465	22	58.5	129	12	19158734	p4	brat	brat	N	N	N	N	N	Y	N	N	N	Y	N	Y	Y	N	Y
chr2L	19219871	19219979	19219908	13.5173	-5.1364	22	33.9	108	17	19219925	p4	drl	.	N	N	N	Y	Y	N	Y	N	N	N	N	N	Y	N	N
chr2L	19453456	19453747	19453563	23.2301	-11.1325	36	36.6	291	38	19453601	p5	Top2	.	Y	N	N	N	N	N	Y	N	Y	N	Y	Y	Y	Y	Y
chr2L	19475252	19475488	19475274	17.3713	-8.2616	36	9.3	236	96	19475370	p5	CG10195	.	N	N	N	N	N	N	N	N	N	N	N	N	N	N	N
chr2L	19575800	19575929	19575894	14.3726	-4.6581	21	72.3	129	30	19575864	p4	spi	.	N	Y	Y	N	N	N	Y	N	N	Y	Y	Y	Y	Y	N
chr2L	19576677	19576925	19576800	16.9294	-7.0813	30	49.4	248	1	19576801	p5	spi	.	Y	Y	Y	N	N	N	Y	N	Y	Y	Y	Y	Y	N	N
chr2L	19758600	19758796	19758719	20.7651	-7.0618	28	60.4	196	21	19758698	p5	CG10628	.	Y	N	N	N	N	N	Y	N	N	N	Y	Y	Y	N	N
chr2L	20204889	20205133	20204996	17.3238	-9.7712	32	43.7	244	15	20205011	p5	CG40463	.	N	N	Y	N	N	N	N	N	N	N	N	N	N	N	N
chr2L	20350179	20350375	20350258	16.7381	-4.1082	21	40.1	196	19	20350277	p4	La	.	Y	N	N	N	N	N	Y	N	Y	Y	N	Y	Y	Y	Y
chr2L	20647271	20647697	20647512	20.8581	-8.57	32	56.4	426	28	20647484	p5	CG18810	.	Y	N	N	N	N	N	Y	N	N	N	N	Y	Y	N	N
chr2L	20675877	20676138	20676058	20.8033	-7.4243	29	69.1	261	51	20676007	p5	CG31678	.	Y	N	N	N	N	N	Y	N	N	N	N	Y	Y	N	N
chr2R	1663921	1664218	1664031	17.7075	-8.0613	31	36.9	297	38	1664069	p5	CG11163	.	Y	N	N	N	N	N	N	N	N	N	N	N	N	N	N
chr2R	2460803	2460958	2460906	15.2582	-6.0377	25	66	155	26	2460880	p5	jing	jing	N	N	N	Y	Y	N	N	N	N	N	N	N	N	N	N
chr2R	2519684	2520330	2519892	26.4076	-11.6055	40	32.1	646	115	2520007	p5	Vha16	.	Y	N	N	N	Y	N	Y	N	N	Y	N	Y	Y	N	Y
chr2R	3027195	3027647	3027419	28.2098	-14.634	59	49.4	452	2	3027421	p5	Cyp9b2	.	N	N	N	N	N	N	N	N	Y	N	Y	N	N	Y	Y
chr2R	4174541	4174984	4174753	26.0278	-14.0136	58	47.7	443	9	4174762	p5	CG30371	.	N	N	N	N	N	N	N	N	N	N	N	N	N	N	N
chr2R	4543323	4543503	4543394	14.8078	-5.4706	24	39.2	180	19	4543413	p4	ptc	ptc	N	N	Y	N	Y	N	Y	N	N	Y	Y	N	N	N	N
chr2R	4794834	4795010	4794834	16.7983	-5.7734	23	0	176	88	4794922	p5	CG30349	.	N	N	N	N	N	N	N	N	N	N	N	Y	Y	N	N
chr2R	5378330	5378686	5378454	23.9484	-8.953	33	34.7	356	54	5378508	p5	Wnt2	.	N	Y	Y	N	Y	N	N	N	N	N	N	N	N	N	N
chr2R	5466387	5466670	5466468	19.232	-7.6591	29	28.5	283	60	5466528	p5	Not1	CG1814	Y	N	N	N	N	Y	Y	N	Y	N	N	Y	Y	N	N
chr2R	5965613	5965734	5965625	17.5728	-5.1094	22	9.8	121	48	5965673	p5	egr	.	N	N	Y	N	Y	N	N	N	N	Y	N	Y	Y	N	N
chr2R	6422773	6422899	6422852	12.9321	-4.3635	21	62.2	126	16	6422836	p4	lola	.	N	N	N	N	Y	N	N	N	N	Y	N	N	N	N	N
chr2R	6470505	6470813	6470589	15.1499	-5.4449	26	27.2	308	70	6470659	p5	psq	psq	N	Y	Y	Y	Y	N	N	N	N	Y	N	N	N	N	N
chr2R	6731501	6731878	6731669	16.2638	-5.105	23	44.4	377	20	6731689	p4	CG30015	.	N	N	N	N	Y	N	N	N	N	N	N	N	N	N	N
chr2R	7084446	7085541	7084712	22.8641	-8.9596	36	24.3	1095	281	7084993	p5	shn	shn	Y	Y	Y	Y	Y	N	N	N	N	Y	N	Y	N	N	Y
chr2R	7085946	7087529	7086569	46.0648	-33.945	111	39.3	1583	168	7086737	p5	shn	shn	Y	Y	Y	Y	Y	N	Y	N	N	Y	N	Y	N	N	N
chr2R	7872874	7872998	7872908	18.3368	-6.548	25	27.2	124	28	7872936	p5	RnrS	.	N	N	N	N	Y	N	Y	N	N	N	N	Y	Y	N	N
chr2R	8027770	8028224	8027994	19.6433	-7.958	29	49.2	454	3	8027997	p5	CG8378	.	N	N	N	N	N	N	N	Y	Y	N	N	Y	Y	Y	Y
chr2R	8520999	8521173	8521088	19.7959	-5.5314	23	50.9	174	2	8521086	p4	spt4	.	N	N	N	N	N	N	Y	N	N	N	N	Y	Y	N	N
chr2R	8664286	8664629	8664416	16.4863	-4.8132	23	37.8	343	41	8664457	p4	sca	.	N	N	N	Y	Y	N	N	N	N	Y	N	N	N	N	N
chr2R	8843852	8844060	8844027	13.1616	-6.1644	26	83.7	208	71	8843956	p4	CG13321	.	N	N	N	N	N	N	N	N	N	Y	N	N	N	N	N
chr2R	8868018	8868320	8868135	19.1229	-6.3465	24	38.6	302	34	8868169	p5	Psc	.	N	N	Y	N	Y	N	N	N	Y	Y	N	N	N	Y	Y
chr2R	8872383	8872679	8872489	16.6926	-5.2515	25	35.7	296	42	8872531	p5	Psc	.	N	N	Y	N	Y	N	N	N	N	Y	N	N	N	N	Y
chr2R	8873130	8873496	8873303	19.5982	-7.3091	28	47.1	366	10	8873313	p5	Psc	.	Y	N	N	N	Y	N	N	N	N	Y	N	N	N	N	Y
chr2R	8879161	8879269	8879182	18.7864	-5.1235	21	19.3	108	33	8879215	p5	CG33798	.	N	N	N	N	Y	N	Y	N	N	Y	N	Y	N	N	Y
chr2R	8883277	8884111	8883579	22.6291	-9.3607	37	36.2	834	115	8883694	p5	Su(z)2	.	Y	Y	Y	N	Y	N	N	N	N	Y	Y	Y	Y	Y	Y
chr2R	8906678	8907131	8906882	16.8025	-5.8643	24	44.9	453	22	8906904	p5	Su(z)2	.	N	Y	Y	N	Y	N	N	N	N	N	N	N	N	N	N
chr2R	9046030	9046158	9046051	15.8067	-4.4534	20	16.3	128	43	9046094	p4	CG34439	.	Y	N	N	N	Y	N	Y	N	N	Y	N	Y	Y	N	N
chr2R	9055261	9055600	9055443	21.7314	-8.3286	31	53.5	339	13	9055430	p5	Spt-I	.	N	N	N	N	N	N	Y	N	N	N	N	Y	Y	Y	Y
chr2R	9076530	9077535	9076973	43.7208	-27.0944	86	44	1005	59	9077032	p5	seq	.	Y	N	N	N	N	N	N	N	Y	Y	N	N	N	N	N
chr2R	9359451	9359654	9359644	18.7476	-6.6347	24	94.6	203	92	9359552	p5	arr	.	N	N	N	N	N	N	N	N	N	N	N	N	N	N	N
chr2R	9448163	9448427	9448207	18.3159	-7.2918	27	16.6	264	88	9448295	p5	CG13334	.	N	N	N	Y	Y	N	N	N	N	Y	N	N	N	N	N
chr2R	9448974	9449575	9449139	20.7154	-9.3192	35	27.4	601	135	9449274	p5	CG13334	.	Y	N	N	Y	Y	Y	N	N	N	Y	N	N	N	N	N
chr2R	9450905	9451027	9450928	19.1746	-5.8085	23	18.7	122	38	9450966	p5	CG13334	.	N	N	N	Y	Y	Y	N	N	N	N	N	N	N	N	N
chr2R	9451298	9451419	9451313	16.8831	-5.3545	21	12.3	121	45	9451358	p5	CG13334	.	N	N	N	Y	Y	Y	N	N	N	N	N	N	N	N	N
chr2R	9452095	9452333	9452219	18.6548	-7.6733	28	51.9	238	5	9452214	p5	CG13334	.	N	N	N	Y	Y	N	N	N	N	N	N	N	N	N	N
chr2R	9453851	9454025	9453851	14.578	-4.3492	19	0	174	87	9453938	p4	CG13334	.	N	N	N	Y	Y	N	N	N	N	Y	N	N	N	N	N
chr2R	9454297	9454435	9454414	12.7907	-5.2221	22	84.2	138	48	9454366	p5	CG42807	.	N	N	N	Y	Y	N	N	N	N	Y	N	N	N	N	N
chr2R	9454802	9455036	9455002	17.921	-5.0387	21	85.1	234	83	9454919	p4	CG42807	.	N	N	N	Y	Y	N	N	N	N	Y	N	N	N	N	N
chr2R	9456454	9456628	9456467	17.6769	-4.6618	20	7.4	174	74	9456541	p4	CG42807	.	N	N	N	Y	Y	Y	Y	N	Y	N	Y	N	N	N	N
chr2R	9457029	9457237	9457077	19.1198	-5.3037	21	23	208	56	9457133	p5	CG42807	.	N	N	Y	Y	Y	Y	Y	N	Y	N	Y	N	N	N	N
chr2R	9457778	9457921	9457795	18.9645	-5.857	23	11.8	143	54	9457849	p5	CG42807	.	N	N	N	Y	Y	Y	N	N	N	N	N	N	N	N	N
chr2R	9471550	9472672	9472167	40.5139	-22.6933	64	54.9	1122	56	9472111	p5	CG6191	.	Y	Y	Y	N	N	Y	Y	N	N	N	N	Y	Y	N	N
chr2R	9741787	9741974	9741907	16.3072	-5.3783	24	63.8	187	27	9741880	p4	CG6543	.	Y	N	N	Y	N	N	N	N	N	N	N	N	Y	Y	Y
chr2R	10061690	10061789	10061749	14.1457	-4.4781	21	59	99	10	10061739	p4	cg	cg	N	N	N	N	N	N	Y	N	Y	Y	N	Y	Y	N	N
chr2R	10062197	10062752	10062329	30.7772	-14.6435	43	23.7	555	145	10062474	p5	cg	cg	Y	N	N	N	Y	N	Y	N	Y	Y	Y	Y	Y	N	Y
chr2R	10064185	10064543	10064420	20.4248	-10.2003	44	65.5	358	56	10064364	p5	cg	cg	N	N	N	N	N	N	N	N	N	N	N	N	N	N	N
chr2R	10158135	10158322	10158140	16.3956	-4.4427	20	2.7	187	88	10158228	p4	SelD	.	N	N	N	N	N	N	Y	N	N	Y	N	Y	Y	Y	Y
chr2R	10299104	10299406	10299285	24.4773	-10.853	36	59.7	302	30	10299255	p5	Sin1	.	Y	N	N	N	N	N	Y	N	N	N	N	Y	Y	N	N
chr2R	10391306	10391621	10391472	21.2774	-7.643	30	52.5	315	9	10391463	p5	Asx	.	Y	N	N	N	Y	N	Y	N	N	N	N	Y	Y	Y	Y
chr2R	10639706	10639871	10639728	17.534	-5.9479	24	13.3	165	60	10639788	p4	Rpn6	.	N	N	N	N	N	N	Y	N	Y	N	N	Y	Y	N	N
chr2R	10898428	10898566	10898450	12.2014	-5.2169	24	15.8	138	47	10898497	p4	hbs	.	N	N	Y	N	N	N	N	N	Y	N	Y	N	N	Y	N
chr2R	10950030	10950471	10950240	26.6343	-13.8289	56	47.5	441	10	10950250	p5	CG33467	.	N	N	N	N	N	N	N	N	N	N	N	N	N	N	N
chr2R	11015557	11015794	11015690	14.5737	-7.4233	30	55.9	237	15	11015675	p5	chn	chn	N	Y	Y	N	Y	N	Y	N	N	Y	N	Y	Y	N	N
chr2R	11209663	11209847	11209738	12.6125	-8.2645	37	40.5	184	17	11209755	p5	CG8155	.	Y	N	N	N	N	N	Y	N	Y	N	N	Y	Y	Y	N
chr2R	11778262	11778717	11778476	27.6087	-11.5311	41	46.9	455	13	11778489	p5	CG33463	.	Y	N	N	Y	Y	Y	Y	N	Y	Y	N	N	N	N	N
chr2R	11785608	11785799	11785740	18.1814	-7.0139	26	68.8	191	37	11785703	p5	CG33463	.	N	N	N	Y	Y	Y	N	N	N	N	N	N	N	N	N
chr2R	11788172	11788415	11788189	17.6349	-5.891	23	7	243	104	11788293	p5	CG33463	.	N	N	N	N	Y	N	N	N	N	N	N	N	N	N	N
chr2R	13030601	13030901	13030736	18.1547	-6.5762	25	44.9	300	15	13030751	p5	CG11395	.	Y	N	N	N	N	N	N	Y	Y	N	N	N	N	N	N
chr2R	13552883	13553369	13553220	27.0692	-11.5502	38	69.2	486	94	13553126	p5	eIF3-S8	eIF3-S8	Y	N	N	N	N	N	Y	N	N	N	N	Y	Y	N	N
chr2R	13683290	13683559	13683510	21.2624	-10.0024	37	81.5	269	86	13683424	p5	CG5036	CG5036	N	N	N	N	N	Y	N	N	N	N	N	N	N	N	N
chr2R	13689204	13689472	13689354	20.5953	-7.0997	28	55.8	268	16	13689338	p5	grh	.	N	N	Y	Y	Y	Y	Y	N	Y	Y	Y	N	N	N	N
chr2R	13935580	13935918	13935712	14.3593	-4.0521	22	38.9	338	37	13935749	p4	CG34005	CG34005	N	N	Y	N	Y	Y	N	N	Y	N	Y	N	N	Y	N
chr2R	14098482	14098587	14098482	14.7804	-5.4044	21	0	105	52	14098534	p5	CG33958	.	N	N	N	N	Y	N	Y	N	N	N	N	N	N	N	N
chr2R	14164817	14164948	14164866	12.6567	-5.0875	22	37.1	131	16	14164882	p5	Ote	.	Y	N	N	N	N	N	Y	N	N	N	Y	Y	Y	N	N
chr2R	14453055	14453300	14453268	20.6756	-7.9907	30	86.6	245	91	14453177	p5	Rgk2	.	N	N	N	N	N	N	N	N	N	N	N	N	N	N	N
chr2R	14690272	14690447	14690275	15.0459	-4.4836	20	1.7	175	84	14690359	p4	l(2)08717	.	N	N	N	Y	Y	N	Y	N	N	Y	N	Y	N	N	N
chr2R	14734229	14734354	14734252	15.2847	-5.5047	22	18.3	125	39	14734291	p5	CG15099	.	N	N	N	N	N	N	Y	N	N	Y	N	Y	Y	N	N
chr2R	14947509	14947955	14947727	24.7822	-12.844	56	48.8	446	5	14947732	p5	CG15109	CG15109	N	N	N	N	N	N	N	N	N	N	N	N	N	N	N
chr2R	15150041	15150384	15150183	21.0702	-8.635	34	41.3	343	29	15150212	p5	CG7229	.	N	N	N	Y	Y	N	N	N	N	N	N	N	N	N	N
chr2R	15518541	15518700	15518675	15.5776	-6.3647	25	83.8	159	55	15518620	p5	sm	.	N	N	N	N	N	N	N	N	N	Y	N	N	N	N	N
chr2R	15728271	15728422	15728374	14.9321	-5.4243	25	67.8	151	28	15728346	p5	Toll-7	.	N	N	N	Y	Y	N	N	N	N	N	N	N	Y	N	N
chr2R	15994011	15994183	15994011	16.7864	-4.1043	18	0	172	86	15994097	p4	18w	.	N	N	N	N	Y	N	Y	N	N	Y	N	Y	N	N	Y
chr2R	16087419	16087866	16087639	24.7868	-14.0152	58	49.1	447	3	16087642	p5	CG16894	.	N	N	N	N	N	N	N	N	N	N	N	N	N	N	N
chr2R	16490492	16490611	16490535	11.9498	-5.2587	23	35.8	119	16	16490551	p4	bl	bl	N	N	N	N	N	N	N	Y	Y	N	Y	N	N	N	N
chr2R	16554807	16555039	16554970	15.8189	-5.1476	22	70	232	47	16554923	p4	Fem-1	.	Y	N	N	N	Y	N	Y	N	Y	Y	Y	Y	Y	N	Y
chr2R	16555383	16555704	16555533	17.0227	-8.2502	32	46.6	321	10	16555543	p5	Fem-1	.	Y	N	N	N	N	N	Y	N	Y	N	Y	Y	Y	Y	Y
chr2R	16794838	16795082	16794951	16.9281	-5.4508	25	46.1	244	9	16794960	p5	CG9235	.	N	N	N	N	Y	N	Y	Y	Y	Y	N	N	N	N	N
chr2R	17250580	17250979	17250690	16.9087	-5.2552	25	27.5	399	89	17250779	p5	CG17974	.	N	N	Y	N	Y	N	N	N	N	Y	N	N	N	N	N
chr2R	17251345	17253007	17252137	72.2698	-65.04	183	47.6	1662	39	17252176	p5	CG17974	.	Y	N	Y	Y	Y	N	N	N	N	Y	N	N	N	N	N
chr2R	17254491	17255263	17254961	24.2201	-10.0544	35	60.8	772	84	17254877	p5	cv-2	.	Y	N	Y	N	Y	N	N	N	N	N	N	Y	N	N	N
chr2R	17368384	17368652	17368434	19.3546	-6.4929	26	18.6	268	84	17368518	p5	Sdc	.	N	N	N	N	Y	N	N	N	N	N	N	Y	Y	N	N
chr2R	17432791	17433222	17432976	21.7324	-9.3727	32	42.8	431	30	17433006	p5	Egfr	Egfr	N	N	N	Y	Y	N	N	N	N	Y	Y	N	N	N	N
chr2R	17433453	17433755	17433575	19.7263	-6.7429	26	40.3	302	29	17433604	p5	Egfr	Egfr	N	N	N	Y	N	N	N	N	N	Y	Y	N	N	N	N
chr2R	17534098	17534289	17534148	16.967	-5.6203	23	26	191	45	17534193	p4	CG10082	CG10082	N	N	N	Y	N	N	Y	N	Y	Y	N	Y	Y	N	N
chr2R	17578503	17578733	17578722	15.0688	-4.9584	20	94.8	230	104	17578618	p4	Ppcdc	.	Y	N	N	N	N	N	N	N	N	N	Y	Y	Y	Y	N
chr2R	18136046	18136280	18136246	17.5217	-7.6987	30	85.1	234	83	18136163	p5	dve	dve	N	N	N	N	N	N	N	N	N	N	N	N	N	N	N
chr2R	18576306	18576847	18576624	30.8088	-16.7775	49	58.7	541	48	18576576	p5	ppa	.	Y	N	N	Y	Y	Y	N	N	Y	Y	Y	Y	N	N	Y
chr2R	18577179	18577691	18577388	24.354	-8.384	30	40.7	512	47	18577435	p5	ppa	.	N	N	N	Y	Y	N	N	N	Y	Y	N	Y	N	N	N
chr2R	18690384	18690550	18690536	14.3593	-4.0521	22	91	166	69	18690467	p4	CycB	.	N	N	N	N	N	N	N	N	N	Y	N	N	N	N	N
chr2R	18937210	18937430	18937305	16.851	-5.2931	22	43	220	15	18937320	p4	twi	.	N	N	N	N	Y	N	N	N	N	Y	N	N	N	N	N
chr2R	19094310	19094934	19094542	20.1883	-8.5238	30	37.1	624	80	19094622	p5	CG34371	.	Y	Y	Y	Y	Y	N	N	N	N	N	N	N	N	N	N
chr2R	19105678	19105786	19105678	12.7299	-4.337	19	0	108	54	19105732	p4	CG34371	.	N	N	N	N	N	N	N	N	N	N	N	N	N	N	N
chr2R	19435464	19435733	19435556	19.8786	-8.541	31	34.1	269	42	19435598	p5	wmd	.	Y	N	N	N	Y	N	Y	N	Y	N	N	Y	Y	Y	Y
chr2R	19866070	19866474	19866414	15.5728	-4.0901	21	84.9	404	142	19866272	p4	Sox14	.	N	N	N	N	Y	N	Y	N	N	Y	N	Y	Y	N	Y
chr2R	19916351	19916460	19916423	10.4119	-4.5074	24	65.5	109	18	19916405	p4	CG3163	.	N	N	N	N	N	N	Y	N	N	N	N	Y	Y	N	N
chr2R	20585263	20585975	20585482	22.4543	-16.8707	76	30.7	712	137	20585619	p5	ST6Gal	.	N	N	N	N	N	N	N	N	N	N	N	N	N	N	N
chr2R	20688399	20688512	20688468	12.7873	-4.6145	21	60.5	113	13	20688455	p4	Orc4	.	N	Y	N	N	Y	N	N	N	N	N	N	N	N	N	N
chr2R	20893574	20893901	20893720	23.1075	-11.4009	39	44.5	327	17	20893737	p4	zip	.	N	N	N	N	N	N	N	N	N	N	N	N	N	N	N
chr3L	224680	225018	224839	17.6936	-7.0284	27	46.9	338	10	224849	p5	CG33229	CG33229	N	N	N	N	N	N	N	N	N	N	N	Y	Y	Y	Y
chr3L	258113	258289	258276	14.4066	-4.029	20	92.1	176	75	258201	p4	DIP2	.	N	N	N	N	N	N	Y	N	N	N	Y	Y	Y	Y	Y
chr3L	378196	378373	378266	17.4557	-5.9549	23	39.3	177	18	378284	p5	trh	.	N	N	N	N	Y	N	N	N	N	Y	N	N	N	Y	Y
chr3L	668664	668960	668732	21.002	-8.9251	38	22.9	296	80	668812	p5	CG17129	.	N	N	N	N	N	Y	N	N	N	N	N	N	N	N	N
chr3L	699485	699718	699523	17.7543	-6.3964	24	16.2	233	78	699601	p5	CG13894	.	N	Y	Y	N	Y	N	N	N	N	N	Y	N	N	N	N
chr3L	779483	779929	779709	25.103	-14.1827	61	50.6	446	3	779706	p5	CG13898	.	N	N	N	N	N	N	N	N	N	N	N	N	N	N	N
chr3L	1352065	1352396	1352218	20.6665	-7.6564	29	46.1	331	12	1352230	p5	312	312	N	N	N	N	N	Y	Y	N	Y	N	Y	Y	Y	N	N
chr3L	2436904	2437335	2437114	20.3496	-7.8268	35	48.6	431	5	2437119	p5	CG42669	CG42669	N	N	N	N	N	N	N	N	N	N	N	N	Y	N	N
chr3L	3037739	3037876	3037782	16.0476	-5.8743	23	31.2	137	25	3037807	p5	CG2162	CG2162	N	N	Y	Y	Y	N	N	N	N	Y	N	N	Y	N	N
chr3L	3197383	3198004	3197621	38.7915	-24.4159	76	38.3	621	72	3197693	p5	CG14966	.	Y	N	N	N	N	N	Y	N	N	N	Y	Y	Y	Y	Y
chr3L	3411377	3411528	3411435	13.5205	-4.796	21	38.2	151	17	3411452	p4	sty	.	N	N	N	N	N	N	N	N	N	Y	N	N	N	N	N
chr3L	3593761	3593879	3593871	17.3098	-5.5303	22	92.4	118	51	3593820	p5	CG10359	Eip63E	N	N	N	N	N	N	N	N	N	N	N	N	N	N	N
chr3L	4252140	4252572	4252359	18.2271	-5.5589	26	50.6	432	3	4252356	p5	ago	.	Y	N	N	N	Y	N	Y	N	Y	Y	N	Y	Y	N	N
chr3L	4252834	4253315	4253025	17.9582	-7.056	27	39.6	481	49	4253074	p5	ago	.	Y	N	N	N	Y	N	Y	N	Y	Y	N	Y	Y	N	N
chr3L	5597134	5597506	5597381	17.9175	-8.6918	33	66.2	372	61	5597320	p5	CG10590	.	Y	N	N	N	N	N	Y	N	N	N	N	Y	Y	N	N
chr3L	5729229	5729465	5729345	17.0531	-6.9859	26	48.9	236	2	5729347	p5	DnaJ-1	sif	N	N	N	N	N	N	N	N	N	N	N	N	N	N	N
chr3L	5976279	5976528	5976279	14.4066	-4.029	21	0	249	124	5976403	p4	CG10479	.	N	N	N	N	Y	N	Y	N	N	Y	N	N	N	N	N
chr3L	6177816	6178422	6178025	39.9192	-24.7739	71	34.4	606	94	6178119	p5	D19B	.	Y	N	N	N	N	N	N	N	N	N	N	N	Y	N	Y
chr3L	6181956	6182459	6182216	40.1859	-25.3384	68	51.6	503	9	6182207	p5	D19A	.	Y	N	N	N	N	N	N	N	N	N	N	Y	Y	Y	Y
chr3L	6274324	6274758	6274529	21.8943	-9.2225	40	47.1	434	12	6274541	p5	ImpL3	.	N	N	N	N	N	N	N	N	N	N	N	N	N	N	N
chr3L	6281986	6282457	6282219	30.3483	-23.6078	88	49.4	471	2	6282221	p5	ImpL3	.	N	N	N	N	N	N	N	N	N	N	N	N	N	N	N
chr3L	6384229	6384412	6384251	21.0112	-7.0946	27	12	183	69	6384320	p5	CG42479	.	N	N	N	N	N	N	N	N	N	N	N	N	N	N	N
chr3L	6389612	6389840	6389626	16.1758	-5.8241	23	6.1	228	100	6389726	p5	CG42479	.	N	N	N	N	N	N	N	N	N	N	N	N	N	N	N
chr3L	6757743	6758157	6757987	19.0939	-5.2498	26	58.8	414	37	6757950	p5	CG32392	.	N	N	N	N	N	N	Y	N	N	N	N	N	N	N	N
chr3L	6759866	6760751	6760281	46.6235	-33.6644	91	46.8	885	27	6760308	p5	CG32392	.	Y	N	Y	Y	Y	N	N	N	N	N	N	N	N	N	N
chr3L	6814315	6814551	6814372	14.4419	-4.8059	21	24.1	236	61	6814433	p4	vvl	.	N	N	Y	Y	Y	N	N	N	N	N	N	N	N	N	N
chr3L	7721437	7721586	7721512	14.4066	-4.029	21	50	149	1	7721511	p4	CG7457	CG32373	Y	N	N	N	N	N	N	N	N	N	N	N	Y	N	N
chr3L	8067887	8068333	8068112	27.6127	-14.6892	61	50.3	446	2	8068110	p5	Ect4	Ect4	Y	N	N	N	N	N	N	N	N	N	N	N	N	N	N
chr3L	8099995	8100691	8100462	33.8445	-21.0398	61	67	696	119	8100343	p5	fan	Ect4	Y	N	N	N	N	N	N	N	N	N	N	N	N	N	N
chr3L	8109115	8109215	8109198	12.4853	-4.5268	20	82.2	100	33	8109165	p4	msk	.	N	N	N	N	N	N	N	N	Y	N	N	Y	Y	Y	Y
chr3L	8499934	8500481	8500277	21.8794	-10.9431	38	62.6	547	70	8500207	p5	ZC3H3	.	Y	N	Y	Y	Y	Y	N	N	Y	Y	Y	N	Y	Y	Y
chr3L	8569094	8569231	8569167	13.1065	-5.3224	23	52.9	137	5	8569162	p4	CG6638	.	N	N	N	N	N	N	N	N	N	N	N	Y	Y	N	N
chr3L	8819124	8819276	8819138	15.0868	-4.4195	21	9.2	152	62	8819200	p4	dally	.	N	N	N	N	Y	N	N	N	N	Y	N	N	N	N	N
chr3L	8820316	8820548	8820343	17.9466	-5.0834	23	11.6	232	89	8820432	p5	dally	.	N	N	N	N	N	N	N	N	N	Y	N	Y	N	N	N
chr3L	8826606	8826840	8826657	20.6581	-7.0918	26	21.7	234	66	8826723	p5	CG32026	dally	N	N	N	N	N	N	Y	N	N	N	N	N	N	N	N
chr3L	9034570	9035060	9034929	20.0937	-9.5174	36	73.1	490	114	9034815	p5	Doc1	Doc1	N	N	Y	N	Y	N	N	N	N	N	N	N	N	N	N
chr3L	9035165	9036390	9035482	39.0249	-24.5368	70	25.9	1225	295	9035777	p5	Doc1	Doc1	Y	Y	Y	Y	Y	N	N	N	N	N	N	N	N	N	N
chr3L	9036902	9037025	9036934	15.5554	-7.0583	28	25.8	123	29	9036963	p5	Doc1	Doc1	N	N	Y	Y	N	N	N	N	N	N	N	N	N	N	N
chr3L	9146014	9146254	9146200	17.8274	-6.7526	26	77.2	240	66	9146134	p4	CG4641	.	N	N	N	N	N	N	Y	N	N	N	N	N	N	N	N
chr3L	9428468	9428717	9428666	16.542	-6.9738	26	79.2	249	74	9428592	p5	MTF-1	MTF-1	N	N	N	N	N	Y	Y	N	N	N	N	Y	Y	N	N
chr3L	9449125	9449261	9449237	19.1818	-4.6823	21	81.8	136	44	9449193	p4	phol	.	N	N	Y	N	N	N	Y	N	N	Y	N	Y	Y	N	Y
chr3L	9454244	9454502	9454339	16.9066	-5.3132	22	36.7	258	34	9454373	p5	CG32043	CG32043	N	N	N	N	N	N	N	N	N	Y	N	Y	Y	N	N
chr3L	9847905	9848143	9847921	13.5536	-4.6149	22	6.7	238	103	9848024	p4	Gap1	.	N	N	Y	N	Y	N	Y	N	Y	Y	N	Y	Y	Y	Y
chr3L	9848589	9849552	9848822	32.0206	-17.199	56	24.2	963	248	9849070	p5	Gap1	.	Y	Y	Y	Y	Y	N	Y	Y	Y	N	N	Y	Y	N	N
chr3L	10311883	10312073	10311902	20.018	-7.5576	27	9.9	190	76	10311978	p5	CG6559	.	N	N	N	N	N	N	N	N	N	N	N	N	N	N	N
chr3L	10388441	10388881	10388651	22.561	-10.2106	48	47.6	440	10	10388661	p5	CG32060	.	N	N	N	N	N	N	N	N	N	N	N	N	N	N	N
chr3L	10803854	10804411	10804184	20.1448	-12.499	50	59.1	557	52	10804132	p5	CG12523	.	Y	N	N	N	Y	N	N	N	N	Y	N	N	N	N	N
chr3L	10850424	10850661	10850425	17.0375	-4.1947	20	0.4	237	117	10850542	p4	tna	tna	N	N	N	N	N	N	N	N	Y	Y	N	Y	N	N	N
chr3L	10855844	10856336	10856223	16.58	-5.7124	24	76.9	492	133	10856090	p4	tna	tna	N	N	Y	N	Y	Y	Y	Y	N	Y	N	N	N	N	N
chr3L	11112940	11113186	11112986	20.4052	-7.1462	27	18.6	246	77	11113063	p5	fd68A	.	N	N	N	N	N	N	N	N	N	N	N	Y	Y	N	N
chr3L	11128208	11128337	11128309	12.613	-4.5741	20	77.7	129	37	11128272	p4	CG32082	.	Y	N	N	N	N	N	N	N	N	N	N	N	N	N	N
chr3L	11203649	11203805	11203690	14.2755	-5.2076	23	26.1	156	37	11203727	p4	Ube3a	.	N	N	N	N	Y	N	Y	N	N	N	N	Y	Y	N	N
chr3L	11672454	11672701	11672476	24.6662	-9.8173	36	8.9	247	101	11672577	p5	CG32085	.	N	N	N	N	N	N	N	N	N	N	N	N	N	N	N
chr3L	12292957	12293255	12293170	17.373	-6.6059	27	71.2	298	64	12293106	p5	CG4328	.	N	N	N	N	N	N	N	N	N	N	N	N	N	N	N
chr3L	12329581	12329783	12329610	17.0831	-4.8006	22	14.3	202	72	12329682	p4	CG32105	.	N	N	N	N	N	N	Y	N	Y	N	N	Y	Y	N	N
chr3L	12463640	12463896	12463668	19.6179	-7.6399	38	10.9	256	100	12463768	p5	CG32102	.	N	N	N	N	N	Y	Y	N	N	N	N	Y	Y	N	N
chr3L	12507846	12508195	12507947	24.2588	-9.1524	34	28.9	349	73	12508020	p5	sti	.	Y	N	N	N	N	Y	N	N	N	Y	N	Y	Y	Y	Y
chr3L	12690744	12690942	12690916	15.4925	-4.9633	22	86.4	198	73	12690843	p4	mirr	mirr	N	N	N	N	N	N	N	N	N	N	N	N	N	N	N
chr3L	12698360	12698778	12698587	33.3046	-21.9082	62	54.2	418	18	12698569	p5	mirr	mirr	N	N	N	N	N	N	N	N	N	N	N	N	N	N	N
chr3L	13025113	13025547	13025341	18.8531	-9.0973	35	52.4	434	11	13025330	p5	CG17672	CG17672	Y	N	N	N	Y	N	Y	N	N	N	N	Y	Y	N	N
chr3L	13113545	13113720	13113592	21.5983	-7.2481	27	26.7	175	40	13113632	p5	trn	.	N	N	N	Y	Y	N	N	N	N	N	N	N	N	N	N
chr3L	13221065	13221166	13221119	15.1856	-5.9888	24	52.9	101	4	13221115	p5	caps	.	N	N	N	N	N	N	N	Y	Y	Y	Y	Y	Y	N	N
chr3L	13957742	13958362	13957847	28.9952	-13.7521	43	16.9	620	205	13958052	p5	Meics	.	Y	N	N	N	N	Y	Y	N	N	Y	N	Y	Y	N	Y
chr3L	14625203	14625452	14625246	13.2974	-4.4859	23	17.2	249	81	14625327	p4	RecQ5	.	N	N	N	N	N	N	Y	N	Y	Y	N	Y	Y	N	N
chr3L	14957894	14958405	14958082	23.4193	-12.0925	39	36.7	511	67	14958149	p5	Tom	.	Y	Y	Y	N	Y	N	Y	N	N	N	N	N	N	N	N
chr3L	14961035	14961269	14961094	18.3774	-6.887	25	25.1	234	58	14961152	p5	Tom	.	N	N	Y	Y	Y	N	N	N	N	Y	N	N	N	N	N
chr3L	15168235	15168531	15168445	21.9998	-8.9354	40	70.7	296	62	15168383	p5	CG7011	.	N	N	N	N	N	N	N	N	N	N	N	N	N	N	N
chr3L	15255515	15255616	15255520	15.7595	-4.7093	20	4.9	101	45	15255565	p4	Tollo	.	N	N	N	Y	Y	N	N	N	N	N	N	N	N	N	N
chr3L	15323630	15323771	15323700	20.0152	-5.8703	24	49.3	141	0	15323700	p5	Toll-6	.	N	N	N	N	N	N	N	N	N	Y	N	N	N	N	N
chr3L	15696596	15696764	15696708	16.848	-5.3015	25	66.3	168	28	15696680	p5	comm2	.	N	N	N	Y	N	N	N	N	N	N	N	N	N	N	N
chr3L	15976005	15976254	15976116	17.6223	-7.3158	30	44.4	249	13	15976129	p5	brm	.	N	N	N	N	N	Y	Y	N	N	N	N	Y	Y	N	Y
chr3L	16359514	16359867	16359654	34.018	-17.1376	49	39.5	353	36	16359690	p5	Cpr72Ec	.	Y	N	N	N	N	N	N	N	N	N	N	N	N	N	N
chr3L	16577275	16577450	16577311	17.8201	-5.1958	24	20.5	175	51	16577362	p5	CG4169	CG4169	Y	N	N	N	N	Y	N	N	N	N	N	Y	Y	N	Y
chr3L	16581196	16581833	16581569	56.2078	-42.0692	98	58.5	637	55	16581514	p5	l(3)73Ah	l(3)73Ah	Y	N	N	N	Y	N	Y	N	Y	N	N	Y	Y	Y	Y
chr3L	17468985	17469093	17469069	11.5354	-5.2851	25	77.1	108	30	17469039	p4	CG34250	.	N	N	N	N	N	N	Y	N	Y	N	Y	Y	Y	Y	N
chr3L	17507176	17507407	17507223	16.2347	-6.4725	24	20.3	231	68	17507291	p5	CG7564	.	Y	N	N	N	N	N	Y	N	Y	Y	Y	Y	Y	N	N
chr3L	17527437	17527756	17527553	21.0001	-8.4276	40	36.2	319	43	17527596	p5	Nedd4	Nedd4	N	N	N	N	Y	N	Y	N	N	Y	N	N	Y	N	N
chr3L	19889389	19889762	19889586	23.2682	-10.0599	35	52.7	373	11	19889575	p5	Su(Tpl)	.	Y	N	N	N	Y	N	Y	N	Y	Y	N	Y	Y	N	N
chr3L	19890396	19890806	19890426	16.0854	-4.8874	21	7.3	410	175	19890601	p4	Su(Tpl)	.	Y	N	N	Y	Y	N	Y	N	Y	Y	Y	Y	Y	N	N
chr3L	20369085	20369333	20369134	16.4079	-6.9152	27	19.7	248	75	20369209	p5	Ide	.	Y	N	N	N	N	Y	N	N	Y	N	Y	Y	Y	N	Y
chr3L	20671626	20671955	20671721	25.9988	-12.3329	37	28.8	329	69	20671790	p5	kni	.	N	N	N	N	N	N	N	N	N	N	N	N	N	N	N
chr3L	21018503	21018630	21018544	14.4066	-4.029	19	32	127	22	21018566	p4	skd	.	N	N	N	N	N	N	Y	N	N	Y	N	Y	Y	N	N
chr3L	21018916	21019763	21019384	29.5298	-17.4346	62	55.2	847	45	21019339	p5	skd	.	Y	N	Y	N	Y	N	Y	N	Y	Y	N	Y	Y	N	Y
chr3L	21060642	21060808	21060642	15.6044	-4.0647	19	0	166	83	21060725	p4	siz	siz	N	N	N	Y	Y	N	Y	N	N	N	N	N	N	N	N
chr3L	21426317	21426557	21426454	19.5994	-7.6744	29	56.8	240	17	21426437	p5	Aef1	.	Y	N	N	N	N	Y	Y	N	N	N	N	Y	Y	N	N
chr3L	21633825	21634074	21633945	21.4335	-7.8434	30	48	249	4	21633949	p5	Atox1	.	N	N	N	N	N	N	N	N	N	N	Y	N	Y	Y	Y
chr3L	21721726	21722133	21721902	33.6086	-17.3333	50	43.1	407	27	21721929	p5	CG11247	.	N	N	N	N	N	N	Y	N	Y	N	N	Y	Y	N	Y
chr3L	22169811	22169977	22169949	13.011	-4.3465	22	82.6	166	55	22169894	p4	CG15374	olf413	N	N	Y	N	Y	N	N	N	N	N	N	N	Y	N	N
chr3L	22187426	22187688	22187451	19.5411	-9.5438	40	9.5	262	106	22187557	p5	CG15374	olf413	N	N	N	N	N	N	N	N	N	N	N	N	N	N	N
chr3L	22393257	22393399	22393318	13.9656	-6.5186	27	42.7	142	10	22393328	p5	Ten-m	.	N	N	Y	Y	Y	N	N	N	N	Y	N	N	N	N	N
chr3L	22396383	22396602	22396569	16.8022	-4.0778	21	84.5	219	77	22396492	p4	Ten-m	.	N	N	N	Y	N	N	N	N	N	Y	N	N	N	N	N
chr3L	22856947	22857051	22856967	16.8022	-4.0778	20	19	104	32	22856999	p4	CG33170	.	N	N	N	N	Y	N	Y	N	Y	Y	N	Y	Y	Y	Y
chr3R	604504	604920	604711	17.7003	-5.3509	25	49.6	416	1	604712	p4	CG14655	.	N	N	N	N	N	N	N	N	N	N	N	N	N	N	N
chr3R	801166	801414	801358	16.6106	-7.4911	31	77.1	248	68	801290	p4	CG14662	.	N	N	N	N	N	N	N	N	N	Y	N	N	N	N	N
chr3R	868841	869283	869049	17.8377	-8.7702	40	47	442	13	869062	p5	corto	.	N	N	N	N	Y	N	N	N	N	N	N	N	N	N	N
chr3R	912637	913176	913064	20.2941	-8.1062	31	79.1	539	158	912906	p5	corto	.	Y	Y	Y	N	Y	Y	N	N	Y	Y	Y	N	N	N	N
chr3R	2176475	2176674	2176531	19.6445	-7.9244	30	28	199	43	2176574	p5	Pak	.	Y	N	N	N	N	Y	Y	N	Y	Y	N	Y	Y	N	N
chr3R	2193868	2194666	2194114	38.4798	-25.6159	77	30.8	798	153	2194267	p5	CG42724	.	Y	N	N	N	Y	Y	N	N	N	N	N	Y	Y	N	N
chr3R	2490231	2490491	2490335	20.0717	-7.4214	30	39.8	260	26	2490361	p5	agt	.	Y	N	N	N	N	N	N	N	N	N	N	N	N	N	N
chr3R	2738831	2738999	2738831	12.754	-4.702	20	0	168	84	2738915	p4	Antp	.	N	N	N	N	N	Y	N	N	N	N	Y	N	N	Y	Y
chr3R	2774888	2775137	2775097	16.4654	-5.2811	26	83.6	249	85	2775012	p5	Antp	.	N	N	N	Y	Y	N	N	N	N	N	N	N	N	N	N
chr3R	2826353	2826554	2826353	16.7902	-4.1817	19	0	201	100	2826453	p4	Antp	.	N	Y	N	N	Y	N	N	N	N	Y	N	N	N	N	Y
chr3R	2863430	2863564	2863501	15.3884	-5.1385	23	52.6	134	4	2863497	p4	Sodh-1	.	N	N	N	N	Y	N	N	N	N	Y	N	N	N	N	N
chr3R	2892812	2893077	2892911	19.805	-7.8404	31	37.2	265	33	2892944	p5	CG1105	.	N	N	Y	N	N	Y	Y	N	N	N	N	Y	Y	Y	Y
chr3R	2912510	2912687	2912513	14.3706	-4.1274	20	1.7	177	85	2912598	p4	alphaTub84B	alphaTub84B	N	N	N	N	Y	Y	N	N	Y	Y	Y	Y	Y	N	N
chr3R	2919452	2919729	2919579	15.3855	-5.3122	28	45.7	277	11	2919590	p5	alphaTub84B	.	Y	N	N	N	N	Y	Y	N	N	N	N	Y	Y	N	N
chr3R	3635967	3636068	3636040	12.44	-4.9739	22	71.6	101	23	3636017	p4	CG31472	.	N	N	N	N	N	Y	N	Y	Y	N	Y	N	Y	Y	Y
chr3R	3733000	3733449	3733160	19.4674	-7.5267	29	35.6	449	64	3733224	p5	CG2943	Taf7	Y	N	N	N	N	Y	Y	N	N	N	N	Y	Y	Y	Y
chr3R	4016779	4016951	4016830	11.2106	-4.4814	21	29.5	172	35	4016865	p4	grn	.	N	N	N	N	Y	N	N	N	N	Y	N	N	N	N	Y
chr3R	4030919	4031892	4031499	27.5929	-16.373	58	59.5	973	94	4031405	p5	CheA84a	.	Y	Y	Y	N	Y	N	N	N	N	N	N	N	N	N	N
chr3R	4059160	4059291	4059229	15.1608	-5.0836	22	52.3	131	4	4059225	p5	DNApol-iota	DNApol-iota	N	N	N	N	N	Y	N	N	N	Y	Y	Y	Y	N	Y
chr3R	4097612	4097866	4097825	23.6179	-12.803	45	83.5	254	86	4097739	p5	CG9630	.	N	N	N	N	N	N	N	N	N	N	N	N	N	N	N
chr3R	4302960	4303471	4303226	31.0856	-17.1092	55	52	511	11	4303215	p5	PQBP-1	.	Y	N	N	N	Y	N	N	N	N	N	N	N	N	N	N
chr3R	4476562	4476671	4476588	14.8531	-4.4158	19	23.6	109	28	4476616	p4	Mkk4	.	N	N	N	N	N	Y	Y	N	Y	N	N	Y	Y	N	N
chr3R	4573415	4573615	4573436	17.9355	-4.8306	21	10.4	200	79	4573515	p4	CG9801	.	N	N	N	N	N	Y	Y	N	N	N	N	Y	Y	Y	Y
chr3R	4865160	4865438	4865231	16.8859	-6.6838	26	25.4	278	68	4865299	p5	neur	hyx	Y	N	N	N	N	Y	Y	N	Y	Y	N	Y	Y	N	N
chr3R	5031942	5032080	5031956	12.8434	-7.6806	34	10.1	138	55	5032011	p5	pum	.	N	N	N	N	N	N	N	N	N	N	N	N	N	N	N
chr3R	5044108	5044273	5044135	11.3575	-7.2749	33	16.3	165	55	5044190	p5	pum	.	N	N	N	N	N	N	N	N	N	N	N	N	N	N	N
chr3R	5412440	5412790	5412598	23.2937	-9.9633	37	45	350	17	5412615	p5	P58IPK	.	Y	N	N	N	N	Y	Y	N	N	N	N	Y	Y	N	Y
chr3R	5452799	5452905	5452838	14.0682	-4.6203	20	36.4	106	14	5452852	p4	CG8319	.	N	N	N	N	N	Y	Y	N	N	N	N	Y	Y	N	N
chr3R	5626760	5626883	5626847	14.0739	-4.6337	21	70.2	123	26	5626821	p4	CG9467	.	Y	N	N	N	N	Y	Y	N	N	N	Y	Y	Y	Y	Y
chr3R	5715123	5715267	5715239	16.2911	-5.3973	22	80	144	44	5715195	p4	CG12418	CG34360	N	N	N	N	N	N	N	N	N	N	N	N	N	N	N
chr3R	6321594	6321848	6321797	23.6981	-9.2062	35	79.6	254	76	6321721	p5	Cyp12e1	.	N	N	N	N	N	N	N	N	N	N	N	N	N	N	N
chr3R	6347281	6347450	6347287	17.1262	-5.4672	21	3.5	169	78	6347365	p4	hth	.	N	N	N	N	N	N	N	N	N	N	N	N	Y	N	N
chr3R	6442595	6442904	6442723	17.8948	-6.8578	29	41.3	309	26	6442749	p5	hth	.	N	Y	Y	Y	Y	Y	Y	N	N	Y	Y	Y	N	N	Y
chr3R	6586744	6586949	6586851	20.8121	-6.4985	24	51.9	205	5	6586846	p5	Cap-H2	.	Y	N	N	N	N	Y	Y	N	N	Y	N	Y	Y	N	N
chr3R	6609874	6610177	6610087	20.3254	-7.5194	29	70.1	303	62	6610025	p5	mRpL37	.	Y	N	N	N	N	Y	Y	N	N	N	N	Y	Y	N	N
chr3R	7788508	7788750	7788677	15.0661	-5.0374	22	69.5	242	48	7788629	p4	CG3281	.	Y	N	N	N	N	Y	Y	N	N	N	N	Y	Y	N	N
chr3R	7954073	7954680	7954458	26.1549	-11.5053	38	63.3	607	82	7954376	p5	CG4702	.	Y	N	N	N	Y	N	Y	N	N	N	N	N	Y	N	N
chr3R	8293664	8293779	8293681	10.0111	-4.921	27	14.7	115	40	8293721	p4	Hsp70Ba	.	N	N	N	N	N	N	N	N	N	N	N	N	N	N	N
chr3R	8930039	8930339	8930173	16.0518	-8.594	39	44.5	300	16	8930189	p5	CG34308	timeout	N	N	N	N	N	N	N	N	N	N	N	N	N	N	N
chr3R	9119381	9119489	9119414	18.8114	-6.0236	23	30.3	108	21	9119435	p5	wntD	.	N	N	N	Y	N	N	N	N	N	N	N	N	N	N	N
chr3R	9262956	9263396	9263166	20.5749	-8.7145	44	47.6	440	10	9263176	p5	yrt	.	N	N	N	N	Y	N	N	N	N	N	N	N	N	N	N
chr3R	9388910	9389351	9389127	15.29	-8.0195	45	49.1	441	3	9389130	p5	CG14370	.	N	N	N	N	N	N	N	N	N	N	N	N	N	N	N
chr3R	9735660	9735835	9735694	16.7236	-5.3518	25	19.3	175	53	9735747	p5	ems	.	N	N	N	Y	Y	N	Y	N	N	N	N	N	N	N	N
chr3R	10217088	10217253	10217180	15.0796	-5.2309	22	55.4	165	10	10217170	p4	soti	.	N	N	N	N	N	N	N	Y	Y	N	Y	N	Y	Y	Y
chr3R	10247555	10247768	10247737	10.5374	-5.5163	29	85	213	76	10247661	p4	CG34388	.	N	N	N	N	N	N	N	N	N	N	N	N	N	N	N
chr3R	10407325	10407571	10407362	19.6626	-10.0271	33	15	246	86	10407448	p5	stumps	stumps	N	N	N	N	N	N	N	N	N	N	N	N	N	N	N
chr3R	10450046	10450251	10450129	13.2939	-6.8902	28	40.3	205	19	10450148	p5	put	.	N	N	N	N	Y	Y	Y	N	N	Y	N	Y	Y	N	N
chr3R	10451592	10451871	10451787	16.8454	-11.7556	42	69.6	279	56	10451731	p4	put	.	N	N	N	N	N	Y	Y	N	N	N	N	Y	Y	N	N
chr3R	10480885	10481100	10481026	16.3826	-5.5636	23	65.3	215	34	10480992	p5	l(3)L1231	.	N	N	Y	N	Y	Y	Y	N	Y	Y	N	Y	Y	N	N
chr3R	10481263	10481456	10481362	19.7155	-5.2401	22	51	193	3	10481359	p5	l(3)L1231	.	Y	N	N	N	Y	Y	Y	N	Y	Y	N	Y	Y	N	N
chr3R	10505286	10505592	10505427	17.3013	-5.0592	22	45.9	306	12	10505439	p4	Neu3	.	N	N	N	Y	Y	N	N	N	N	N	N	N	N	N	N
chr3R	10643810	10643969	10643813	10.8648	-4.2455	20	1.9	159	76	10643889	p4	btsz	.	Y	N	N	Y	Y	N	Y	N	N	Y	N	N	N	N	N
chr3R	11021765	11022403	11022233	25.4322	-11.8599	39	73.2	638	149	11022084	p5	CG42542	.	Y	N	N	N	N	Y	Y	N	N	N	N	Y	Y	N	N
chr3R	11034724	11035000	11034813	26.0741	-10.5163	37	32.1	276	49	11034862	p5	CG4203	.	Y	N	N	N	N	Y	Y	N	N	N	N	Y	Y	N	Y
chr3R	11106611	11106820	11106611	15.5804	-4.1669	20	0	209	104	11106715	p4	Tm1	.	N	N	N	N	N	N	N	N	N	Y	N	N	Y	N	N
chr3R	11299275	11299443	11299393	12.5492	-5.0137	23	69.8	168	34	11299359	p4	CG14869	.	Y	N	N	N	N	N	N	N	N	N	N	N	N	N	N
chr3R	11854145	11855339	11854444	49.6179	-36.6445	90	25	1194	298	11854742	p5	pnr	pnr	Y	Y	Y	Y	Y	N	N	N	N	N	N	N	Y	N	N
chr3R	11875168	11875461	11875374	22.4866	-9.3387	32	70.1	293	60	11875314	p5	CG5013	.	Y	N	N	N	N	Y	Y	N	N	N	N	Y	Y	N	N
chr3R	12267491	12267663	12267495	14.3706	-4.1274	21	2.3	172	82	12267577	p4	CG12753	.	Y	N	N	N	N	Y	N	N	N	N	N	Y	Y	N	N
chr3R	12473225	12473380	12473275	14.1953	-5.1257	22	32.1	155	27	12473302	p4	Cctgamma	.	N	N	N	N	N	Y	Y	N	N	N	N	Y	Y	N	N
chr3R	12575827	12576047	12575983	15.9954	-6.1652	24	70.6	220	46	12575937	p5	Ubx	.	N	N	N	N	Y	N	N	N	N	N	N	N	N	N	N
chr3R	12724439	12724605	12724494	14.3706	-4.1274	21	32.9	166	28	12724522	p4	CG10349	.	N	N	N	N	N	Y	N	Y	Y	Y	Y	N	N	N	N
chr3R	12759412	12760152	12759620	15.1608	-5.0836	36	28.1	740	162	12759782	p5	CG14909	.	N	N	N	N	Y	N	N	Y	N	Y	N	N	N	Y	Y
chr3R	12774228	12774772	12774542	25.7609	-13.0193	45	57.6	544	42	12774500	p5	CG14909	.	Y	Y	Y	N	Y	N	N	N	N	Y	Y	N	N	N	N
chr3R	12795463	12795708	12795538	17.1663	-6.1202	26	30.5	245	47	12795585	p5	CG14909	.	N	N	N	N	N	N	N	Y	Y	N	Y	N	N	Y	Y
chr3R	12854140	12854363	12854171	13.1053	-5.9427	26	13.8	223	80	12854251	p4	CG5225	.	N	N	N	N	N	N	N	N	N	N	N	N	N	N	N
chr3R	12878459	12878637	12878576	17.3358	-6.0968	24	65.4	178	28	12878548	p5	Dad	.	N	N	N	N	N	Y	N	N	N	Y	N	N	Y	N	N
chr3R	12880225	12880348	12880229	13.4064	-5.6385	24	3.2	123	57	12880286	p5	Dad	Dad	N	N	N	N	Y	Y	Y	N	N	Y	Y	N	Y	N	N
chr3R	12881462	12882772	12882245	22.0784	-11.2705	40	59.7	1310	128	12882117	p5	Dad	Dad	Y	Y	Y	N	Y	Y	N	N	Y	Y	Y	Y	Y	N	Y
chr3R	12884591	12884840	12884803	18.8325	-7.3812	27	84.8	249	88	12884715	p5	Dad	Dad	N	N	Y	N	N	N	N	N	N	N	N	N	N	N	N
chr3R	12884953	12885232	12885104	19.4733	-7.3999	26	53.9	279	12	12885092	p5	Dad	Dad	N	N	Y	N	N	N	N	N	N	Y	N	N	N	N	N
chr3R	12905262	12905382	12905263	14.6206	-4.2537	19	0.8	120	59	12905322	p4	Keap1	.	N	N	N	N	N	Y	Y	N	Y	N	Y	Y	Y	N	N
chr3R	12977424	12977655	12977561	22.6766	-7.9992	30	59.1	231	22	12977539	p5	CG5292	.	Y	N	N	N	N	Y	N	N	N	N	N	Y	Y	Y	N
chr3R	13429473	13429706	13429563	17.2502	-7.1151	26	38.5	233	26	13429589	p5	sll	.	N	N	N	N	Y	N	N	N	Y	N	N	Y	Y	Y	Y
chr3R	13430167	13431399	13431003	25.7224	-11.8774	43	67.8	1232	220	13430783	p5	sll	.	Y	N	Y	Y	Y	N	Y	N	Y	N	N	Y	Y	N	N
chr3R	13630948	13631065	13631033	14.8384	-4.3002	19	72	117	27	13631006	p4	CG17802	.	N	N	N	N	N	N	N	N	N	N	N	Y	Y	N	N
chr3R	14982502	14982705	14982525	18.9797	-6.0398	24	11.3	203	78	14982603	p5	CG11779	.	Y	N	N	N	Y	Y	Y	N	N	N	N	Y	Y	N	Y
chr3R	14989704	14989879	14989790	18.5272	-5.5773	22	48.9	175	1	14989791	p5	sqz	.	N	N	N	N	N	Y	N	N	N	Y	N	Y	Y	N	N
chr3R	15625075	15625297	15625123	18.5403	-6.5981	26	21.5	222	63	15625186	p5	CG11453	.	N	N	N	N	N	N	N	N	N	N	N	N	N	N	N
chr3R	15625592	15625841	15625727	17.5099	-7.2689	26	54	249	11	15625716	p5	CG11453	.	N	N	N	N	N	N	N	N	N	N	N	N	N	N	N
chr3R	15690295	15690437	15690295	12.7839	-4.4871	20	0	142	71	15690366	p4	CG4686	CG4686	N	N	N	N	N	Y	Y	N	N	N	N	Y	Y	N	N
chr3R	15861637	15862071	15861923	24.407	-12.1726	40	65.7	434	69	15861854	p5	CG10889	.	Y	N	Y	N	N	Y	N	N	N	N	N	Y	Y	N	N
chr3R	16117586	16117859	16117666	16.9667	-6.6776	24	29.2	273	56	16117722	p5	cic	.	N	N	N	Y	Y	N	Y	N	N	Y	N	N	N	N	N
chr3R	16774369	16774526	16774405	15.0508	-5.5701	22	22.8	157	42	16774447	p5	Atpalpha	.	N	N	N	N	N	Y	Y	Y	Y	N	Y	Y	Y	N	N
chr3R	16927799	16927974	16927858	14.5755	-4.9579	23	33.5	175	28	16927886	p4	CG5745	.	Y	N	N	Y	N	Y	Y	N	N	N	N	Y	Y	N	N
chr3R	17199223	17199390	17199263	12.3153	-5.2569	24	23.8	167	43	17199306	p4	CG32491	.	N	N	N	N	N	Y	Y	N	N	N	N	Y	Y	Y	Y
chr3R	17218613	17219045	17218822	18.8298	-7.6272	35	48.3	432	7	17218829	p4	bap	.	N	N	N	N	N	N	N	N	N	N	N	N	N	N	N
chr3R	17219998	17220219	17220019	16.3976	-5.1798	21	9.5	221	89	17220108	p4	bap	.	N	N	N	N	N	N	N	N	N	N	N	N	N	N	N
chr3R	17431332	17431598	17431421	24.8199	-9.4544	31	33.3	266	44	17431465	p5	InR	.	N	Y	Y	N	Y	Y	N	N	N	Y	N	N	N	N	N
chr3R	17432295	17432611	17432434	15.6645	-6.3441	24	43.8	316	19	17432453	p5	InR	.	N	Y	Y	N	Y	Y	N	N	N	Y	N	N	N	N	N
chr3R	17959634	17959796	17959714	14.3526	-4.2626	20	49.1	162	1	17959715	p4	SKIP	SKIP	N	N	N	N	N	Y	Y	N	N	Y	Y	N	Y	Y	N
chr3R	17960187	17960495	17960257	21.0755	-8.1131	29	22.7	308	84	17960341	p5	SKIP	SKIP	N	N	N	N	Y	Y	Y	N	N	Y	Y	N	Y	N	N
chr3R	18044503	18044893	18044716	21.9918	-9.744	45	54.5	390	18	18044698	p5	Gld2	SKIP	N	N	N	N	Y	N	N	N	N	N	N	N	N	N	N
chr3R	18516111	18516330	18516128	13.6404	-5.3329	23	7.7	219	92	18516220	p5	wfs1	.	N	N	N	N	N	Y	Y	N	N	N	N	Y	Y	N	N
chr3R	18576349	18576727	18576508	26.8745	-12.8498	42	42	378	30	18576538	p5	CG7023	.	Y	N	N	N	Y	Y	Y	N	N	N	N	Y	Y	N	Y
chr3R	18614914	18615195	18615098	16.5703	-6.6001	26	65.2	281	44	18615054	p5	CG7029	CG7029	N	N	N	N	Y	N	N	N	N	N	N	N	N	N	N
chr3R	18967648	18967888	18967708	16.9001	-5.1457	22	24.9	240	60	18967768	p4	hh	.	N	N	N	N	Y	N	N	N	N	Y	N	N	N	N	Y
chr3R	19699735	19699968	19699748	19.2844	-6.2749	25	5.6	233	103	19699851	p5	Pli	.	N	N	N	N	N	N	N	N	N	N	N	N	N	N	N
chr3R	19757073	19757190	19757143	14.9878	-6.2222	25	59.3	117	12	19757131	p5	Pros26.4	.	Y	N	N	N	N	Y	N	N	N	N	N	Y	Y	N	N
chr3R	19995260	19995480	19995387	19.3752	-6.9293	26	57.5	220	17	19995370	p5	CG5510	.	Y	N	N	N	N	Y	Y	N	N	N	N	Y	Y	N	Y
chr3R	20159002	20159156	20159091	19.2091	-5.7138	22	57.4	154	12	20159079	p5	Dis3	.	N	N	N	N	N	Y	N	N	N	N	Y	Y	Y	Y	Y
chr3R	20639602	20639830	20639612	15.1223	-6.1566	25	4.4	228	104	20639716	p5	CG5807	.	N	N	N	N	N	Y	Y	N	N	N	N	Y	Y	N	N
chr3R	20696298	20696499	20696320	18.1673	-5.1971	22	10.9	201	78	20696398	p4	CycB3	.	N	N	N	N	N	Y	N	N	N	N	Y	Y	Y	N	N
chr3R	20803979	20804419	20804204	22.5639	-10.0643	43	51	440	5	20804199	p5	CG13646	.	N	N	N	N	N	N	N	N	N	N	N	N	N	N	N
chr3R	21840995	21841199	21841124	19.9115	-6.6755	25	62.9	204	27	21841097	p5	m1	m1	N	N	N	N	N	N	N	N	N	N	N	N	N	N	N
chr3R	21867921	21868296	21868052	15.8928	-6.9385	27	34.8	375	56	21868108	p5	gro	gro	Y	N	N	N	Y	Y	Y	N	N	Y	N	Y	Y	N	N
chr3R	21868603	21868778	21868630	16.5047	-6.8408	26	15.3	175	60	21868690	p5	gro	gro	N	N	N	N	N	Y	Y	N	N	Y	N	Y	Y	N	N
chr3R	21948244	21948471	21948327	16.0033	-6.5581	24	36.4	227	30	21948357	p4	CG14556	CG31324	N	N	N	N	N	N	N	N	N	N	N	N	N	N	N
chr3R	22708321	22708558	22708397	15.8661	-6.2977	25	31.9	237	42	22708439	p5	T48	T48	Y	N	N	N	Y	Y	Y	N	Y	N	N	N	N	N	N
chr3R	23064726	23064944	23064849	14.6688	-7.7553	32	56.2	218	14	23064835	p5	CG31064	.	Y	N	N	N	N	Y	Y	N	N	N	N	Y	Y	N	N
chr3R	23106844	23107446	23106971	20.1801	-7.5518	31	21.1	602	174	23107145	p5	mrt	.	Y	N	N	N	N	Y	Y	N	N	Y	N	Y	Y	N	Y
chr3R	23669728	23669922	23669730	19.8405	-5.58	21	1	194	95	23669825	p5	Or98a	.	N	N	N	N	N	N	N	Y	N	N	N	N	N	N	N
chr3R	23811847	23811966	23811929	10.1119	-4.6022	23	68.3	119	23	23811906	p4	betaTub97EF	.	N	N	N	N	N	N	N	N	N	N	N	N	N	N	N
chr3R	23941751	23941947	23941902	14.5936	-4.2716	26	76.6	196	53	23941849	p4	CG34354	.	N	N	N	N	N	N	N	N	N	N	N	N	N	N	N
chr3R	24457210	24457801	24457704	20.4504	-8.3854	29	83.4	591	199	24457505	p5	CG10011	.	N	N	N	Y	Y	N	N	N	N	N	N	N	N	N	N
chr3R	24817577	24818027	24817791	26.3056	-14.944	59	47.5	450	11	24817802	p5	CG14519	.	N	N	N	N	N	N	N	N	N	N	N	N	N	N	N
chr3R	24938678	24938837	24938734	16.8252	-5.4639	24	35	159	23	24938757	p4	CG11876	.	N	N	N	N	N	Y	N	N	N	N	N	N	Y	Y	Y
chr3R	25132601	25133261	25133012	28.4964	-12.7081	42	62.2	660	81	25132931	p5	CG14506	.	N	N	Y	Y	Y	N	N	N	N	N	N	N	N	N	N
chr3R	25177208	25177651	25177429	25.5544	-14.5856	58	49.8	443	0	25177429	p5	Cnx99A	.	Y	N	N	N	N	N	N	N	N	N	N	N	N	N	N
chr3R	25871087	25871498	25871314	25.7185	-25.0685	89	55.1	411	22	25871292	p5	CG7943	.	N	N	N	N	N	Y	Y	N	Y	N	N	Y	Y	N	N
chr3R	26580959	26581236	26581063	17.9487	-6.7629	26	37.4	277	34	26581097	p5	zfh1	.	N	N	N	N	Y	N	Y	N	N	N	N	N	N	N	N
chr3R	26607354	26607726	26607524	17.489	-5.9195	28	45.6	372	16	26607540	p5	zfh1	zfh1	N	N	N	Y	Y	N	N	Y	N	N	N	N	N	N	N
chr3R	27073602	27074045	27073824	23.5766	-12.3689	55	50	443	1	27073823	p5	CG31005	.	N	N	N	N	N	N	N	N	N	N	N	N	N	N	N
chr3R	27526566	27526818	27526592	19.2062	-7.7822	36	10.3	252	100	27526692	p4	CG34046	.	N	N	N	N	N	N	N	N	N	N	N	N	N	N	N
chrX	413439	413616	413505	12.2857	-4.239	19	37.1	177	22	413527	p4	elav	arg	N	N	N	N	N	N	N	N	N	Y	N	N	N	N	N
chrX	484802	484989	484897	11.2345	-4.72	21	50.5	187	2	484895	p4	vnd	vnd	Y	N	N	N	Y	Y	Y	N	N	Y	N	N	N	N	N
chrX	510681	510927	510700	21.4023	-9.6843	28	7.7	246	104	510804	p5	CG13366	.	N	N	N	N	N	Y	Y	N	N	Y	N	Y	Y	N	N
chrX	1378057	1378284	1378278	13.6848	-4.6378	20	96.9	227	108	1378170	p4	sta	.	Y	N	N	N	N	N	Y	N	Y	N	Y	Y	Y	N	N
chrX	1378409	1378967	1378784	25.8145	-12.37	39	67.1	558	96	1378688	p5	sta	.	Y	N	N	N	N	N	Y	N	Y	N	N	Y	Y	N	N
chrX	1538070	1538535	1538304	32.5885	-26.485	87	50.2	465	2	1538302	p5	dor	br	N	N	N	N	N	N	N	N	N	N	N	N	N	N	N
chrX	1548875	1549194	1548972	23.472	-9.8044	30	30.3	319	62	1549034	p5	dor	br	Y	N	N	N	N	N	N	N	N	N	N	N	N	N	N
chrX	1549972	1550859	1550627	20.1973	-10.8708	38	73.8	887	212	1550415	p5	dor	br	Y	N	N	N	N	N	N	N	N	Y	N	N	N	N	N
chrX	1551581	1551869	1551815	17.5132	-8.0628	27	81	288	90	1551725	p5	dor	br	Y	N	N	N	N	N	N	N	N	N	N	N	N	N	N
chrX	1935228	1935611	1935429	20.8319	-8.0775	28	52.3	383	10	1935419	p5	usp	.	Y	Y	N	N	N	N	Y	N	N	N	Y	Y	Y	Y	Y
chrX	2019543	2019880	2019750	19.2871	-7.536	27	61.2	337	39	2019711	p5	ph-d	.	Y	N	N	N	Y	N	N	N	N	Y	Y	N	N	N	Y
chrX	2059615	2060072	2059839	34.8059	-22.2634	74	48.9	457	4	2059843	p5	CG3630	.	N	N	N	N	N	N	N	N	N	N	N	N	Y	N	N
chrX	2074840	2075046	2074954	12.2857	-4.239	18	55.1	206	11	2074943	p4	pn	Cyp4ae1	N	N	N	N	N	N	N	N	N	N	N	Y	Y	N	N
chrX	2302793	2302930	2302818	17	-4.4244	19	18.1	137	43	2302861	p4	CG12496	.	N	N	N	Y	Y	Y	Y	N	N	N	N	N	N	N	N
chrX	3081967	3082096	3082003	15.649	-4.9303	19	27.7	129	28	3082031	p4	dnc	dnc	N	N	N	N	N	N	N	N	N	N	N	N	N	N	N
chrX	3613676	3614118	3613940	24.7541	-11.6781	37	59.6	442	43	3613897	p5	tlk	.	Y	N	N	N	N	N	N	Y	Y	Y	Y	Y	Y	N	N
chrX	3634949	3635133	3635007	18.0357	-5.9121	22	31.4	184	34	3635041	p5	tlk	tlk	Y	N	N	N	N	Y	Y	Y	Y	Y	N	Y	Y	Y	Y
chrX	3636292	3636513	3636390	17.5902	-6.7513	24	44.1	221	12	3636402	p5	tlk	tlk	Y	Y	N	N	Y	N	Y	N	Y	Y	Y	Y	Y	N	Y
chrX	3636632	3636784	3636683	17.8317	-6.2215	21	33.3	152	25	3636708	p5	tlk	tlk	N	Y	N	N	N	N	Y	N	Y	Y	Y	Y	Y	N	Y
chrX	3667163	3667316	3667163	17	-4.4244	17	0	153	76	3667239	p4	tlk	tlk	Y	N	N	N	Y	N	N	N	N	Y	N	Y	Y	N	N
chrX	3674101	3674352	3674103	16.0283	-4.5316	26	0.8	251	123	3674226	p4	tlk	tlk	Y	N	Y	N	N	N	N	Y	Y	Y	N	Y	Y	N	N
chrX	4091142	4091598	4091362	31.5089	-19.3589	64	48.1	456	8	4091370	p5	CG15571	.	N	N	N	N	N	N	N	N	N	N	N	N	N	N	N
chrX	4105249	4105433	4105354	15.2996	-7.1568	27	56.8	184	13	4105341	p5	CG15571	.	N	N	N	Y	Y	N	N	N	N	N	N	N	N	N	N
chrX	4131672	4131869	4131823	14.475	-6.477	23	76.3	197	53	4131770	p4	Femcoat	.	Y	N	N	N	N	N	N	N	N	N	N	N	N	N	N
chrX	4284878	4285114	4285092	14.7886	-6.7676	24	90.3	236	96	4284996	p4	bi	.	N	N	N	N	N	N	N	N	N	N	N	N	N	N	N
chrX	4834501	4834750	4834546	16.5215	-5.2246	20	18	249	79	4834625	p4	Ptp4E	Ptp4E	N	N	N	Y	N	N	N	N	N	N	N	N	N	N	N
chrX	5069055	5069250	5069200	14.4886	-8.8143	39	74	195	48	5069152	p5	CG5062	rg, CG15465	N	N	N	N	N	N	N	N	N	N	N	N	N	N	N
chrX	5223377	5223757	5223552	18.3256	-9.2044	32	45.9	380	15	5223567	p5	CG3309	.	Y	N	N	N	N	N	N	N	N	N	Y	Y	Y	N	N
chrX	5448059	5448509	5448283	31.3101	-17.5237	62	49.7	450	1	5448284	p5	Vsx2	.	N	N	N	N	N	N	N	N	N	N	N	N	N	N	N
chrX	5583867	5584143	5583922	17.4929	-7.2989	26	19.9	276	83	5584005	p5	cv	.	Y	Y	Y	N	N	Y	Y	N	N	N	Y	Y	Y	N	N
chrX	5641014	5641466	5641243	26.7173	-14.3292	45	50.6	452	3	5641240	p5	CG3125	.	Y	Y	Y	N	Y	N	Y	N	N	Y	Y	Y	Y	N	Y
chrX	5687510	5687859	5687687	23.4592	-10.6955	32	50.6	349	3	5687684	p5	CG12239	CG12239	Y	N	N	N	N	N	Y	N	N	Y	N	N	N	N	N
chrX	5691659	5692100	5691871	25.0244	-15.0163	56	48	441	8	5691879	p5	CG12239	.	Y	N	N	N	N	N	N	N	N	N	N	N	N	N	N
chrX	5694921	5695160	5695132	15.5362	-6.1468	24	87.9	239	92	5695040	p4	Cpr5C	.	N	N	N	N	N	N	N	N	N	N	N	N	N	N	N
chrX	5792835	5793100	5792861	13.1659	-5.4039	21	9.8	265	106	5792967	p4	Act5C	.	N	N	N	N	N	N	N	N	N	N	N	N	N	N	N
chrX	5793488	5794185	5793609	19.3519	-10.5863	37	17.3	697	227	5793836	p5	Act5C	.	N	N	Y	N	Y	N	Y	N	N	Y	N	Y	Y	N	Y
chrX	5794691	5794804	5794691	11.4474	-4.3248	20	0	113	56	5794747	p4	Act5C	.	N	N	N	N	N	N	Y	N	N	Y	N	Y	Y	N	N
chrX	5890723	5890934	5890843	17.8214	-5.5267	20	56.6	211	15	5890828	p5	CG4766	.	N	N	N	N	N	N	N	N	N	N	N	N	N	N	N
chrX	6588401	6588628	6588445	18.7412	-6.7701	22	19.3	227	69	6588514	p5	CG14442	.	N	Y	Y	N	N	Y	N	N	N	N	N	N	N	N	Y
chrX	6634146	6634399	6634179	18.3368	-8.8541	31	13	253	93	6634272	p5	CG3168	.	N	N	N	N	N	N	N	N	Y	N	N	N	Y	N	N
chrX	6697610	6697768	6697722	18.3788	-6.7042	23	70.4	158	33	6697689	p5	pod1	pod1	Y	N	N	N	N	Y	Y	N	Y	Y	N	Y	Y	N	Y
chrX	6698157	6698354	6698240	16.199	-4.8966	19	41.9	197	15	6698255	p4	pod1	pod1	N	N	N	Y	N	Y	Y	N	Y	Y	N	Y	Y	N	N
chrX	6749830	6750071	6749997	12.2857	-4.239	28	69	241	47	6749950	p4	CG14434	.	N	N	N	N	Y	N	N	N	N	Y	N	N	N	N	N
chrX	7070057	7070291	7070076	15.7169	-5.7353	29	8.1	234	98	7070174	p4	CG9650	.	Y	N	N	N	N	N	N	N	N	N	N	N	N	N	N
chrX	7201433	7201736	7201568	14.518	-5.6662	23	44.4	303	16	7201584	p4	brk	.	Y	Y	Y	N	Y	N	N	N	N	Y	N	N	Y	N	Y
chrX	7215110	7215461	7215267	15.4065	-8.0583	32	44.6	351	18	7215285	p5	Atg5	.	N	Y	Y	Y	Y	N	N	N	N	Y	N	N	N	N	N
chrX	7215651	7215900	7215696	11.7448	-6.1034	25	18	249	79	7215775	p5	Atg5	.	N	Y	Y	Y	Y	N	N	N	N	Y	N	N	N	N	N
chrX	7497840	7498037	7497958	13.5854	-5.4768	24	59.6	197	20	7497938	p5	ct	.	N	N	N	N	N	N	N	N	N	Y	N	N	N	N	N
chrX	7502025	7502192	7502099	14.0282	-6.4401	25	44	167	9	7502108	p5	ct	.	N	N	N	N	N	N	N	N	N	Y	N	N	N	N	N
chrX	7877400	7877655	7877427	19.9455	-11.0051	39	10.5	255	100	7877527	p5	Tbh	sn	N	N	N	N	N	N	N	N	N	N	N	N	N	N	N
chrX	8036224	8036379	8036288	16.9698	-6.29	23	41	155	13	8036301	p4	Smox	.	N	N	N	N	N	N	N	N	N	N	N	Y	Y	N	Y
chrX	8262512	8262961	8262732	26.3023	-15.4839	60	48.9	449	4	8262736	p5	CG1387	.	N	N	N	N	N	Y	N	N	N	N	N	N	N	N	N
chrX	8526400	8526833	8526607	17.036	-6.508	31	47.7	433	9	8526616	p4	CG12154	.	N	N	N	N	N	Y	N	N	N	N	N	N	N	N	N
chrX	8723838	8724294	8724058	27.5943	-17.7815	63	48.1	456	8	8724066	p5	Lim1	.	N	N	N	N	N	N	N	N	N	N	N	N	N	N	N
chrX	8837860	8838105	8838071	15.5034	-8.1451	29	85.8	245	89	8837982	p5	rdgA	rdgA	N	N	N	N	N	N	N	N	N	N	N	N	N	N	N
chrX	9373808	9374060	9374014	25.157	-14.7877	39	81.4	252	80	9373934	p5	Megalin	.	N	N	N	N	N	N	N	N	N	N	N	N	N	N	N
chrX	9444672	9444825	9444788	15.8442	-6.0587	23	75.3	153	40	9444748	p5	CG32700	.	Y	N	N	N	N	Y	N	N	N	N	N	N	N	Y	N
chrX	9578068	9579336	9578725	39.5108	-24.8768	71	51.8	1268	23	9578702	p5	CG15321	.	Y	N	N	N	N	N	Y	N	Y	Y	Y	Y	Y	N	Y
chrX	9579628	9580219	9579800	20.0638	-8.0458	31	29.1	591	123	9579923	p5	CG15321	.	Y	N	N	N	N	N	Y	N	Y	Y	Y	Y	Y	N	Y
chrX	9580330	9581007	9580821	21.9683	-9.3507	32	72.4	677	153	9580668	p5	CG15321	.	Y	N	Y	N	N	N	Y	Y	Y	Y	Y	Y	Y	N	Y
chrX	9638035	9638195	9638116	12.8808	-6.6018	25	50.3	160	1	9638115	p4	Sp1	Sp1	N	N	N	N	N	N	N	N	N	Y	N	N	N	N	N
chrX	9685175	9685629	9685398	27.0929	-13.1551	51	49	454	4	9685402	p5	CG32698	CG32698	N	N	N	N	N	N	N	N	N	N	N	N	N	N	N
chrX	10639050	10639215	10639090	13.1929	-4.7469	19	24.1	165	42	10639132	p4	ras	ras	Y	N	N	N	N	N	Y	N	Y	N	Y	Y	Y	Y	Y
chrX	10696239	10696350	10696242	14.3503	-5.3841	20	2.7	111	52	10696294	p5	Imp	.	N	N	N	Y	Y	N	N	Y	N	Y	N	N	N	N	N
chrX	11610744	11610939	11610745	14.1732	-4.6797	18	0.5	195	96	11610841	p4	prtp	.	Y	N	N	N	N	N	Y	N	N	Y	N	Y	Y	N	Y
chrX	12309513	12309959	12309727	24.5368	-11.2057	43	47.9	446	9	12309736	p5	CG2574	.	Y	N	N	N	N	N	N	N	N	N	N	N	N	N	N
chrX	12526224	12526436	12526345	15.8214	-4.4194	19	56.8	212	15	12526330	p4	tomosyn	tomosyn	N	N	N	N	N	N	Y	N	Y	Y	N	Y	Y	N	N
chrX	12527383	12528462	12528112	21.6944	-12.3921	43	67.5	1079	190	12527922	p5	tomosyn	tomosyn	Y	N	N	N	N	N	N	N	Y	Y	N	N	Y	N	N
chrX	12548393	12548584	12548478	12.4107	-4.3068	19	44.3	191	10	12548488	p4	CkIalpha	CkIalpha	N	Y	Y	Y	Y	N	Y	N	Y	Y	Y	Y	Y	N	Y
chrX	12832349	12832452	12832367	11.5498	-5.7718	22	17.3	103	33	12832400	p5	fne	.	N	N	N	N	Y	N	N	N	N	Y	N	N	N	N	N
chrX	13190908	13191018	13190962	15.5274	-7.212	25	48.6	110	1	13190963	p5	CG1622	.	Y	N	N	N	N	N	N	N	N	N	N	Y	Y	N	N
chrX	13713459	13713679	13713564	18.8307	-7.4188	28	47.5	220	5	13713569	p5	Clic	.	N	N	N	N	N	N	N	N	N	N	N	N	N	N	N
chrX	14374180	14374379	14374203	24.1081	-8.8244	28	11.5	199	76	14374279	p5	CG9411	.	N	N	N	N	N	N	N	N	N	N	N	N	N	N	N
chrX	14432497	14432742	14432703	22.6614	-9.0234	29	83.7	245	84	14432619	p5	nmdyn-D6	.	N	N	N	N	N	N	N	N	N	N	N	N	N	N	N
chrX	14859866	14860021	14859988	13.6312	-7.9249	34	78.2	155	45	14859943	p5	eag	.	N	N	N	N	N	Y	N	N	N	N	N	N	N	N	N
chrX	15606499	15606616	15606607	15.0508	-4.4043	18	91.5	117	50	15606557	p4	CG15601	.	Y	N	N	N	N	N	Y	N	N	Y	N	Y	Y	N	N
chrX	15627981	15628372	15628177	21.8842	-9.7034	33	50	391	1	15628176	p5	CG12379	.	Y	N	N	N	Y	N	Y	N	N	N	N	Y	Y	N	N
chrX	15988047	15988605	15988240	29.906	-18.5754	55	34.5	558	86	15988326	p5	CG42354	.	Y	N	N	N	N	N	Y	N	N	N	N	N	N	N	N
chrX	16056004	16056242	16056046	19	-5.5317	31	17.6	238	77	16056123	p5	disco-r	.	N	N	N	N	N	N	N	N	N	N	N	N	N	N	N
chrX	16135622	16136274	16135998	30.2759	-17.0283	46	57.6	652	50	16135948	p5	CG12507	.	Y	N	N	Y	Y	N	N	N	N	Y	N	N	N	N	N
chrX	16214562	16214717	16214680	15.1072	-4.4913	19	75.6	155	41	16214639	p4	Cyp1	.	Y	N	N	N	N	N	Y	N	N	N	N	Y	Y	N	N
chrX	16393391	16393808	16393563	19.709	-9.0397	33	41.1	417	36	16393599	p5	CG9906	.	Y	N	N	N	N	Y	N	N	N	N	N	N	N	N	N
chrX	16492786	16493017	16492925	15.6865	-6.7717	26	59.9	231	24	16492901	p5	CG9784	.	Y	N	N	N	N	N	Y	N	Y	N	Y	Y	Y	N	N
chrX	16531427	16531646	16531437	17.0103	-4.7396	19	4.5	219	99	16531536	p4	rok	.	Y	N	Y	N	N	N	Y	Y	Y	N	N	Y	Y	Y	Y
chrX	16669414	16669597	16669520	12.6591	-4.664	21	57.6	183	15	16669505	p4	if	.	N	N	N	Y	N	Y	Y	N	N	N	N	N	N	N	N
chrX	17226841	17227071	17227038	18.6767	-7.8945	25	85.3	230	82	17226956	p5	B-H2	.	N	N	N	N	N	N	N	N	N	N	N	N	N	N	N
chrX	17262468	17262961	17262695	22.6371	-10.5006	32	46	493	19	17262714	p5	B-H1	.	Y	Y	Y	N	Y	N	N	N	N	N	N	N	N	N	N
chrX	17380042	17380147	17380042	10.2426	-5.8542	24	0	105	52	17380094	p4	CG8557	.	N	N	N	N	N	N	N	N	N	N	N	N	N	N	N
chrX	17402190	17403061	17402725	29.2817	-15.4984	51	61.4	871	100	17402625	p5	CG8557	.	Y	N	Y	Y	Y	N	Y	N	N	Y	N	N	N	N	N
chrX	17645147	17645579	17645353	24.8418	-9.8406	38	47.6	432	10	17645363	p5	CG15816	CG42684	N	N	N	N	N	N	N	Y	Y	N	Y	N	Y	N	N
chrX	17877073	17877244	17877197	12.7546	-6.5626	27	72.1	171	39	17877158	p4	Sh	.	N	N	N	N	N	N	N	N	N	N	N	N	N	N	N
chrX	18164915	18165350	18165126	23.2266	-10.8293	48	48.4	435	6	18165132	p5	CG15057	.	N	N	N	N	N	N	N	N	N	N	N	N	N	N	N
chrX	18193283	18193391	18193364	19.3736	-7.1683	23	74.3	108	27	18193337	p5	os	.	N	N	N	N	N	N	N	N	N	N	N	N	N	N	N
chrX	18264815	18265058	18264886	20.9666	-7.9558	26	29.1	243	50	18264936	p5	CrebB-17A	CrebB-17A	Y	N	N	N	N	N	Y	N	Y	Y	Y	Y	Y	Y	Y
chrX	18535553	18535940	18535718	14.2302	-6.0261	30	42.5	387	28	18535746	p4	Rip11	.	N	N	N	N	N	N	N	N	N	N	N	N	N	N	N
chrX	19659240	19659479	19659429	17.0207	-6.5572	22	78.8	239	70	19659359	p5	CG12702	.	N	N	N	Y	N	N	N	N	N	N	N	N	N	N	N
chrX	19659938	19660121	19660062	17.8214	-5.5267	20	67.4	183	33	19660029	p5	CG12702	.	N	Y	Y	Y	Y	N	N	N	N	N	N	N	N	N	N
chrX	20564946	20565206	20565109	19.4067	-7.8223	28	62.5	260	33	20565076	p5	run	.	N	Y	Y	Y	Y	N	N	Y	Y	Y	N	N	N	N	N
chrX	21075042	21075470	21075266	20.3981	-10.5897	48	52.2	428	10	21075256	p5	CG14579	.	N	N	N	N	N	N	N	N	N	N	N	N	N	N	N
chrX	21239528	21239761	21239637	17.7174	-7.2638	25	46.6	233	7	21239644	p5	bbx	bbx	Y	N	N	N	N	N	N	N	N	Y	N	Y	Y	N	Y
chrX	21239957	21240682	21240443	17.6315	-7.32	32	66.9	725	124	21240319	p5	bbx	bbx	Y	N	Y	Y	N	N	N	N	N	Y	N	Y	Y	N	N
chrX	21317594	21318026	21317798	17.5274	-8.4021	43	47.1	432	12	21317810	p5	CG42343	.	N	N	N	N	N	N	N	N	N	N	N	N	N	N	N
chrX	21857261	21857791	21857508	16.2682	-6.5543	24	46.5	530	18	21857526	p5	CG14619	.	Y	N	N	N	N	N	Y	N	Y	N	Y	Y	Y	Y	N
chrX	21858100	21858519	21858345	18.383	-6.9717	26	58.3	419	36	21858309	p5	CG14619	CG14619	Y	N	Y	Y	Y	N	Y	N	Y	N	Y	Y	Y	N	N
chrX	21863152	21863343	21863178	16.1312	-8.0398	26	13.5	191	69	21863247	p5	CG14619	CG14619	Y	N	N	N	N	N	N	N	N	N	N	Y	Y	N	N

## Sheet: pMad2hr
#chr	start	end	Summit	Score	Avg_p-value	SummitHeight	RelPosSummit(%)	Peak_Size	Summit_dist_from_mid	BindingRegionMidpoint	p5/p4	ClosestTSS_refGene_name2	WithinGene	Brk2hr	Brk3hr	pMad3hr	DTS	Zelda	NELF-B/E S2	BEAF32	CTCF	CP190	GAF	mod(mdg4)	BEAF32 S2	Chromator S2	PITA S2	ZIPIC S2
chr2L	91362	91688	91528	53.6136	-11.7755	117	50.8	326	3	91525	p5	CG11376	.	N	Y	Y	Y	Y	N	Y	N	N	N	N	N	N	N	N
chr2L	249026	249347	249172	50.0077	-8.7686	99	45.3	321	14	249186	p5	kis	.	N	N	Y	Y	Y	Y	Y	N	N	Y	N	Y	Y	N	N
chr2L	518039	519731	518655	77.9111	-20.5006	156	36.4	1692	230	518885	p5	ush	.	N	N	Y	Y	Y	Y	Y	N	N	Y	N	N	N	N	Y
chr2L	2454809	2454973	2454918	50.8503	-7.3415	87	66.1	164	27	2454891	p5	dpp	dpp	N	N	Y	N	Y	N	Y	N	N	Y	N	N	N	N	N
chr2L	2457006	2457413	2457167	44.7989	-9.7096	105	39.5	407	42	2457209	p5	dpp	dpp	Y	Y	Y	N	Y	N	N	N	N	N	N	N	N	N	N
chr2L	6078905	6079355	6079126	58.2944	-10.7089	108	49	450	4	6079130	p5	CG9162	CG9162	N	N	Y	Y	Y	N	N	N	N	Y	N	N	N	N	N
chr2L	6088451	6088741	6088564	46.7942	-8.7467	96	38.8	290	32	6088596	p5	Kr-h1	Kr-h1	Y	Y	Y	N	Y	Y	N	N	N	Y	N	Y	N	N	Y
chr2L	7519723	7520073	7519917	42.7493	-10.038	105	55.3	350	19	7519898	p5	Rapgap1	.	N	N	Y	Y	Y	N	N	N	N	N	N	N	N	N	N
chr2L	8416589	8417170	8416925	63.9912	-14.3875	127	57.7	581	46	8416879	p5	Akap200	Akap200	N	N	Y	N	Y	Y	N	N	N	N	N	N	Y	N	N
chr2L	8825211	8825843	8825448	88.4916	-19.7937	152	37.4	632	79	8825527	p5	SoxN	.	N	N	Y	N	Y	N	Y	N	N	N	Y	N	Y	N	N
chr2L	8841392	8842344	8842038	76.4178	-18.8787	140	67.8	952	170	8841868	p5	SoxN	.	N	N	Y	N	Y	N	N	N	N	N	N	N	N	N	N
chr2L	8846571	8847500	8846907	116.082	-44.3682	242	36.1	929	128	8847035	p5	CG32986	.	N	N	Y	Y	Y	N	N	N	N	N	N	N	Y	N	N
chr2L	8849033	8849823	8849391	95.0585	-30.0404	173	45.3	790	37	8849428	p5	CG32986	.	N	N	Y	Y	Y	N	N	N	N	N	N	N	Y	N	N
chr2L	8872230	8872902	8872596	106.573	-36.8593	210	54.4	672	30	8872566	p5	CG9483	.	N	N	Y	N	Y	N	N	N	N	N	N	N	N	N	N
chr2L	9146073	9146835	9146630	68.5611	-19.4382	153	73	762	176	9146454	p5	CG32982	CG32982	N	N	Y	Y	Y	N	N	N	N	N	N	N	N	N	N
chr2L	9149893	9150143	9150006	40.4661	-6.9913	86	45	250	12	9150018	p5	CG32982	CG32982	N	N	Y	N	Y	N	N	N	N	N	N	N	N	N	N
chr2L	10003725	10003974	10003795	50.6624	-7.8235	96	28	249	54	10003849	p4	CG4747	.	N	N	N	Y	N	Y	Y	N	N	N	N	Y	Y	N	Y
chr2L	12007002	12007709	12007433	78.3018	-13.4101	114	60.9	707	78	12007355	p5	Rh5	.	N	Y	Y	N	Y	Y	Y	N	N	Y	N	Y	Y	Y	Y
chr2L	12010418	12011051	12010619	52.026	-6.1201	86	31.7	633	115	12010734	p5	Rh5	.	N	Y	Y	Y	Y	Y	Y	N	N	Y	N	Y	Y	N	Y
chr2L	12011531	12012156	12011883	60.9319	-11.1193	111	56.2	625	40	12011843	p5	Rh5	.	Y	Y	Y	N	Y	Y	Y	N	N	Y	N	Y	Y	N	Y
chr2L	12666046	12666466	12666242	47.8998	-11.2339	111	46.6	420	14	12666256	p5	CG15485	pdm2	N	Y	Y	Y	Y	N	N	N	N	N	N	N	N	N	N
chr2L	13225177	13225760	13225269	41.1656	-6.4436	87	15.8	583	199	13225468	p4	CG15480	.	N	Y	Y	Y	Y	N	N	N	N	N	N	N	N	N	N
chr2L	13548115	13548225	13548206	40.9449	-5.3005	77	82	110	36	13548170	p5	B4	.	N	Y	N	Y	Y	Y	N	N	N	Y	N	N	N	N	N
chr2L	15319904	15320154	15320020	42.4738	-8.6657	97	46.2	250	9	15320029	p5	nht	.	N	N	Y	Y	Y	N	N	N	N	N	N	N	N	N	N
chr2L	18894756	18895732	18894995	70.4229	-16.5484	134	24.5	976	249	18895244	p5	tup	.	N	N	Y	N	Y	N	N	N	N	Y	N	N	N	N	N
chr2L	19135035	19135423	19135266	58.6103	-8.4348	94	59.4	388	37	19135229	p5	brat	brat	N	Y	Y	Y	Y	N	N	N	Y	Y	N	Y	Y	N	N
chr2L	19575098	19576517	19575967	75.5802	-20.9161	156	61.2	1419	160	19575807	p5	spi	.	Y	Y	Y	N	Y	N	Y	N	Y	Y	Y	Y	Y	Y	Y
chr2L	19576695	19576840	19576725	39.8661	-7.0768	85	20.5	145	42	19576767	p5	spi	.	Y	Y	Y	Y	N	N	Y	N	Y	Y	Y	Y	Y	N	N
chr2L	20770311	20770706	20770527	54.4184	-8.1077	99	54.5	395	19	20770508	p4	cad	.	N	N	N	N	Y	N	Y	N	N	N	N	N	Y	N	Y
chr2L	20822674	20823062	20822855	67.9993	-14.9772	126	46.5	388	13	20822868	p5	CG9331	.	N	N	Y	N	N	N	N	N	N	Y	Y	Y	Y	Y	Y
chr2L	21629099	21629898	21629347	53.8204	-11.5418	124	31	799	151	21629498	p4	Df31	.	N	N	Y	Y	Y	N	Y	N	Y	Y	N	Y	Y	Y	Y
chr2R	2550617	2550861	2550841	54.0173	-6.0639	83	91.4	244	102	2550739	p5	Adf1	Adf1	N	N	Y	Y	Y	N	Y	N	Y	N	N	Y	Y	N	Y
chr2R	4958228	4959009	4958729	71.3392	-17.6429	140	64.1	781	111	4958618	p5	ana	ana	N	N	Y	N	N	Y	N	N	N	N	N	N	Y	N	N
chr2R	4959131	4960308	4959636	82.5722	-25.7996	185	42.9	1177	83	4959719	p5	ana	ana	N	N	Y	N	Y	Y	N	N	N	N	N	N	N	N	N
chr2R	5378344	5378508	5378451	50.3679	-4.2032	86	64.8	164	25	5378426	p4	Wnt2	.	N	Y	Y	Y	Y	N	N	N	N	N	N	N	N	N	N
chr2R	5942720	5943621	5943059	89.4869	-25.1987	168	37.6	901	111	5943170	p5	magu	magu	N	N	Y	N	N	Y	Y	N	N	Y	N	N	N	N	N
chr2R	5943769	5944606	5943990	78.3735	-23.5586	189	26.4	837	197	5944187	p5	magu	magu	N	N	Y	Y	N	N	N	N	N	Y	N	N	N	Y	N
chr2R	5945144	5945651	5945466	55.9198	-10.5517	110	63.4	507	69	5945397	p5	magu	magu	N	N	Y	N	N	N	N	N	N	Y	N	N	N	N	N
chr2R	5964602	5965181	5964811	56.8479	-12.6309	122	36	579	80	5964891	p5	egr	.	N	N	Y	Y	Y	N	N	N	N	N	N	Y	Y	N	N
chr2R	6469870	6470278	6470021	47.8914	-9.2578	103	36.9	408	53	6470074	p5	psq	psq	N	N	Y	N	Y	N	N	N	N	N	N	N	N	N	N
chr2R	6470585	6470942	6470770	66.0951	-15.1786	127	51.7	357	7	6470763	p5	psq	psq	N	Y	Y	Y	Y	N	N	N	N	Y	N	N	N	N	N
chr2R	6471165	6471423	6471318	51.0663	-8.3246	97	59.1	258	24	6471294	p5	psq	psq	N	N	N	N	Y	N	N	N	N	Y	N	N	N	N	N
chr2R	7070946	7071454	7071160	74.3858	-17.7284	138	42	508	40	7071200	p5	shn	shn	N	N	Y	N	N	N	N	N	N	N	N	N	N	N	N
chr2R	7079062	7079494	7079331	56.4885	-12.6411	116	62.1	432	53	7079278	p5	shn	shn	Y	N	Y	Y	Y	N	N	N	N	N	N	N	N	N	N
chr2R	7084398	7085316	7084903	131.518	-47.9779	261	55	918	46	7084857	p5	shn	shn	Y	Y	Y	N	Y	N	N	N	N	Y	N	Y	N	N	Y
chr2R	7086159	7086896	7086558	84.9748	-24.5842	179	54.1	737	31	7086527	p5	shn	shn	Y	Y	Y	Y	Y	N	Y	N	N	Y	N	Y	N	N	N
chr2R	8883296	8884129	8883859	64.8771	-14.4086	139	67.5	833	147	8883712	p5	Su(z)2	.	Y	Y	Y	N	Y	N	N	N	N	Y	Y	Y	Y	Y	Y
chr2R	8906789	8907025	8906910	53.9634	-5.1586	84	51.1	236	3	8906907	p5	Su(z)2	.	N	Y	Y	Y	Y	N	N	N	N	N	N	N	N	N	N
chr2R	9467070	9467518	9467266	59.4286	-14.3292	125	43.7	448	28	9467294	p5	CG42807	.	N	N	Y	N	Y	N	N	N	N	N	N	N	N	N	N
chr2R	9471707	9472378	9472042	53.1929	-6.6759	95	49.9	671	0	9472042	p5	CG6191	.	Y	Y	Y	Y	N	Y	Y	N	N	N	N	Y	Y	N	N
chr2R	11015442	11016038	11015798	69.1946	-13.2403	120	59.6	596	58	11015740	p5	chn	chn	N	Y	Y	N	Y	N	Y	N	N	Y	N	Y	Y	N	N
chr2R	11017069	11017511	11017267	64.1424	-9.9897	104	44.7	442	23	11017290	p5	chn	chn	N	N	Y	N	Y	N	N	N	N	Y	N	Y	N	N	N
chr2R	12047423	12047798	12047638	45.0508	-8.3052	102	57.2	375	28	12047610	p5	CG10734	.	N	N	Y	Y	Y	N	N	N	N	N	N	N	N	N	N
chr2R	12527551	12527882	12527699	59.5607	-13.3889	120	44.6	331	17	12527716	p5	gprs	.	N	N	Y	Y	Y	N	Y	N	N	N	N	N	N	N	N
chr2R	15954192	15954467	15954249	39.8216	-7.2404	89	20.7	275	80	15954329	p5	18w	.	N	N	Y	N	Y	N	N	N	N	N	N	N	N	N	N
chr2R	17210948	17211120	17211063	50.8679	-4.3184	77	66.5	172	29	17211034	p4	CG30394	dom	N	N	N	N	N	Y	Y	N	Y	N	Y	Y	Y	Y	Y
chr2R	19094390	19094608	19094414	43.1732	-6.4113	84	11	218	85	19094499	p5	CG34371	.	Y	Y	Y	Y	Y	N	N	N	N	N	N	N	N	N	N
chr2R	20688358	20688625	20688449	48.1566	-10.6286	107	34	267	42	20688491	p5	Orc4	.	N	Y	N	N	Y	N	N	N	N	N	N	N	N	N	N
chr2R	20944338	20945002	20944767	53.1486	-12.2193	122	64.5	664	97	20944670	p5	gsb	.	N	N	Y	N	Y	N	N	N	N	N	N	N	N	N	N
chr3L	319738	319856	319797	39.9028	-6.003	82	49.6	118	0	319797	p5	fwd	.	N	N	Y	Y	Y	N	Y	N	N	N	Y	Y	Y	Y	Y
chr3L	639911	640914	640520	81.155	-23.4751	176	60.7	1003	108	640412	p5	CG12030	.	N	N	Y	N	Y	N	Y	N	N	Y	Y	Y	Y	N	Y
chr3L	699226	700045	699594	86.5337	-24.0302	164	44.9	819	41	699635	p5	CG13894	.	N	Y	Y	Y	Y	N	Y	N	N	N	Y	N	N	N	N
chr3L	744125	744898	744543	100.962	-30.3423	178	54	773	32	744511	p5	emc	.	N	N	Y	N	Y	N	Y	N	N	Y	N	N	N	N	N
chr3L	900019	900857	900460	96.8169	-31.5576	204	52.6	838	22	900438	p5	CG13905	.	N	N	Y	N	N	N	N	N	N	N	N	N	N	N	N
chr3L	1479102	1479395	1479221	52.018	-7.3366	93	40.5	293	27	1479248	p5	stet	.	N	N	Y	Y	Y	Y	N	N	N	Y	N	N	N	N	N
chr3L	2438402	2439054	2438574	50.8146	-10.7495	107	26.3	652	154	2438728	p5	CG42669	CG42669	N	N	Y	N	Y	N	Y	N	N	Y	N	N	Y	N	N
chr3L	3373995	3374307	3374175	44.3719	-8.402	97	57.5	312	24	3374151	p5	YT521-B	.	N	N	Y	Y	Y	N	Y	N	N	N	N	Y	Y	N	Y
chr3L	4230664	4230952	4230888	42.4877	-7.3908	91	77.5	288	80	4230808	p5	ImpL2	.	N	N	Y	N	Y	N	Y	N	N	Y	N	N	N	N	N
chr3L	5849250	5850079	5849859	56.0474	-11.9506	114	73.4	829	195	5849664	p5	vn	.	N	N	Y	N	Y	N	N	N	N	N	N	N	N	N	N
chr3L	5862750	5862987	5862881	61.9289	-9.1394	98	55	237	13	5862868	p4	CG5568	.	N	N	Y	N	N	N	N	Y	N	N	Y	Y	Y	Y	N
chr3L	5986993	5987259	5987137	49.1929	-10.0985	106	53.9	266	11	5987126	p5	CG32406	.	N	N	Y	N	N	N	N	N	N	N	N	N	N	N	N
chr3L	8996401	8997052	8996823	62.7415	-13.1996	126	64.7	651	97	8996726	p5	Doc3	.	N	N	Y	Y	Y	N	N	N	N	N	N	N	N	N	N
chr3L	9031992	9032731	9032235	71.5502	-23.3743	161	32.8	739	126	9032361	p5	Doc1	.	N	N	Y	Y	Y	N	N	N	N	N	N	N	N	N	N
chr3L	9035255	9035826	9035674	55.2533	-14.401	119	73.3	571	134	9035540	p5	Doc1	Doc1	Y	Y	Y	Y	Y	N	N	N	N	N	N	N	N	N	N
chr3L	9848731	9849514	9849371	62.2743	-11.8669	118	81.6	783	249	9849122	p5	Gap1	.	Y	Y	Y	Y	Y	N	Y	Y	Y	N	N	Y	Y	N	N
chr3L	11229960	11230316	11230167	41.4829	-7.8894	94	58	356	29	11230138	p5	Ir68a	.	N	N	N	Y	Y	N	N	N	N	N	N	N	N	N	N
chr3L	12640500	12640815	12640670	45.013	-9.1073	100	53.8	315	13	12640657	p5	CG32111	CG32111	N	N	Y	Y	N	N	N	N	N	N	N	N	N	N	N
chr3L	12642068	12642610	12642298	68.6676	-17.8733	136	42.4	542	41	12642339	p5	CG32111	.	N	N	Y	N	Y	N	Y	N	N	N	N	N	N	N	N
chr3L	14129045	14129377	14129105	42.3864	-7.1689	88	18	332	106	14129211	p5	Sox21b	.	N	N	Y	N	Y	N	N	N	N	N	N	N	N	N	N
chr3L	14142986	14143854	14143507	99.9742	-30.3535	189	60	868	87	14143420	p5	Sox21b	.	N	N	Y	Y	Y	N	N	N	N	N	N	N	N	N	N
chr3L	14144600	14145604	14145002	92.4021	-31.4196	207	40	1004	100	14145102	p5	Sox21b	.	N	N	Y	Y	Y	N	N	N	N	Y	N	N	Y	N	N
chr3L	14445633	14446179	14445819	84.9547	-25.3623	175	34	546	87	14445906	p5	bbg	.	N	N	Y	N	Y	N	N	N	N	N	N	N	N	N	N
chr3L	14957821	14958417	14958059	84.6364	-27.6386	178	39.9	596	60	14958119	p5	Tom	.	Y	Y	Y	N	Y	N	Y	N	N	N	N	N	N	N	N
chr3L	15032290	15032992	15032650	86.0175	-29.5418	190	51.2	702	9	15032641	p5	Rpn12R	.	N	N	Y	Y	Y	N	N	N	N	N	N	N	N	N	N
chr3L	16036972	16037674	16037503	46.1324	-7.6864	107	75.5	702	180	16037323	p5	th	.	N	N	Y	Y	Y	N	N	N	N	Y	N	Y	N	N	N
chr3L	16484147	16484682	16484486	70.0074	-20.447	155	63.2	535	72	16484414	p5	CG42514	CG33158	N	N	Y	Y	Y	N	N	N	N	N	N	N	N	N	N
chr3L	18214146	18214702	18214365	101.68	-35.8333	205	39.3	556	59	18214424	p5	CG7320	.	N	N	Y	N	N	N	N	N	N	Y	N	N	N	N	N
chr3L	18396103	18396359	18396303	37.6031	-5.4902	83	77.8	256	72	18396231	p4	skl	.	N	N	N	Y	N	N	N	N	N	N	N	N	N	N	N
chr3L	21269652	21270239	21269918	65.9711	-16.0442	129	45.2	587	27	21269945	p5	AcCoAS	.	N	N	Y	Y	Y	Y	N	N	N	Y	Y	Y	Y	Y	N
chr3R	256	861	637	51.3271	-9.3573	101	62.9	605	79	558	p5	CG12581	CG12581	N	N	Y	Y	Y	N	N	N	N	Y	N	N	N	N	N
chr3R	912569	913209	912996	62.2853	-8.9509	98	66.6	640	107	912889	p5	corto	.	Y	Y	Y	Y	Y	Y	N	N	Y	Y	Y	N	N	N	N
chr3R	2549730	2550133	2549881	43.8058	-7.4756	93	37.4	403	50	2549931	p5	pb	.	N	N	Y	N	N	N	N	N	N	N	N	N	N	N	N
chr3R	2588456	2589188	2588979	72.2864	-14.6128	131	71.4	732	157	2588822	p5	Ama	Ama	N	N	Y	Y	Y	N	N	N	Y	N	N	N	N	N	N
chr3R	2817712	2817967	2817798	45.7996	-9.2273	102	33.6	255	41	2817839	p5	Antp	.	N	N	Y	N	Y	N	N	N	N	N	N	N	N	N	N
chr3R	2826397	2826663	2826525	52.7966	-6.9621	93	47.9	266	5	2826530	p4	Antp	.	N	Y	N	N	Y	N	N	N	N	Y	N	N	N	N	Y
chr3R	2934150	2934462	2934260	51.3976	-5.6526	82	35.1	312	46	2934306	p4	Mlp84B	.	N	N	Y	Y	Y	Y	N	N	N	Y	Y	N	N	N	N
chr3R	3938510	3939571	3938783	67.0965	-17.4416	168	25.7	1061	257	3939040	p5	puc	puc	N	N	Y	Y	Y	Y	N	N	N	Y	N	N	Y	N	N
chr3R	4031254	4031467	4031335	46.6355	-10.0133	101	37.9	213	25	4031360	p5	CheA84a	.	Y	Y	Y	N	Y	N	N	N	N	N	N	N	N	N	N
chr3R	5959951	5960547	5960257	68.5849	-16.3058	135	51.3	596	8	5960249	p5	tws	.	N	N	Y	Y	N	Y	N	N	Y	Y	Y	Y	Y	N	Y
chr3R	6442614	6442904	6442719	51.677	-6.0783	84	36.1	290	40	6442759	p4	hth	.	N	Y	Y	N	Y	Y	Y	N	N	Y	Y	Y	N	N	Y
chr3R	7198119	7198271	7198188	51.4879	-5.3141	80	45.1	152	7	7198195	p4	pros	pros	N	N	N	N	Y	N	N	N	N	N	N	N	N	N	N
chr3R	7204493	7204599	7204519	40.1249	-4.4608	76	24.3	106	27	7204546	p4	pros	pros	N	N	Y	Y	Y	N	N	N	N	N	N	N	N	N	N
chr3R	8471654	8471809	8471753	41.5941	-5.9515	81	63.5	155	22	8471731	p5	CG6234	.	N	N	Y	N	Y	N	N	N	N	N	N	N	N	N	N
chr3R	11243563	11244622	11244152	109.398	-37.4374	207	55.6	1059	60	11244092	p5	CG6118	.	N	N	Y	Y	Y	N	N	N	N	Y	N	N	N	N	N
chr3R	11244871	11245227	11245056	56.5699	-10.2504	107	51.8	356	7	11245049	p5	CG6118	.	N	N	Y	N	Y	N	N	N	Y	Y	N	N	N	N	N
chr3R	11413227	11413337	11413227	46.1141	-5.0904	74	0	110	55	11413282	p5	CG18516	.	N	N	N	N	Y	N	N	N	N	N	N	N	N	N	N
chr3R	11854262	11854875	11854434	57.3985	-11.583	118	28	613	134	11854568	p5	pnr	pnr	Y	Y	Y	N	Y	N	N	N	N	N	N	N	Y	N	N
chr3R	11859987	11860111	11860021	42.1141	-4.1356	75	27.2	124	28	11860049	p4	pnr	pnr	N	N	Y	N	Y	N	N	N	N	N	N	N	N	N	N
chr3R	11925081	11926146	11925596	129.501	-47.3163	242	48.3	1065	17	11925613	p5	Akt1	Akt1	N	N	Y	N	Y	Y	Y	N	Y	Y	Y	Y	Y	Y	Y
chr3R	12528647	12529008	12528845	46.9021	-6.9114	90	54.7	361	18	12528827	p4	Ubx	.	N	N	Y	N	Y	N	N	N	N	Y	N	N	N	N	Y
chr3R	12589720	12589974	12589822	48.3667	-7.4796	94	40	254	25	12589847	p5	Glut3	.	N	N	Y	N	Y	Y	N	N	N	Y	N	N	N	N	Y
chr3R	12637595	12637697	12637612	46.301	-4.7204	75	16.5	102	34	12637646	p4	abd-A	.	N	N	N	N	Y	N	N	N	N	Y	N	N	N	N	N
chr3R	12774346	12774712	12774553	66.3865	-12.9398	121	56.4	366	24	12774529	p5	CG14909	.	Y	Y	Y	N	Y	N	N	N	N	Y	Y	N	N	N	N
chr3R	12881758	12882772	12882233	144.175	-59.6986	259	46.8	1014	32	12882265	p5	Dad	Dad	Y	Y	Y	N	Y	Y	N	N	Y	Y	Y	Y	Y	N	Y
chr3R	16078725	16079005	16078812	44.8242	-9.6174	100	31	280	53	16078865	p5	CG5060	CG5060	N	N	Y	N	N	Y	N	N	N	Y	Y	Y	Y	N	Y
chr3R	16118238	16118925	16118409	56.4535	-4.9533	91	24.9	687	172	16118581	p4	cic	.	N	N	Y	N	Y	N	N	N	N	Y	N	N	N	N	N
chr3R	17273257	17273719	17273382	60.5832	-11.4765	109	27	462	106	17273488	p5	lbe	.	N	N	Y	N	Y	N	N	N	N	N	N	N	N	N	N
chr3R	17431075	17431720	17431458	93.7427	-26.7188	175	59.3	645	61	17431397	p5	InR	.	N	Y	Y	N	Y	Y	N	N	N	Y	N	N	N	N	N
chr3R	17432328	17432655	17432561	49.005	-8.0036	95	71	327	70	17432491	p5	InR	.	N	Y	Y	Y	Y	Y	N	N	N	Y	N	N	N	N	N
chr3R	21472547	21473216	21472874	57.1183	-16.8742	135	48.8	669	7	21472881	p5	jigr1	jigr1	Y	N	Y	N	Y	Y	Y	N	Y	Y	Y	Y	Y	N	Y
chr3R	21856627	21856756	21856631	49.7514	-5.0948	76	3.1	129	60	21856691	p5	HLHm5	.	N	N	Y	N	Y	N	N	N	N	N	N	N	N	N	N
chr3R	24888599	24889219	24889071	66.6285	-11.0767	109	76	620	162	24888909	p5	Cul-5	.	N	N	Y	N	Y	Y	Y	N	Y	Y	N	Y	Y	Y	Y
chr3R	24889355	24889601	24889489	50.9638	-5.0953	91	54.3	246	11	24889478	p5	CG11873	.	N	N	Y	N	N	Y	Y	N	Y	Y	N	Y	Y	N	Y
chr3R	25373466	25373943	25373715	64.404	-15.3986	130	52.1	477	11	25373704	p5	Dr	.	N	N	Y	N	Y	N	N	N	N	N	N	N	N	N	N
chr3R	25589969	25590236	25590063	43.0641	-7.1373	91	35.1	267	39	25590102	p5	kay	.	N	N	N	N	Y	Y	N	N	N	Y	N	N	N	N	N
chrX	511574	511791	511694	36.5537	-4.1372	68	55	217	12	511682	p4	CG13366	.	N	N	N	N	Y	Y	Y	N	N	Y	N	Y	Y	N	Y
chrX	1293723	1294015	1293789	33.6913	-7.8338	78	22.5	292	80	1293869	p5	CG11448	.	N	N	N	N	N	N	N	N	N	Y	Y	Y	Y	Y	Y
chrX	1935577	1935826	1935722	43.3747	-5.666	65	58	249	21	1935701	p4	usp	.	Y	Y	N	N	N	Y	Y	N	N	N	Y	Y	Y	Y	Y
chrX	3636447	3637173	3636532	42.0429	-5.51	66	11.7	726	278	3636810	p4	tlk	tlk	Y	Y	N	N	Y	N	Y	N	Y	Y	Y	Y	Y	N	Y
chrX	4319005	4319370	4319150	39.3906	-7.9449	75	39.6	365	37	4319187	p5	bi	bi	N	N	Y	Y	N	N	N	N	N	Y	Y	N	N	Y	Y
chrX	5583974	5584428	5584273	59.2272	-15.5468	111	65.7	454	72	5584201	p5	cv	cv	Y	Y	Y	N	Y	Y	Y	N	N	N	Y	Y	Y	N	N
chrX	5589791	5591072	5590717	100.66	-41.4735	193	72.2	1281	286	5590431	p5	CG3149	.	N	N	Y	N	N	Y	Y	N	N	N	N	Y	Y	N	N
chrX	5640903	5641353	5641221	57.652	-10.1487	82	70.5	450	93	5641128	p5	CG3125	.	Y	Y	Y	N	Y	N	Y	N	Y	Y	Y	Y	Y	N	Y
chrX	5795662	5795907	5795716	49.0022	-7.472	73	22	245	68	5795784	p5	Act5C	Act5C	N	N	Y	N	Y	N	N	N	N	Y	N	Y	Y	N	N
chrX	6443823	6444058	6443995	39.8878	-7.9618	77	72.9	235	55	6443940	p5	CG34417	CG34417	N	N	Y	N	Y	Y	N	N	N	Y	N	N	N	N	N
chrX	6588434	6588641	6588618	35.175	-5.2397	64	88.5	207	81	6588537	p5	CG14442	.	N	Y	Y	N	N	Y	N	N	N	N	N	N	N	N	Y
chrX	6716743	6717204	6716909	44.8036	-9.7231	86	35.9	461	64	6716973	p5	Smg1	CG4542	N	N	Y	N	Y	N	N	N	N	Y	N	Y	Y	N	N
chrX	6879653	6879856	6879808	40.3864	-6.092	67	76	203	54	6879754	p5	bou	.	N	N	N	N	Y	N	Y	N	N	Y	N	N	N	N	N
chrX	7185675	7186249	7186006	60.2301	-16.7738	117	57.6	574	44	7185962	p5	unc-119	.	N	N	Y	N	N	N	Y	N	N	N	Y	Y	Y	N	N
chrX	7186972	7188379	7187504	86.2413	-31.7313	167	37.8	1407	171	7187675	p5	unc-119	.	N	N	Y	N	Y	N	Y	N	Y	Y	N	N	Y	N	N
chrX	7193349	7195549	7193996	91.5254	-34.41	225	29.4	2200	453	7194449	p5	brk	.	N	N	Y	N	Y	N	N	N	N	Y	N	N	Y	Y	Y
chrX	7199957	7200626	7200110	51.0118	-11.7681	97	22.8	669	181	7200291	p5	brk	.	N	N	Y	N	Y	N	N	N	N	Y	N	Y	Y	N	N
chrX	7200849	7202207	7201738	125.525	-55.5364	260	65.4	1358	210	7201528	p5	brk	.	Y	Y	Y	N	Y	N	N	N	N	Y	N	Y	Y	N	Y
chrX	7211219	7211698	7211476	61.5676	-20.8905	136	53.5	479	18	7211458	p5	Atg5	.	N	N	Y	N	N	N	N	N	N	N	N	N	N	N	N
chrX	7214616	7215261	7214966	56.6978	-21.6662	135	54.2	645	28	7214938	p5	Atg5	.	N	Y	Y	N	Y	N	N	N	N	Y	N	N	N	N	N
chrX	7215673	7216554	7216218	69.108	-21.0475	138	61.8	881	105	7216113	p5	Atg5	.	N	Y	Y	N	Y	N	N	N	N	Y	N	N	Y	N	N
chrX	8936392	8936519	8936430	33.9543	-6.2568	67	29.7	127	25	8936455	p5	CG42388	CG42388	N	N	N	N	Y	N	N	N	N	Y	Y	Y	N	N	Y
chrX	8942043	8942376	8942133	39.588	-8.874	81	26.9	333	76	8942209	p5	CG10962	CG42388	N	N	N	N	N	N	N	N	N	N	N	N	N	N	N
chrX	11923004	11923191	11923080	46.1852	-7.1056	73	40.4	187	17	11923097	p5	Usp7	.	N	N	N	N	N	N	Y	N	N	N	N	Y	Y	Y	Y
chrX	12548294	12548744	12548519	57.7906	-15.0774	110	49.9	450	0	12548519	p5	CkIalpha	CkIalpha	N	Y	Y	N	Y	N	Y	N	Y	Y	Y	Y	Y	N	Y
chrX	12645865	12646143	12646063	48.0998	-5.6136	70	71	278	59	12646004	p4	CG4004	.	N	N	N	N	Y	N	Y	N	N	N	N	N	N	N	Y
chrX	13263193	13263907	13263662	54.3272	-14.5761	112	65.6	714	112	13263550	p5	CG1640	dmrt11E	N	N	Y	N	N	N	N	N	N	N	N	Y	Y	N	N
chrX	14642643	14642987	14642778	49.4259	-10.3218	88	39.1	344	37	14642815	p5	NetB	.	N	N	Y	N	N	N	N	N	N	N	N	N	N	N	N
chrX	14643112	14643293	14643192	30.7253	-5.4453	65	44	181	10	14643202	p4	NetB	.	N	N	N	N	N	N	N	N	N	Y	N	Y	N	N	N
chrX	17262529	17263014	17262808	81.7913	-25.8187	146	57.4	485	37	17262771	p5	B-H1	.	Y	Y	Y	N	Y	N	N	N	N	N	N	N	N	N	N
chrX	17724796	17724907	17724837	34.4985	-5.3761	66	36.6	111	14	17724851	p4	CG6398	.	N	N	N	N	Y	N	N	N	N	Y	N	N	N	N	N
chrX	19659956	19660279	19660038	36.2533	-6.6192	72	25.3	323	79	19660117	p5	CG12702	.	N	Y	Y	N	Y	N	N	N	N	N	N	N	N	N	N
chrX	20565042	20565242	20565117	51.1384	-4.1427	66	37.3	200	25	20565142	p4	run	.	N	Y	Y	N	Y	N	N	Y	Y	Y	N	N	N	N	N

## Sheet: pMad3hr
#chr	start	end	Summit	Score	Avg_p-value	SummitHeight	RelPosSummit(%)	Peak_Size	Summit_dist_from_mid	BindingRegionMidpoint	p5/p4	ClosestTSS_refGene_name2	WithinGene	Brk2hr	Brk3hr	pMad2hr	DTS	Zelda	NELF-B/E S2	BEAF32	CTCF	CP190	GAF	mod(mdg4)	BEAF32 S2	Chromator S2	PITA S2	ZIPIC S2
chr2L	89280	89424	89353	11.1775	-4.548	16	50.3	144	1	89352	p4	net	.	N	N	N	N	Y	N	N	N	N	N	N	N	N	N	N
chr2L	91358	91720	91520	26.5893	-16.1258	39	44.6	362	19	91539	p5	CG11376	.	N	Y	Y	Y	Y	N	Y	N	N	N	N	N	N	N	N
chr2L	249026	249483	249243	24.3277	-14.7275	36	47.4	457	11	249254	p5	kis	.	N	N	Y	N	Y	Y	Y	N	N	Y	N	Y	Y	N	N
chr2L	481193	481363	481272	16.4226	-7.0489	20	46.2	170	6	481278	p5	cbt	.	N	N	N	N	Y	Y	N	N	N	Y	N	Y	N	N	N
chr2L	517781	519777	518626	34.0772	-24.7174	59	42.3	1996	153	518779	p5	ush	.	N	N	Y	N	Y	Y	Y	N	N	Y	N	N	N	N	Y
chr2L	523070	523189	523080	13.0247	-5.9049	17	8.3	119	49	523129	p5	ush	.	N	N	N	N	N	Y	Y	N	N	Y	N	N	N	N	Y
chr2L	1420247	1420388	1420247	12.8162	-5.0091	17	0	141	70	1420317	p5	lea	.	N	N	N	N	N	Y	N	N	N	N	Y	N	N	Y	Y
chr2L	1954657	1954944	1954697	15.2875	-7.4632	23	13.9	287	103	1954800	p5	erm	.	N	N	N	N	Y	N	N	N	N	Y	N	N	N	N	N
chr2L	2448337	2448494	2448472	13.6897	-5.0377	18	85.4	157	57	2448415	p5	dpp	dpp	N	N	N	Y	N	N	N	N	N	N	N	N	N	Y	N
chr2L	2448903	2449212	2449047	16.0147	-8.0926	22	46.5	309	10	2449057	p5	dpp	dpp	N	N	N	N	N	N	N	N	N	N	N	N	N	Y	N
chr2L	2449880	2450032	2449953	14.2272	-6.179	18	47.7	152	3	2449956	p5	dpp	dpp	N	N	N	N	Y	N	N	N	N	Y	N	Y	N	N	N
chr2L	2450883	2451373	2451128	21.0716	-10.1744	29	49.9	490	0	2451128	p5	dpp	dpp	N	N	N	N	Y	N	Y	N	N	Y	N	Y	N	N	N
chr2L	2453962	2454427	2454072	14.6762	-7.131	20	23.6	465	122	2454194	p5	dpp	dpp	N	N	N	N	N	N	Y	N	N	Y	N	N	N	N	N
chr2L	2454684	2455259	2454829	19.8972	-10.0455	28	25.2	575	142	2454971	p5	dpp	dpp	N	Y	Y	N	Y	N	Y	N	N	Y	N	N	N	N	N
chr2L	2456723	2457369	2457153	16.7854	-9.0809	30	66.5	646	107	2457046	p5	dpp	dpp	Y	Y	Y	Y	Y	N	N	N	N	N	N	N	N	N	N
chr2L	2945951	2946078	2945966	13.2424	-5.8301	17	11.7	127	48	2946014	p5	lilli	lilli	N	N	N	N	N	N	N	N	N	N	N	N	N	Y	N
chr2L	3822559	3822852	3822774	12.5325	-4.4223	18	73.1	293	69	3822705	p4	slp1	.	N	N	N	Y	N	N	N	N	N	N	N	N	N	N	N
chr2L	4821260	4821395	4821278	12.0432	-5.4795	17	13.2	135	49	4821327	p4	CG15628	.	N	N	N	N	N	N	N	N	N	Y	N	N	Y	Y	N
chr2L	4893552	4893789	4893741	11.3573	-5.2421	17	79.4	237	71	4893670	p4	CG3036	CG3036	N	N	N	N	N	N	N	N	N	N	N	N	N	N	N
chr2L	5239738	5239924	5239877	13.166	-5.9231	19	74.3	186	46	5239831	p5	tkv	.	N	N	N	Y	N	N	Y	N	N	Y	N	N	N	N	N
chr2L	5306620	5306754	5306627	11.0518	-4.3182	17	5.2	134	60	5306687	p4	vri	vri	N	N	N	N	N	Y	N	N	N	Y	N	N	N	N	Y
chr2L	5458736	5458904	5458760	11.1399	-4.3297	16	14.2	168	60	5458820	p4	mid	.	N	N	N	N	N	N	N	N	N	N	N	N	N	N	N
chr2L	5461164	5461360	5461323	13.5632	-4.4293	15	80.7	196	61	5461262	p4	mid	.	N	Y	N	N	N	N	N	N	N	Y	Y	N	N	N	Y
chr2L	5461608	5461711	5461641	14.7879	-5.8308	18	31.7	103	18	5461659	p4	mid	mid	N	N	N	N	Y	N	N	N	N	Y	Y	N	N	N	Y
chr2L	5799365	5799529	5799393	10.9427	-4.304	16	17	164	54	5799447	p4	CG9171	.	N	N	N	N	Y	Y	Y	N	N	Y	N	Y	Y	N	N
chr2L	6078981	6079219	6079096	15.7026	-7.6744	22	48.1	238	4	6079100	p5	CG9162	CG9162	N	N	Y	Y	Y	N	N	N	N	Y	N	N	N	N	N
chr2L	6088287	6088690	6088479	18.2785	-8.5577	26	47.5	403	9	6088488	p5	Kr-h1	Kr-h1	Y	Y	Y	Y	Y	Y	N	N	N	Y	N	Y	N	N	Y
chr2L	6323886	6323993	6323901	13.7175	-5.7081	17	13.9	107	38	6323939	p4	Gef26	Gef26	N	N	N	N	N	Y	Y	Y	Y	Y	Y	Y	Y	N	N
chr2L	6724263	6724522	6724456	15.1295	-8.0845	24	74.2	259	64	6724392	p5	Liprin-alpha	Liprin-alpha	Y	Y	N	N	Y	Y	Y	N	N	N	Y	Y	Y	N	Y
chr2L	7038636	7038796	7038695	11.8572	-5.0452	17	36.6	160	21	7038716	p4	milt	milt	N	N	N	N	N	Y	Y	N	N	N	N	Y	Y	N	Y
chr2L	7419924	7420088	7420061	13.319	-4.9039	16	83	164	55	7420006	p4	CG5261	chm	Y	Y	N	N	N	N	N	Y	N	Y	N	N	Y	N	N
chr2L	7519877	7520096	7519888	14.0108	-6.4129	19	5	219	98	7519986	p5	Rapgap1	.	N	N	Y	N	Y	N	N	N	N	N	N	N	N	N	N
chr2L	8276518	8276632	8276627	12.6726	-5.5846	17	94.8	114	52	8276575	p5	Btk29A	.	N	N	N	N	Y	Y	N	N	N	Y	N	N	N	N	N
chr2L	8365626	8366011	8365861	16.2897	-7.6258	23	60.9	385	43	8365818	p5	Pp2A-29B	.	Y	Y	N	N	N	Y	Y	N	Y	N	Y	Y	Y	N	N
chr2L	8415769	8415877	8415799	13.6143	-5.3262	18	27.5	108	24	8415823	p4	Akap200	Akap200	N	N	N	Y	Y	Y	N	N	Y	N	N	Y	Y	Y	Y
chr2L	8416111	8416214	8416161	11.0507	-4.9928	17	48.1	103	1	8416162	p4	Akap200	Akap200	N	N	N	Y	N	Y	N	N	Y	N	N	Y	Y	N	N
chr2L	8416574	8417177	8416931	24.1805	-14.1504	40	59.1	603	56	8416875	p5	Akap200	Akap200	N	N	Y	Y	Y	Y	N	N	N	N	N	N	Y	N	N
chr2L	8825248	8825697	8825446	23.8066	-12.4564	32	44	449	26	8825472	p5	SoxN	.	N	N	Y	N	Y	N	Y	N	N	N	Y	N	N	N	N
chr2L	8832430	8832667	8832489	13.3794	-5.6123	16	24.8	237	59	8832548	p5	SoxN	.	N	N	N	Y	Y	N	N	N	N	N	N	N	Y	N	N
chr2L	8841341	8841636	8841513	18.6437	-9.536	25	58.1	295	25	8841488	p5	SoxN	.	N	N	Y	Y	N	N	N	N	N	N	N	N	N	N	N
chr2L	8841750	8842280	8842031	30.5242	-20.5598	52	52.9	530	16	8842015	p5	SoxN	.	N	N	Y	Y	Y	N	N	N	N	N	N	N	N	N	N
chr2L	8846477	8847629	8846878	41.508	-33.196	79	34.8	1152	175	8847053	p5	CG32986	.	N	N	Y	Y	Y	N	N	N	N	N	N	N	Y	N	N
chr2L	8848853	8849792	8849388	28.2898	-19.0315	51	56.9	939	66	8849322	p5	CG32986	.	N	N	Y	Y	Y	N	N	N	N	N	N	N	Y	N	N
chr2L	8872184	8872824	8872575	36.7461	-27.9287	61	61	640	71	8872504	p5	CG9483	.	N	N	Y	N	Y	N	N	N	N	N	N	N	N	N	N
chr2L	8875625	8876281	8876062	25.1509	-14.5732	40	66.5	656	109	8875953	p5	CG9483	.	N	N	N	Y	Y	N	N	N	N	N	N	N	Y	N	N
chr2L	9121012	9121133	9121101	12.4844	-5.8184	19	73	121	29	9121072	p5	CG32982	.	N	N	N	N	Y	N	N	N	N	N	Y	N	N	N	N
chr2L	9146247	9146927	9146490	30.5427	-22.5516	52	35.7	680	97	9146587	p5	CG32982	CG32982	N	N	Y	Y	Y	N	N	N	N	N	N	N	N	N	N
chr2L	9150081	9150243	9150217	12.8788	-6.504	23	83.4	162	55	9150162	p5	CG32982	CG32982	N	N	Y	N	Y	N	N	N	N	N	N	N	N	N	N
chr2L	9167049	9167275	9167150	10.7226	-4.9307	17	44.5	226	12	9167162	p4	tai	tai	N	N	N	N	N	Y	N	N	N	N	N	N	N	N	N
chr2L	9449230	9449447	9449326	13.0451	-5.5754	18	44	217	12	9449338	p4	numb	numb	N	N	N	N	Y	Y	N	N	Y	Y	N	N	N	N	N
chr2L	9602176	9602425	9602293	15.1998	-6.0094	18	46.8	249	7	9602300	p5	CG4382	.	N	N	N	Y	Y	N	N	N	N	N	N	N	N	N	N
chr2L	9988459	9988593	9988507	11.7808	-4.9796	16	35.6	134	19	9988526	p4	CG13130	bib	N	N	N	Y	Y	N	N	N	Y	N	N	N	N	N	N
chr2L	10056858	10057082	10056990	14.4476	-7.063	22	58.7	224	20	10056970	p5	Pen	Pen	N	Y	N	N	N	Y	Y	N	N	N	Y	Y	Y	N	N
chr2L	11358438	11358679	11358554	13.5612	-6.227	19	47.9	241	4	11358558	p4	salr	.	N	N	N	N	N	N	N	N	N	N	Y	N	N	N	N
chr2L	11445750	11446180	11445995	17.2543	-8.4779	24	56.8	430	30	11445965	p5	salm	.	N	N	N	N	Y	Y	N	N	N	Y	Y	N	N	N	Y
chr2L	11447681	11448032	11447798	18.8973	-10.2696	30	33.2	351	58	11447856	p5	salm	.	N	N	N	Y	N	Y	Y	N	N	Y	Y	N	N	N	N
chr2L	11450638	11451093	11450691	18.1383	-8.9506	22	11.6	455	174	11450865	p5	salm	.	N	N	N	N	Y	N	N	N	N	N	N	N	Y	N	N
chr2L	11806955	11807383	11807159	10.6667	-4.8017	20	47.6	428	10	11807169	p4	crol	.	N	N	N	N	N	Y	N	N	N	Y	N	Y	Y	N	N
chr2L	12007002	12007790	12007443	19.3752	-9.4752	28	55.9	788	47	12007396	p5	Rh5	.	N	Y	Y	Y	Y	Y	Y	N	N	Y	N	Y	Y	Y	Y
chr2L	12010466	12010698	12010526	15.9868	-7.1351	21	25.8	232	56	12010582	p5	Rh5	.	N	Y	Y	Y	Y	Y	N	N	N	Y	N	Y	Y	N	Y
chr2L	12010983	12011179	12011095	14.5467	-6.5792	20	56.9	196	14	12011081	p5	Rh5	.	N	Y	Y	Y	Y	Y	Y	N	N	Y	N	Y	Y	N	N
chr2L	12011456	12012274	12011953	19.7136	-9.6858	29	60.7	818	88	12011865	p5	Rh5	.	Y	Y	Y	Y	Y	Y	Y	N	N	Y	N	Y	Y	Y	Y
chr2L	12461142	12461277	12461144	13.0419	-6.5672	22	1.5	135	65	12461209	p5	bun	.	N	N	N	N	Y	Y	N	N	N	Y	N	N	N	N	N
chr2L	12529857	12529990	12529934	13.0112	-5.9896	19	57.5	133	11	12529923	p5	bun	.	N	N	N	N	Y	Y	N	N	N	Y	N	Y	N	N	N
chr2L	12666066	12666510	12666270	25.4161	-15.7869	42	45.8	444	18	12666288	p5	CG15485	pdm2	N	Y	Y	Y	Y	N	N	N	N	N	N	N	N	N	N
chr2L	13048996	13049134	13049006	11.3794	-4.3609	15	7.2	138	59	13049065	p4	CG9932	.	N	N	N	N	N	N	N	N	N	N	N	N	N	N	N
chr2L	13225288	13225652	13225403	22.9472	-13.986	32	31.5	364	67	13225470	p5	CG15480	.	N	Y	Y	Y	Y	N	N	N	N	N	N	N	N	N	N
chr2L	13227215	13227380	13227215	14.5632	-5.0415	15	0	165	82	13227297	p5	CG16813	.	Y	Y	N	Y	Y	N	N	N	N	N	N	N	N	N	N
chr2L	13234967	13235464	13235405	14.5406	-6.8029	20	88	497	190	13235215	p5	CG15479	.	N	Y	N	N	Y	N	N	N	N	N	N	N	N	N	N
chr2L	13549134	13549250	13549170	15.301	-6.663	20	30.8	116	22	13549192	p5	B4	.	N	Y	N	N	Y	Y	Y	N	Y	Y	Y	Y	Y	Y	Y
chr2L	13851069	13851318	13851169	16.3729	-8.3056	23	40	249	24	13851193	p5	CG7968	cenG1A	N	N	N	Y	Y	N	N	N	N	N	N	Y	N	N	N
chr2L	13905223	13905346	13905227	11.7474	-4.9884	16	3.2	123	57	13905284	p4	Race	.	N	N	N	N	Y	Y	Y	N	Y	N	N	Y	Y	N	N
chr2L	14435767	14436016	14435949	14.6828	-5.8693	18	72.8	249	58	14435891	p4	Cpr35B	.	N	N	N	Y	Y	N	N	N	N	N	N	N	Y	N	N
chr2L	14512689	14512902	14512775	12.2529	-4.4166	19	40.2	213	20	14512795	p4	CG33648	.	N	N	N	N	Y	N	N	N	N	N	N	N	N	N	N
chr2L	15319785	15319983	15319925	15.4736	-6.9212	22	70.4	198	41	15319884	p5	nht	.	N	N	Y	N	Y	N	N	N	N	N	N	N	N	N	N
chr2L	15320489	15320599	15320489	9.4485	-4.138	16	0	110	55	15320544	p4	nht	.	N	N	N	N	N	N	N	N	N	N	N	N	N	N	N
chr2L	15323361	15323602	15323573	14.4497	-5.6077	18	87.6	241	92	15323481	p5	nht	.	N	N	N	N	Y	N	N	N	N	N	N	N	Y	N	N
chr2L	15324353	15324581	15324500	13.7889	-6.6882	19	64.2	228	33	15324467	p5	nht	.	N	N	N	Y	Y	N	N	N	N	N	N	N	Y	N	N
chr2L	15330850	15330952	15330872	13.2664	-6.0131	18	21.4	102	29	15330901	p5	esg	.	N	N	N	N	Y	N	N	N	N	N	N	N	N	N	N
chr2L	15478264	15478628	15478477	17.0832	-9.1043	30	58.4	364	31	15478446	p4	sna	.	N	Y	N	Y	Y	N	Y	N	N	Y	N	N	N	N	N
chr2L	15732088	15732280	15732174	11.1906	-4.6255	16	44.6	192	10	15732184	p4	CycE	.	N	N	N	N	Y	N	N	N	N	N	N	N	N	N	N
chr2L	16286485	16286680	16286633	15.7305	-6.8722	21	75.5	195	51	16286582	p5	crp	.	N	N	N	N	Y	N	Y	N	N	Y	Y	Y	Y	N	Y
chr2L	16601601	16601846	16601760	13.6698	-6.2981	20	64.6	245	37	16601723	p5	CG42389	CG42389	N	N	N	N	N	N	N	N	N	Y	N	Y	N	N	N
chr2L	16817368	16817606	16817404	11.6306	-5.596	21	15.1	238	83	16817487	p4	mdy	mdy	N	N	N	N	N	N	N	N	N	Y	N	N	Y	N	N
chr2L	16859196	16859432	16859209	13.8477	-6.719	22	5.5	236	105	16859314	p5	CG31809	.	N	N	N	N	Y	N	N	N	N	N	N	N	N	N	N
chr2L	17222210	17222445	17222440	12.9074	-6.2086	20	97.5	235	113	17222327	p5	beat-IIIc	.	N	N	N	Y	Y	N	N	N	N	N	N	N	N	N	N
chr2L	17752340	17752490	17752422	10.644	-4.6272	16	54.3	150	7	17752415	p4	CadN	.	N	N	N	N	Y	N	N	N	N	Y	N	N	N	N	N
chr2L	18150063	18150237	18150109	12.6897	-4.4255	16	26.3	174	41	18150150	p4	Socs36E	.	N	N	N	N	Y	N	N	N	N	Y	N	N	N	N	N
chr2L	18783123	18783469	18783350	14.7362	-6.731	21	65.4	346	54	18783296	p5	ham	.	N	Y	N	N	Y	N	N	N	N	Y	N	Y	N	N	N
chr2L	18839479	18839591	18839494	12.7974	-4.6413	15	13.3	112	41	18839535	p4	CG10600	.	N	N	N	N	N	N	Y	Y	Y	N	Y	Y	Y	Y	Y
chr2L	18875226	18875473	18875263	12.4585	-5.4248	17	14.9	247	86	18875349	p4	tup	.	N	N	N	Y	Y	N	N	N	N	Y	N	N	N	N	N
chr2L	18890240	18890548	18890339	15.4	-7.9009	25	32	308	55	18890394	p5	tup	.	N	N	N	N	N	N	N	N	N	Y	N	N	N	N	N
chr2L	18894666	18895722	18895473	26.188	-15.7426	40	76.3	1056	279	18895194	p5	tup	.	N	N	Y	Y	Y	N	N	N	N	Y	N	N	N	N	N
chr2L	19135108	19135364	19135351	14.8408	-5.5028	17	94.6	256	115	19135236	p5	brat	brat	N	Y	Y	N	Y	N	N	N	Y	Y	N	Y	Y	N	N
chr2L	19136929	19137103	19137009	14.2768	-6.8898	20	45.7	174	7	19137016	p5	brat	brat	N	N	N	N	Y	N	N	N	N	Y	N	N	N	N	N
chr2L	19156262	19156401	19156369	11.3794	-4.3609	15	76.4	139	38	19156331	p4	brat	brat	N	N	N	Y	Y	Y	Y	N	N	Y	N	Y	Y	N	N
chr2L	19161277	19161633	19161472	18.4628	-11.0166	37	54.6	356	17	19161455	p5	brat	brat	N	N	N	Y	Y	Y	Y	N	N	Y	N	Y	N	N	N
chr2L	19323818	19323926	19323862	11.6957	-4.6927	15	40.4	108	10	19323872	p4	CG10750	.	N	N	N	N	Y	N	Y	N	N	N	N	N	N	N	N
chr2L	19324731	19324924	19324875	13.5381	-6.7794	22	74.2	193	48	19324827	p5	CG10750	.	N	N	N	N	Y	N	N	N	N	N	N	N	N	N	N
chr2L	19575075	19576288	19575963	27.6676	-18.1012	47	73.1	1213	282	19575681	p5	spi	.	Y	Y	Y	N	Y	N	Y	N	Y	Y	Y	Y	Y	Y	Y
chr2L	19576672	19577168	19576985	15.9409	-8.5565	26	63	496	65	19576920	p5	spi	.	Y	Y	Y	N	Y	N	Y	N	Y	Y	Y	Y	Y	N	N
chr2L	19791232	19791375	19791243	11.3788	-4.6691	15	7.6	143	60	19791303	p4	CdGAPr	.	N	N	N	N	N	Y	N	N	N	N	N	N	Y	N	Y
chr2L	19865537	19865855	19865729	17.3428	-8.1707	24	60.2	318	33	19865696	p5	sick	sick	N	N	N	N	Y	N	N	N	N	N	N	Y	Y	N	N
chr2L	20203980	20205331	20204591	27.7496	-20.2365	60	45.2	1351	64	20204655	p5	CG40463	.	N	Y	N	N	Y	N	N	N	N	N	N	N	N	N	N
chr2L	20783066	20783340	20783315	12.0476	-4.9212	18	90.5	274	112	20783203	p4	Pomp	.	N	N	N	N	Y	N	Y	N	N	N	N	N	N	N	N
chr2L	20822468	20823014	20822813	22.8252	-13.4839	36	63.1	546	72	20822741	p5	CG9331	.	N	N	Y	N	N	N	N	N	N	Y	Y	Y	Y	Y	Y
chr2L	21629124	21629627	21629319	18.0566	-10.0464	28	38.7	503	56	21629375	p5	Df31	.	N	N	Y	N	Y	N	Y	N	Y	Y	N	Y	Y	Y	Y
chr2R	595288	595496	595299	12.0343	-5.8703	20	5.3	208	93	595392	p4	Nipped-B	.	N	N	N	N	N	N	N	N	N	N	N	N	N	N	N
chr2R	2020290	2020421	2020358	10.763	-4.8628	16	51.5	131	3	2020355	p4	EcR	.	N	N	N	N	N	N	Y	N	N	Y	Y	N	N	N	Y
chr2R	2403974	2404144	2404102	14.9815	-6.9639	21	74.9	170	43	2404059	p5	jing	jing	N	N	N	Y	Y	N	N	N	N	N	N	N	N	N	N
chr2R	2550686	2550971	2550773	14.5664	-7.032	21	30.4	285	55	2550828	p5	Adf1	Adf1	N	N	Y	N	Y	N	Y	N	Y	N	N	Y	Y	N	Y
chr2R	2873185	2873336	2873286	12.2029	-4.4106	16	66.4	151	26	2873260	p4	CG17002	CG17002	N	N	N	N	N	N	Y	N	N	N	N	Y	Y	Y	N
chr2R	3306260	3306363	3306271	10.8131	-5.0744	18	10.6	103	40	3306311	p4	so	.	N	N	N	Y	Y	N	N	N	N	Y	N	N	N	N	Y
chr2R	3918555	3918768	3918566	15.4805	-5.9043	18	5.1	213	95	3918661	p5	Optix	.	N	N	N	N	Y	N	N	N	N	Y	N	N	N	Y	Y
chr2R	3940246	3940391	3940305	15.1861	-6.5685	19	40.4	145	13	3940318	p5	CG12769	.	N	N	N	N	N	N	N	Y	Y	N	Y	N	N	Y	N
chr2R	4535803	4535943	4535899	12.7767	-6.0617	28	68.1	140	26	4535873	p4	ptc	.	N	N	N	N	N	N	N	N	N	Y	N	N	N	N	N
chr2R	4543231	4543371	4543280	13.5016	-7.0014	24	34.8	140	21	4543301	p5	ptc	ptc	N	Y	N	N	Y	N	Y	N	N	Y	N	N	N	N	N
chr2R	4872599	4872725	4872646	14.5507	-5.0375	16	37	126	16	4872662	p5	CG8213	.	N	N	N	N	N	N	N	N	N	N	N	N	N	N	N
chr2R	4958217	4959159	4958868	26.4499	-16.5909	43	69	942	180	4958688	p5	ana	ana	N	N	Y	N	N	Y	N	N	N	N	N	N	Y	N	N
chr2R	4959263	4960376	4959563	48.791	-41.8122	85	26.9	1113	256	4959819	p5	ana	ana	N	N	Y	N	Y	N	N	N	N	N	N	N	N	N	N
chr2R	5179958	5180207	5180166	14.2547	-5.429	18	83.2	249	84	5180082	p4	Drep-2	Drep-2	N	N	N	N	Y	N	N	N	N	Y	N	N	N	N	N
chr2R	5328991	5329267	5329004	14.958	-6.3042	18	4.7	276	125	5329129	p5	ced-6	.	N	N	N	N	Y	N	N	N	N	Y	N	N	Y	N	N
chr2R	5378286	5378576	5378382	19.861	-11.5509	29	33	290	49	5378431	p5	Wnt2	.	N	Y	Y	N	Y	N	N	N	N	N	N	N	N	N	N
chr2R	5602093	5602342	5602192	17.0645	-8.7014	23	39.6	249	25	5602217	p5	dap	dap	N	N	N	Y	Y	N	N	N	N	N	N	N	N	N	N
chr2R	5729922	5730126	5729980	16.7355	-7.9184	21	28.3	204	44	5730024	p5	CG1599	.	N	N	N	N	N	N	Y	N	Y	N	N	Y	Y	N	N
chr2R	5942867	5943567	5943172	20.6844	-12.1819	40	43.5	700	45	5943217	p5	magu	magu	N	N	Y	N	N	Y	Y	N	N	Y	N	N	N	N	N
chr2R	5943744	5944442	5943941	30.7509	-21.7108	50	28.2	698	152	5944093	p5	magu	magu	N	N	Y	N	N	N	N	N	N	Y	N	N	N	Y	N
chr2R	5945301	5945555	5945423	18.1222	-10.0478	26	47.8	254	5	5945428	p5	magu	magu	N	N	Y	N	N	N	N	N	N	Y	N	N	N	N	N
chr2R	5964561	5965212	5964776	23.7842	-15.4964	42	33	651	110	5964886	p5	egr	.	N	N	Y	N	Y	N	N	N	N	Y	N	Y	Y	N	N
chr2R	5965640	5965777	5965706	13.0611	-5.157	17	47.8	137	2	5965708	p4	egr	.	N	Y	N	N	Y	N	N	N	N	Y	N	Y	Y	N	N
chr2R	6446338	6446472	6446420	10.7299	-4.7685	16	60.7	134	15	6446405	p4	psq	psq	N	N	N	N	Y	N	N	N	N	N	N	N	N	N	Y
chr2R	6469848	6470298	6470052	18.6004	-10.8842	33	45.2	450	21	6470073	p5	psq	psq	N	N	Y	Y	Y	N	N	N	N	N	N	N	N	N	N
chr2R	6470625	6471132	6470932	19.0104	-10.3147	28	60.4	507	54	6470878	p5	psq	psq	N	Y	Y	Y	Y	N	N	N	N	Y	N	N	N	N	N
chr2R	6471912	6472040	6471921	9.9564	-4.0807	16	7	128	55	6471976	p4	psq	psq	N	N	N	Y	Y	N	N	N	N	Y	N	N	N	N	N
chr2R	7070061	7070310	7070145	11.7536	-4.3882	15	33.6	249	40	7070185	p4	shn	shn	N	N	N	N	Y	N	N	N	N	N	N	N	N	N	N
chr2R	7070936	7071427	7071092	15.9184	-7.984	24	31.7	491	89	7071181	p5	shn	shn	N	N	Y	N	N	N	N	N	N	N	N	N	N	N	N
chr2R	7072074	7072250	7072242	11.8162	-5.4676	22	94.9	176	80	7072162	p5	shn	shn	N	N	N	N	N	N	N	N	N	N	N	N	N	N	N
chr2R	7079000	7079472	7079321	16.2223	-8.0514	24	67.9	472	85	7079236	p5	shn	shn	Y	N	Y	Y	Y	N	N	N	N	N	N	N	N	N	N
chr2R	7084401	7085492	7084865	40.329	-34.0357	93	42.5	1091	81	7084946	p5	shn	shn	Y	Y	Y	Y	Y	N	N	N	N	Y	N	Y	N	N	Y
chr2R	7085778	7086972	7086553	30.2932	-20.8326	50	64.9	1194	178	7086375	p5	shn	shn	Y	Y	Y	Y	Y	N	Y	N	N	Y	N	Y	N	N	N
chr2R	7087250	7087376	7087312	13.4433	-5.0732	20	48.8	126	1	7087313	p5	shn	shn	Y	Y	N	Y	Y	N	Y	N	N	N	N	N	N	N	N
chr2R	7604017	7604266	7604164	15.1402	-7.1407	23	58.8	249	23	7604141	p5	pyr	pyr	N	N	N	N	N	N	N	N	N	N	N	N	N	N	N
chr2R	7905294	7905466	7905297	14.8943	-5.2987	17	1.7	172	83	7905380	p5	otk	.	N	N	N	N	Y	N	N	N	N	N	N	N	N	N	N
chr2R	8846123	8846404	8846263	19.6884	-10.0543	28	49.6	281	0	8846263	p5	CG13321	.	N	N	N	N	Y	N	N	N	N	Y	N	N	N	N	N
chr2R	8867875	8868099	8867911	10.6741	-4.7865	17	16	224	76	8867987	p4	Psc	.	N	Y	N	N	Y	N	N	N	Y	Y	N	N	N	Y	Y
chr2R	8872501	8872727	8872670	12.823	-6.2371	19	74.4	226	56	8872614	p5	Psc	.	N	Y	N	N	Y	N	N	N	N	Y	N	N	N	N	Y
chr2R	8879312	8879551	8879357	17.3144	-7.8819	22	18.8	239	74	8879431	p5	CG33798	.	N	N	N	N	Y	N	Y	N	N	Y	N	Y	N	N	Y
chr2R	8883075	8883273	8883117	13.1121	-6.6406	21	21.1	198	57	8883174	p5	Su(z)2	.	N	N	N	N	N	N	N	N	N	Y	Y	N	N	N	N
chr2R	8883471	8884038	8883838	17.4797	-9.0656	27	64.6	567	84	8883754	p5	Su(z)2	.	Y	Y	Y	N	Y	N	N	N	N	Y	Y	Y	Y	Y	Y
chr2R	8906874	8907001	8906966	15.0171	-6.5609	19	71.9	127	29	8906937	p5	Su(z)2	.	N	Y	Y	N	Y	N	N	N	N	N	N	N	N	N	N
chr2R	9335554	9335672	9335554	12.7052	-5.5067	16	0	118	59	9335613	p5	cnn	.	N	N	N	Y	Y	N	N	N	N	N	N	N	N	N	N
chr2R	9457006	9457249	9457102	12.4188	-4.8621	17	39.3	243	25	9457127	p4	CG42807	.	N	Y	N	Y	Y	Y	Y	N	Y	N	Y	N	N	N	N
chr2R	9467051	9467615	9467441	21.2018	-11.2528	30	69	564	108	9467333	p5	CG42807	.	N	N	Y	Y	Y	N	N	N	N	N	N	N	N	N	N
chr2R	9471569	9471694	9471674	11.8194	-4.664	16	83.3	125	43	9471631	p4	CG6191	.	Y	Y	N	N	N	N	Y	N	N	N	N	Y	Y	N	N
chr2R	9472194	9472347	9472194	10.1443	-4.4074	15	0	153	76	9472270	p4	CG6191	.	Y	Y	Y	N	N	Y	N	N	N	N	N	Y	Y	N	N
chr2R	10898319	10898494	10898409	11.2294	-4.3338	16	51.1	175	3	10898406	p4	hbs	.	N	Y	N	N	N	N	N	N	Y	N	Y	N	N	Y	N
chr2R	10921730	10922054	10921923	10.5669	-4.9113	19	59.4	324	31	10921892	p4	CG33467	hbs	N	N	N	N	Y	N	N	N	N	N	N	N	N	N	N
chr2R	11015439	11016319	11015555	16.8361	-8.5893	25	13.2	880	324	11015879	p5	chn	chn	N	Y	Y	N	Y	N	Y	N	N	Y	N	Y	Y	N	N
chr2R	11017054	11017586	11017260	19.4133	-10.3351	29	38.6	532	60	11017320	p5	chn	chn	N	N	Y	N	Y	N	N	N	N	Y	N	Y	N	N	N
chr2R	11266274	11266375	11266274	13.1014	-4.4247	14	0	101	50	11266324	p4	SRPK	.	N	N	N	N	Y	N	N	N	N	N	N	N	N	N	N
chr2R	11563323	11563474	11563323	10.3708	-4.5697	18	0	151	75	11563398	p4	fus	.	N	N	N	Y	Y	N	N	N	N	Y	N	N	N	N	N
chr2R	11563756	11564031	11563951	10.1179	-4.6088	18	70.7	275	58	11563893	p4	fus	.	N	N	N	Y	Y	N	Y	N	N	Y	N	N	N	N	N
chr2R	12038153	12038488	12038295	13.5618	-5.0123	17	42.3	335	25	12038320	p4	CG10731	.	N	N	N	N	Y	N	N	N	N	Y	N	Y	Y	N	N
chr2R	12047621	12047755	12047621	12.5994	-6.3407	23	0	134	67	12047688	p5	CG10734	.	N	N	Y	N	Y	N	N	N	N	N	N	N	N	N	N
chr2R	12527515	12527846	12527682	14.7785	-7.3648	23	50.3	331	2	12527680	p5	gprs	.	N	N	Y	Y	Y	N	Y	N	N	N	N	N	N	N	N
chr2R	13689248	13689562	13689401	15.9771	-7.8304	23	48.6	314	4	13689405	p5	grh	.	N	Y	N	Y	Y	Y	Y	N	Y	Y	Y	N	N	N	N
chr2R	13709841	13709976	13709901	14.0002	-7.2716	23	44.1	135	7	13709908	p5	grh	grh	N	N	N	N	Y	N	N	N	N	N	N	N	N	N	N
chr2R	13935375	13935690	13935510	14.1356	-6.8599	21	42.7	315	22	13935532	p5	CG34005	.	N	Y	N	N	N	Y	N	N	Y	N	Y	N	N	Y	N
chr2R	14560877	14561100	14560881	11.3988	-5.4854	20	1.8	223	107	14560988	p4	edl	.	N	N	N	N	N	N	N	N	N	Y	Y	N	N	Y	N
chr2R	15423167	15423339	15423248	9.9887	-4.3429	18	46.8	172	5	15423253	p4	sm	.	N	N	N	N	N	N	N	N	N	N	N	N	N	N	N
chr2R	15614309	15614668	15614438	14.9768	-7.5724	24	35.8	359	50	15614488	p5	CG8517	.	N	N	N	N	N	N	N	N	N	N	Y	N	N	N	N
chr2R	15921138	15921237	15921164	12.5103	-4.4177	15	26	99	23	15921187	p4	CG16898	.	N	N	N	N	N	N	N	N	N	N	N	N	N	N	N
chr2R	15954127	15954453	15954265	18.6579	-9.2545	27	42.2	326	25	15954290	p5	18w	.	N	N	Y	Y	Y	N	N	N	N	N	N	N	N	N	N
chr2R	16013863	16014005	16013873	14.1179	-6.2805	19	7	142	61	16013934	p5	18w	.	N	N	N	N	N	N	N	N	N	N	N	N	N	N	N
chr2R	16215479	16215584	16215512	13.647	-6.8112	21	31.1	105	19	16215531	p5	CG8929	CG8929	N	N	N	Y	Y	N	Y	N	N	Y	N	Y	Y	N	N
chr2R	16533915	16534052	16533924	10.1766	-4.6098	17	6.5	137	59	16533983	p4	DMAP1	.	N	N	N	Y	Y	N	N	N	N	Y	N	N	N	N	N
chr2R	16801620	16801761	16801662	12.5894	-4.4841	15	29.6	141	28	16801690	p4	Rx	.	N	N	N	N	N	Y	N	N	N	N	N	N	N	N	N
chr2R	17138161	17138371	17138292	13.3879	-5.0261	18	62.1	210	26	17138266	p5	ASPP	.	N	N	N	Y	Y	N	N	N	Y	Y	Y	N	Y	N	N
chr2R	17138723	17138929	17138739	11.7288	-4.8089	16	7.7	206	87	17138826	p4	ASPP	.	N	N	N	Y	Y	N	N	Y	Y	Y	Y	N	Y	N	N
chr2R	17211234	17211356	17211310	12.4282	-5.9319	19	61.8	122	15	17211295	p5	CG30394	dom	N	N	N	N	N	Y	Y	N	Y	N	Y	Y	Y	Y	Y
chr2R	17250389	17250563	17250562	11.4327	-4.3595	15	98.9	174	86	17250476	p4	CG17974	.	N	N	N	N	Y	N	N	N	N	Y	N	N	N	N	N
chr2R	17250895	17251100	17250948	14.0944	-6.3581	18	25.7	205	49	17250997	p5	CG17974	.	N	Y	N	N	Y	N	N	N	N	Y	N	N	N	N	N
chr2R	17251421	17251601	17251583	10.7914	-4.7724	18	89.5	180	72	17251511	p4	CG17974	.	Y	Y	N	Y	Y	N	N	N	N	Y	N	N	N	N	N
chr2R	17251993	17252365	17252224	17.2845	-9.9658	29	61.9	372	45	17252179	p5	CG17974	.	Y	Y	N	Y	Y	N	N	N	N	Y	N	N	N	N	N
chr2R	17254966	17255296	17255140	14.8269	-8.0043	27	52.6	330	9	17255131	p5	cv-2	.	Y	Y	N	N	Y	N	N	N	N	N	N	Y	N	N	N
chr2R	17362313	17362558	17362357	14.7448	-7.1169	21	17.9	245	78	17362435	p5	Sdc	.	N	N	N	Y	N	N	N	N	N	Y	N	N	N	N	N
chr2R	17362663	17362885	17362848	14.361	-7.1899	22	83	222	74	17362774	p5	Sdc	.	N	N	N	Y	Y	N	N	N	N	Y	N	N	N	N	N
chr2R	17363324	17363505	17363360	12.4216	-5.6855	18	19.8	181	54	17363414	p5	Sdc	.	N	N	N	N	Y	N	N	N	N	Y	N	N	N	N	N
chr2R	17390033	17390282	17390243	14.2611	-7.5291	28	84	249	86	17390157	p5	MESK2	MESK2	N	N	N	Y	N	N	Y	N	N	Y	N	Y	Y	N	N
chr2R	17411454	17411685	17411491	14.2048	-7.4632	22	15.9	231	78	17411569	p5	Egfr	Egfr	N	N	N	Y	Y	N	N	N	N	N	N	N	N	N	N
chr2R	17536398	17536744	17536634	18.8256	-10.1022	29	68	346	63	17536571	p5	CG30284	CG10082	N	N	N	N	N	N	N	N	N	N	N	N	N	N	N
chr2R	18577995	18578219	18578151	14.0139	-5.344	17	69.3	224	44	18578107	p5	ppa	.	N	N	N	Y	Y	N	N	N	N	N	N	N	N	N	N
chr2R	18690828	18690943	18690912	12.3191	-6.0277	19	72.4	115	27	18690885	p5	CycB	.	N	N	N	N	Y	N	Y	N	N	Y	N	N	N	N	N
chr2R	19094473	19094722	19094615	18.997	-9.6359	26	56.8	249	18	19094597	p5	CG34371	.	Y	Y	Y	Y	Y	N	N	N	N	N	N	N	N	N	N
chr2R	19460475	19460688	19460607	14.7921	-7.2659	21	61.7	213	26	19460581	p5	apt	apt	N	N	N	Y	Y	Y	N	N	N	Y	N	N	N	N	N
chr2R	19462111	19462306	19462206	14.2864	-6.1804	21	48.5	195	2	19462208	p5	apt	apt	N	N	N	Y	Y	Y	N	N	N	Y	N	N	N	N	N
chr2R	20401610	20401722	20401610	15.9221	-7.193	21	0	112	56	20401666	p5	Letm1	.	N	N	N	N	Y	N	N	Y	N	N	N	N	Y	N	N
chr2R	20742959	20743146	20743008	14.5866	-5.729	19	26.1	187	44	20743052	p5	CG3650	.	N	N	N	N	Y	N	N	N	N	Y	N	N	N	N	N
chr2R	20770139	20770310	20770210	15.4348	-6.5194	20	41.3	171	14	20770224	p4	NKAIN	NKAIN	N	N	N	Y	Y	N	Y	N	N	Y	N	N	Y	N	N
chr2R	20944393	20945033	20944710	19.4093	-10.479	27	49.5	640	3	20944713	p5	gsb	.	N	N	Y	Y	Y	N	N	N	N	N	N	N	N	N	N
chr2R	20995209	20995487	20995332	16.1528	-8.1425	23	44.1	278	16	20995348	p5	lov	.	N	N	N	N	Y	N	N	N	N	N	N	N	N	N	N
chr3L	161687	162213	162070	20.414	-11.6863	31	72.7	526	120	161950	p5	p130CAS	p130CAS	N	N	N	N	N	N	N	N	N	N	N	N	N	N	N
chr3L	319701	319854	319749	14.094	-6.2488	19	31.2	153	28	319777	p5	fwd	.	N	N	Y	N	Y	N	Y	N	N	N	Y	Y	Y	Y	Y
chr3L	639760	639866	639829	13.7289	-5.9231	18	64.5	106	16	639813	p5	CG12030	.	N	N	N	N	N	N	N	N	N	Y	Y	Y	Y	N	N
chr3L	640270	641061	640490	25.2144	-15.3037	39	27.8	791	175	640665	p5	CG12030	.	N	N	Y	N	Y	N	Y	N	N	Y	Y	Y	Y	N	Y
chr3L	682525	682689	682632	10.8538	-4.8486	18	64.8	164	25	682607	p4	CG3386	.	N	N	N	N	Y	N	N	N	Y	Y	Y	Y	Y	N	N
chr3L	698491	698882	698637	14.3716	-7.0657	21	37.2	391	49	698686	p5	CG13894	.	N	N	N	N	N	N	N	N	N	N	Y	N	N	N	N
chr3L	699069	700010	699499	27.5483	-17.5109	54	45.6	941	40	699539	p5	CG13894	.	N	Y	Y	N	Y	N	Y	N	N	N	Y	N	N	N	N
chr3L	744231	744904	744524	32.9436	-21.8154	52	43.5	673	43	744567	p5	emc	.	N	N	Y	Y	Y	N	Y	N	N	Y	N	N	N	N	N
chr3L	762245	762435	762263	13.5275	-5.8253	18	9.4	190	77	762340	p5	emc	.	N	N	N	N	N	N	N	N	N	N	N	N	N	N	N
chr3L	900151	900761	900525	34.5313	-25.2479	62	61.2	610	69	900456	p5	CG13905	.	N	N	Y	N	N	N	N	N	N	N	N	N	N	N	N
chr3L	1479140	1479431	1479189	17.3763	-8.1249	22	16.8	291	96	1479285	p5	stet	.	N	N	Y	Y	Y	Y	N	N	N	Y	N	N	N	N	N
chr3L	2385719	2386111	2385879	17.9118	-9.5695	27	40.7	392	36	2385915	p5	CG13800	.	N	N	N	N	Y	N	N	N	N	N	N	N	N	N	N
chr3L	2428800	2429215	2429131	14.2176	-5.5674	22	79.6	415	124	2429007	p5	CG42669	CG42669	N	N	N	N	N	N	N	N	N	N	N	N	N	N	N
chr3L	2438277	2438899	2438348	17.4419	-9.4245	26	11.4	622	240	2438588	p5	CG42669	CG42669	N	N	Y	Y	Y	N	Y	N	N	Y	N	N	Y	N	N
chr3L	2439175	2439329	2439248	14.4446	-6.3007	19	47.1	154	4	2439252	p5	CG42669	CG42669	N	N	N	Y	N	N	Y	N	N	Y	N	N	N	N	N
chr3L	2867631	2867876	2867746	16.0123	-8.4077	24	46.7	245	7	2867753	p5	CG9973	.	N	N	N	N	N	N	N	N	N	N	N	N	N	N	Y
chr3L	2881678	2881844	2881792	15.8288	-6.4075	21	68.3	166	31	2881761	p4	CG9973	.	N	N	N	Y	Y	N	N	N	N	Y	N	N	N	N	N
chr3L	3037817	3038426	3037895	18.3365	-8.0216	22	12.8	609	226	3038121	p5	CG2162	CG2162	N	Y	N	Y	Y	N	N	N	N	N	N	N	Y	N	N
chr3L	3373999	3374324	3374188	17.1029	-8.5427	27	58	325	27	3374161	p5	YT521-B	.	N	N	Y	N	Y	N	Y	N	N	N	N	Y	Y	N	Y
chr3L	4230313	4230684	4230537	12.689	-5.9035	19	60.2	371	39	4230498	p5	ImpL2	.	N	N	Y	Y	Y	N	Y	N	N	Y	N	N	N	N	N
chr3L	5849572	5849915	5849766	25.5335	-15.0976	38	56.4	343	23	5849743	p5	vn	.	N	N	Y	N	Y	N	N	N	N	N	N	N	N	N	N
chr3L	5850306	5850470	5850332	16.5684	-7.9073	22	15.8	164	56	5850388	p5	vn	.	N	N	N	N	Y	N	N	N	N	N	N	N	N	N	N
chr3L	5853384	5853569	5853503	13.8006	-5.6138	17	64	185	27	5853476	p5	CG5568	.	N	N	N	N	N	N	N	N	N	N	N	N	N	N	N
chr3L	5862757	5862986	5862838	14.3326	-7.2728	23	35.2	229	33	5862871	p5	CG5568	.	N	N	Y	N	N	N	N	Y	N	N	Y	Y	Y	Y	N
chr3L	5975036	5975283	5975099	13.5536	-6.0152	19	25.4	247	60	5975159	p5	CG10479	.	N	N	N	N	N	N	N	N	N	N	N	N	N	N	N
chr3L	5975973	5976269	5976170	15.8036	-8.269	24	66.3	296	49	5976121	p5	CG10479	.	N	N	N	N	Y	N	N	N	N	Y	N	N	N	N	N
chr3L	5987053	5987329	5987155	17.1082	-9.4506	27	36.8	276	36	5987191	p5	CG32406	.	N	N	Y	N	N	N	N	N	N	N	N	N	N	N	N
chr3L	5987431	5987602	5987431	14.4788	-6.6354	19	0	171	85	5987516	p5	CG32406	.	N	N	N	N	Y	N	N	N	N	N	N	N	N	N	N
chr3L	6760096	6760504	6760307	18.2121	-9.5597	28	51.6	408	7	6760300	p5	CG32392	.	Y	Y	N	Y	Y	N	N	N	N	N	N	N	N	N	N
chr3L	6814251	6814458	6814430	11.6521	-4.7106	16	86.1	207	76	6814354	p4	vvl	.	N	Y	N	Y	Y	N	N	N	N	N	N	N	N	N	N
chr3L	7903277	7903713	7903514	19.2154	-10.9411	35	54.2	436	19	7903495	p5	pbl	.	N	N	N	Y	Y	N	Y	N	N	Y	N	Y	Y	N	N
chr3L	8072835	8072947	8072913	14.0114	-6.4123	19	69	112	22	8072891	p5	Ect4	Ect4	N	N	N	N	Y	N	N	N	N	N	N	N	N	N	N
chr3L	8500284	8500425	8500377	16.0452	-6.4522	19	65.5	141	23	8500354	p5	ZC3H3	.	Y	Y	N	Y	Y	Y	N	N	Y	Y	Y	N	Y	Y	Y
chr3L	8668921	8669170	8668945	14.7487	-7.9243	28	9.6	249	100	8669045	p5	h	h	N	N	N	Y	N	N	N	N	N	N	N	N	N	Y	Y
chr3L	8826132	8826280	8826150	11.3189	-5.0865	19	12.1	148	56	8826206	p4	CG32026	dally	N	N	N	Y	Y	N	Y	N	N	N	N	N	N	N	N
chr3L	8996342	8997093	8996581	20.9186	-10.5892	28	31.8	751	136	8996717	p5	Doc3	.	N	N	Y	Y	Y	N	N	N	N	N	N	N	N	N	N
chr3L	8998165	8998379	8998185	14.1413	-6.5813	19	9.3	214	87	8998272	p5	Doc3	.	N	N	N	Y	Y	N	N	N	N	Y	N	N	N	N	N
chr3L	9010127	9010354	9010275	15.5346	-6.615	20	64.9	227	35	9010240	p5	Doc2	.	N	N	N	N	N	N	N	N	N	N	N	N	N	N	N
chr3L	9012649	9012750	9012699	11.772	-4.3118	15	49	101	0	9012699	p4	Doc2	.	N	N	N	N	N	N	N	N	N	Y	N	N	N	N	N
chr3L	9013891	9013996	9013891	10.544	-4.4954	15	0	105	52	9013943	p4	CG5187	.	N	N	N	N	N	N	N	N	N	N	N	N	N	N	N
chr3L	9032047	9032761	9032270	21.3183	-12.4205	36	31.2	714	134	9032404	p5	Doc1	.	N	N	Y	N	Y	N	N	N	N	N	N	N	N	N	N
chr3L	9033692	9033969	9033834	18.4884	-9.9724	26	51.1	277	4	9033830	p5	Doc1	.	N	N	N	N	N	N	N	N	N	N	N	N	N	N	N
chr3L	9034193	9034331	9034243	14.66	-6.1527	19	36	138	19	9034262	p5	Doc1	.	N	N	N	N	Y	N	N	N	N	N	N	N	N	N	N
chr3L	9034598	9034828	9034632	13.5466	-6.0253	19	14.7	230	81	9034713	p5	Doc1	Doc1	N	Y	N	N	N	N	N	N	N	N	N	N	N	N	N
chr3L	9035315	9035825	9035479	18.9545	-10.0084	30	32.1	510	91	9035570	p5	Doc1	Doc1	Y	Y	Y	Y	Y	N	N	N	N	N	N	N	N	N	N
chr3L	9036975	9037230	9037074	19.6705	-8.6582	23	38.7	255	28	9037102	p5	Doc1	Doc1	N	Y	N	Y	N	N	N	N	N	N	N	N	N	N	N
chr3L	9415664	9415806	9415795	13.4149	-6.0109	19	91.6	142	60	9415735	p5	aay	.	N	N	N	N	N	Y	N	N	N	Y	N	Y	Y	N	N
chr3L	9449029	9449183	9449143	13.1893	-5.0493	18	73.5	154	37	9449106	p4	phol	.	N	Y	N	N	N	N	Y	N	N	Y	N	Y	Y	N	Y
chr3L	9847953	9848117	9848010	17.5034	-8.6038	23	34.5	164	25	9848035	p5	Gap1	.	N	Y	N	N	Y	N	Y	N	Y	Y	N	Y	Y	Y	Y
chr3L	9848669	9849539	9849000	23.0184	-13.1071	33	38	870	104	9849104	p5	Gap1	.	Y	Y	Y	Y	Y	N	Y	Y	Y	N	N	Y	Y	N	N
chr3L	10850752	10851002	10850955	14.4456	-5.0637	19	80.9	250	78	10850877	p4	tna	tna	N	N	N	N	Y	N	N	N	Y	Y	N	Y	N	Y	Y
chr3L	10856136	10856385	10856136	10.5784	-4.8317	17	0	249	124	10856260	p4	tna	tna	N	Y	N	N	N	Y	Y	Y	N	Y	N	N	N	N	N
chr3L	11003521	11003628	11003521	10.4352	-4.1365	14	0	107	53	11003574	p4	klu	.	N	N	N	N	Y	N	Y	N	N	Y	Y	N	N	N	Y
chr3L	11546124	11546344	11546228	12.8698	-4.854	16	47.1	220	6	11546234	p4	Mob2	.	N	N	N	N	Y	N	N	N	N	Y	N	Y	Y	N	Y
chr3L	11580262	11580385	11580356	15.439	-7.003	20	75.8	123	33	11580323	p5	rt	.	N	N	N	N	Y	N	N	N	N	Y	Y	N	N	N	N
chr3L	11685855	11686147	11686023	21.3392	-12.3846	32	57.3	292	22	11686001	p5	CG11652	.	N	N	N	N	Y	Y	N	N	N	N	N	N	Y	N	N
chr3L	12640547	12640747	12640693	12.6903	-4.8746	16	72.6	200	46	12640647	p4	CG32111	CG32111	N	N	Y	N	N	N	N	N	N	N	N	N	N	N	N
chr3L	12642000	12642658	12642288	35.5554	-26.4291	61	43.7	658	41	12642329	p5	CG32111	.	N	N	Y	N	Y	N	Y	N	N	N	N	N	N	N	N
chr3L	12685792	12685954	12685910	12.2138	-4.5801	16	72.4	162	37	12685873	p4	mirr	.	N	N	N	N	N	N	Y	N	Y	Y	N	Y	N	Y	N
chr3L	13067405	13067732	13067575	15.5787	-7.8185	22	51.8	327	7	13067568	p5	CG34429	.	N	N	N	N	Y	N	N	N	N	N	N	N	N	N	N
chr3L	13371465	13371652	13371495	12.5965	-4.6254	15	16	187	63	13371558	p4	SNCF	.	N	N	N	Y	Y	N	N	N	N	N	N	N	N	N	N
chr3L	14124783	14125032	14124816	12.9542	-6.0632	19	13.2	249	91	14124907	p4	Sox21b	.	N	N	N	N	Y	N	N	N	N	Y	N	N	N	N	Y
chr3L	14128762	14129255	14129104	15.4528	-7.6358	21	69.2	493	96	14129008	p5	Sox21b	.	N	N	Y	N	Y	N	N	N	N	N	N	N	N	N	N
chr3L	14139453	14139603	14139541	15.5235	-7.101	20	58.3	150	13	14139528	p5	Sox21b	.	N	N	N	N	N	N	N	N	N	N	N	N	N	N	N
chr3L	14143052	14143835	14143549	36.9337	-28.4863	73	63.4	783	106	14143443	p5	Sox21b	.	N	N	Y	Y	Y	N	N	N	N	N	N	N	N	N	N
chr3L	14144376	14145468	14145113	31.1777	-22.3309	61	67.4	1092	191	14144922	p5	Sox21b	.	N	N	Y	N	Y	N	N	N	N	Y	N	N	Y	N	N
chr3L	14146178	14146367	14146196	13.5099	-5.5925	18	9.5	189	76	14146272	p4	Sox21b	.	N	N	N	N	N	N	Y	N	N	Y	N	N	Y	N	N
chr3L	14170725	14170847	14170756	14.1517	-5.5417	18	25.2	122	30	14170786	p4	D	.	N	N	N	N	Y	N	N	N	Y	Y	N	N	N	N	N
chr3L	14445542	14446176	14445769	23.8735	-15.2582	44	35.7	634	90	14445859	p5	bbg	.	N	N	Y	Y	Y	N	N	N	N	N	N	N	N	N	N
chr3L	14540100	14540258	14540178	12.0749	-5.2206	17	49.1	158	1	14540179	p4	CG9238	.	N	N	N	N	Y	N	N	N	N	N	N	Y	N	N	N
chr3L	14949618	14950279	14950036	20.1108	-11.5526	36	63.1	661	88	14949948	p5	Tom	.	N	N	N	Y	N	Y	Y	N	N	N	N	N	N	N	N
chr3L	14957840	14958556	14958126	30.8365	-21.08	53	39.9	716	72	14958198	p5	Tom	.	Y	Y	Y	N	Y	N	Y	N	N	N	N	N	N	N	N
chr3L	14960798	14961437	14961201	17.161	-8.3485	26	63	639	84	14961117	p5	Tom	.	N	Y	N	Y	Y	N	N	N	N	Y	N	N	N	N	N
chr3L	15032481	15033121	15032667	31.1854	-21.6375	51	29	640	134	15032801	p5	Rpn12R	.	N	N	Y	Y	Y	N	N	N	N	N	N	N	N	N	N
chr3L	15033362	15033711	15033653	13.2057	-4.8246	16	83.1	349	117	15033536	p4	Rpn12R	.	N	N	N	Y	Y	N	N	N	N	N	N	N	N	N	N
chr3L	15037229	15037422	15037250	13.7691	-6.4783	21	10.8	193	75	15037325	p5	ind	.	N	N	N	N	Y	Y	N	N	N	N	N	N	N	N	N
chr3L	15038306	15038650	15038510	15.006	-7.9367	26	59.1	344	32	15038478	p5	ind	.	N	N	N	N	Y	Y	N	N	N	N	N	N	N	N	N
chr3L	15658726	15658877	15658730	11.5324	-4.3905	15	2.6	151	71	15658801	p4	Eig71Ee	.	N	N	N	N	Y	N	N	N	N	N	N	N	N	N	N
chr3L	16005586	16005772	16005724	12.134	-4.7437	16	73.8	186	45	16005679	p4	mib1	.	N	N	N	Y	Y	N	Y	N	Y	N	Y	Y	Y	N	N
chr3L	16036942	16037132	16037005	14.4893	-7.2468	25	33	190	32	16037037	p5	th	.	N	N	Y	N	N	N	N	N	N	Y	N	N	N	N	N
chr3L	16037450	16037584	16037529	14.5506	-6.5672	20	58.5	134	12	16037517	p5	th	.	N	N	Y	N	Y	N	N	N	N	Y	N	Y	N	N	N
chr3L	16171606	16172090	16171819	20.8656	-12.6909	34	43.9	484	29	16171848	p5	CG33795	.	N	N	N	N	N	N	Y	N	N	N	N	Y	N	N	N
chr3L	16468880	16469129	16468980	14.4563	-7.4225	24	40	249	24	16469004	p5	argos	CG33158	N	N	N	Y	Y	N	N	N	N	N	N	N	N	N	N
chr3L	16484265	16484564	16484426	15.7517	-7.7243	22	53.7	299	12	16484414	p5	CG42514	CG33158	N	N	Y	Y	Y	N	N	N	N	N	N	N	N	N	N
chr3L	18214196	18214782	18214359	21.4891	-13.6018	43	27.8	586	130	18214489	p5	CG7320	.	N	N	Y	N	N	N	N	N	N	Y	N	N	N	N	N
chr3L	19172489	19172613	19172580	11.7567	-4.753	16	72.8	124	29	19172551	p4	fz2	.	N	N	N	N	Y	N	N	N	N	Y	N	N	N	N	N
chr3L	19901744	19902031	19901836	17.2641	-8.8999	26	31.9	287	51	19901887	p5	Su(Tpl)	.	N	N	N	N	N	N	Y	N	N	Y	N	Y	Y	N	N
chr3L	21019513	21019694	21019622	15.672	-6.9519	21	59.9	181	19	21019603	p5	skd	.	Y	Y	N	N	Y	N	Y	N	Y	Y	N	Y	Y	N	Y
chr3L	21269630	21270323	21269968	24.5499	-15.3925	41	48.7	693	8	21269976	p5	AcCoAS	.	N	N	Y	N	Y	Y	N	N	N	Y	Y	Y	Y	Y	N
chr3L	21278861	21279018	21278866	14.397	-5.958	18	3.2	157	73	21278939	p5	CG12974	.	N	N	N	N	Y	N	Y	Y	Y	N	Y	Y	Y	Y	N
chr3L	21469638	21469920	21469834	15.1611	-8.1692	29	69.3	282	55	21469779	p5	croc	.	N	N	N	N	Y	Y	N	N	N	N	N	N	N	N	N
chr3L	21472748	21472866	21472802	15.1088	-5.5795	18	45.4	118	5	21472807	p5	croc	.	N	N	N	N	Y	Y	N	N	N	Y	N	N	N	Y	Y
chr3L	21873672	21873886	21873757	12.2176	-4.3317	16	39.5	214	22	21873779	p4	mub	mub	N	N	N	N	N	N	N	N	Y	Y	N	Y	Y	N	Y
chr3L	22169689	22169873	22169811	12.4352	-5.3722	20	65.9	184	30	22169781	p5	CG15374	olf413	N	Y	N	N	Y	N	N	N	N	N	N	N	Y	N	N
chr3L	22260186	22260411	22260225	12.7428	-6.0973	21	17.3	225	73	22260298	p4	Csp	.	N	N	N	N	Y	N	N	N	N	N	N	N	N	N	N
chr3L	22393324	22393493	22393441	12.1535	-4.999	17	68.8	169	33	22393408	p4	Ten-m	.	N	Y	N	Y	Y	N	N	N	N	Y	N	N	N	N	N
chr3L	22396086	22396222	22396090	13.0758	-5.9924	18	2.9	136	64	22396154	p5	Ten-m	.	N	N	N	Y	Y	N	N	N	N	Y	N	N	N	N	N
chr3L	22938139	22938279	22938139	10.8254	-4.371	15	0	140	70	22938209	p4	Mes2	.	N	N	N	N	N	N	N	N	N	N	N	N	N	N	N
chr3R	142	541	265	16.7474	-8.8441	26	30.8	399	76	341	p5	CG12581	.	N	N	Y	Y	Y	N	N	N	N	Y	N	N	N	N	N
chr3R	814	922	837	12.8979	-5.9837	18	21.1	108	31	868	p5	CG12581	CG12581	N	N	Y	Y	Y	N	N	N	N	Y	N	N	N	N	N
chr3R	396926	397212	397155	20.1999	-12.486	34	79.8	286	86	397069	p5	CG34357	.	N	N	N	N	N	N	N	N	N	N	N	N	N	N	N
chr3R	683839	683997	683895	11.8997	-5.5681	19	35.2	158	23	683918	p4	opa	opa	N	N	N	Y	Y	N	N	N	N	N	N	N	N	N	N
chr3R	864808	865006	864836	13.232	-6.5686	19	14.1	198	71	864907	p5	corto	.	N	N	N	Y	Y	N	N	N	N	N	N	N	N	N	N
chr3R	912701	913118	913029	14.8627	-6.5587	20	78.5	417	120	912909	p5	corto	.	Y	Y	Y	N	Y	Y	N	N	Y	Y	Y	N	N	N	N
chr3R	1037154	1037277	1037154	12.722	-5.9421	17	0	123	61	1037215	p5	cno	.	N	N	N	N	Y	N	Y	N	N	N	N	N	N	N	N
chr3R	1414041	1414161	1414068	13.7281	-5.9105	18	22.3	120	33	1414101	p5	CG2926	.	N	N	N	N	N	Y	Y	N	N	N	N	Y	Y	N	N
chr3R	1438298	1438498	1438298	17.8083	-5.8043	38	0	200	100	1438398	p5	Rga	.	N	N	N	N	Y	Y	Y	N	N	Y	N	Y	Y	N	N
chr3R	1474204	1474335	1474298	13.5484	-6.2643	19	71.2	131	29	1474269	p5	MTA1-like	.	N	N	N	N	N	Y	Y	N	N	N	N	Y	Y	N	Y
chr3R	2549403	2550034	2549554	18.4711	-9.3002	25	23.9	631	164	2549718	p5	pb	.	N	N	Y	N	Y	N	N	N	N	N	N	N	N	N	N
chr3R	2580002	2580300	2580238	15.8675	-5.9018	18	78.9	298	87	2580151	p5	zen	.	Y	N	N	Y	Y	N	N	N	N	N	N	N	N	N	N
chr3R	2588455	2589193	2588944	23.7429	-14.3242	36	66.2	738	120	2588824	p5	Ama	Ama	N	N	Y	Y	Y	N	N	N	Y	N	N	N	N	N	N
chr3R	2636217	2636690	2636547	22.1782	-14.4364	43	69.6	473	94	2636453	p5	Dfd	.	N	N	N	N	Y	N	N	N	N	Y	N	N	N	N	N
chr3R	2817726	2817874	2817792	14.7855	-7.6373	21	44.3	148	8	2817800	p5	Antp	.	N	N	Y	N	Y	N	N	N	N	N	N	N	N	N	N
chr3R	2826684	2826793	2826727	14.3133	-5.2993	16	39.1	109	11	2826738	p4	Antp	.	N	N	N	N	Y	N	N	N	N	Y	N	N	N	N	Y
chr3R	2892886	2893135	2892933	15.3031	-7.3633	20	18.8	249	77	2893010	p5	CG1105	.	N	Y	N	N	N	Y	Y	N	N	N	N	Y	Y	Y	Y
chr3R	2916437	2917221	2916973	19.2752	-12.0772	42	68.3	784	144	2916829	p5	alphaTub84B	.	N	N	N	N	Y	N	N	N	N	N	N	N	N	N	N
chr3R	2934131	2934436	2934263	21.7579	-11.5848	30	43.1	305	20	2934283	p5	Mlp84B	.	N	N	Y	N	Y	Y	N	N	N	Y	Y	N	N	N	N
chr3R	3282780	3282962	3282792	12.7169	-5.6867	26	6.6	182	79	3282871	p4	CG1142	.	N	N	N	N	N	N	N	N	N	N	N	N	N	N	N
chr3R	3467601	3468224	3467989	21.4952	-13.5478	43	62.2	623	77	3467912	p5	CG34127	.	N	N	N	N	Y	N	N	N	N	N	N	N	N	N	N
chr3R	3938389	3939289	3938777	21.9908	-13.0486	39	43.1	900	62	3938839	p5	puc	puc	N	N	Y	Y	N	Y	N	N	N	Y	N	N	N	N	N
chr3R	3939576	3940068	3939887	11.4747	-5.5751	19	63.1	492	65	3939822	p4	CG7878	puc	N	N	N	Y	Y	Y	N	N	N	Y	N	N	Y	N	N
chr3R	3944081	3944198	3944086	10.3963	-4.7435	17	4.2	117	53	3944139	p4	CG7878	puc	N	N	N	N	N	N	N	N	N	N	N	N	N	N	N
chr3R	4007276	4007401	4007324	12.2772	-4.8894	16	38.1	125	14	4007338	p4	grn	.	N	N	N	N	Y	N	Y	N	N	Y	N	N	N	Y	Y
chr3R	4013205	4013468	4013330	13.8991	-6.1544	18	47.3	263	6	4013336	p4	grn	.	N	N	N	N	Y	N	N	N	N	Y	N	N	N	N	N
chr3R	4031256	4031709	4031460	15.6779	-6.9759	21	44.9	453	22	4031482	p5	CheA84a	.	Y	Y	Y	N	Y	N	N	N	N	N	N	N	N	N	N
chr3R	4293414	4293711	4293619	14.4879	-7.3816	22	68.8	297	57	4293562	p5	PQBP-1	.	N	N	N	N	Y	N	N	N	N	N	N	N	N	N	N
chr3R	4855993	4856109	4856038	13.0277	-6.6196	20	38.5	116	13	4856051	p5	neur	.	N	N	N	Y	Y	N	Y	N	N	N	N	N	N	N	N
chr3R	5154597	5154846	5154744	20.8175	-12.6456	31	58.8	249	23	5154721	p5	CG8861	.	N	N	N	N	N	N	N	N	Y	N	Y	N	Y	Y	Y
chr3R	5204947	5205214	5205073	16.5309	-9.2583	27	47	267	7	5205080	p4	Fps85D	.	N	N	N	N	Y	N	N	N	N	N	N	N	N	N	N
chr3R	5705434	5705561	5705463	10.1123	-4.373	15	22.7	127	34	5705497	p4	CG12418	CG34360	N	N	N	Y	Y	N	N	N	N	N	N	N	N	N	N
chr3R	5811579	5811743	5811619	12.4028	-5.9571	18	24.2	164	42	5811661	p5	Art4	CG34360	N	N	N	N	N	Y	Y	N	Y	N	Y	Y	Y	Y	N
chr3R	5959966	5960416	5960211	21.005	-11.666	31	54.3	450	20	5960191	p5	tws	.	N	N	Y	N	N	Y	N	N	Y	Y	Y	Y	Y	N	Y
chr3R	6442622	6443031	6442739	20.1572	-10.6163	29	28.5	409	87	6442826	p5	hth	.	N	Y	Y	Y	Y	Y	Y	N	N	Y	Y	Y	N	N	Y
chr3R	6469286	6469398	6469293	12.1198	-4.8625	16	6.2	112	49	6469342	p4	hth	.	N	N	N	N	N	N	N	N	N	N	N	N	N	N	N
chr3R	6783131	6783321	6783246	13.4032	-6.1893	18	60.2	190	20	6783226	p5	CG4683	.	N	N	N	N	N	N	Y	N	N	N	N	N	N	N	N
chr3R	7178692	7178850	7178692	11.6758	-4.4985	15	0	158	79	7178771	p4	KP78a	.	N	N	N	N	Y	Y	Y	N	N	Y	Y	N	N	N	N
chr3R	7179365	7179466	7179365	12.9845	-5.1432	15	0	101	50	7179415	p5	KP78a	.	N	N	N	N	Y	Y	Y	N	N	Y	Y	N	N	N	Y
chr3R	7198402	7198597	7198573	14.4643	-5.2015	17	87.2	195	74	7198499	p4	pros	pros	N	N	N	N	Y	N	N	N	N	N	N	N	N	N	N
chr3R	7204301	7204763	7204381	16.786	-7.8641	23	17.3	462	151	7204532	p5	pros	pros	N	N	Y	Y	Y	N	N	N	N	N	N	N	N	N	N
chr3R	7603827	7604064	7603930	13.6994	-6.4701	19	43.3	237	15	7603945	p5	l(3)neo38	.	N	N	N	N	Y	Y	Y	N	Y	Y	N	N	N	N	N
chr3R	7824000	7824100	7824045	13.3086	-6.2338	18	44.6	100	5	7824050	p5	Ect3	.	N	N	N	N	N	N	N	N	N	N	N	N	N	N	N
chr3R	8471068	8471296	8471139	11.9475	-5.0968	18	31	228	43	8471182	p4	CG6234	.	N	N	N	N	N	N	N	N	N	N	N	N	N	N	N
chr3R	8471662	8471846	8471765	14.4964	-6.4473	19	55.7	184	11	8471754	p5	CG6234	.	N	N	Y	N	Y	N	N	N	N	N	N	N	N	N	N
chr3R	8472038	8472147	8472086	12.3984	-5.7567	17	43.6	109	6	8472092	p5	CG6234	.	N	N	N	N	Y	N	N	N	N	N	N	N	N	N	N
chr3R	8837779	8837959	8837918	12.7148	-5.6327	19	76.8	180	49	8837869	p5	CtBP	CtBP	N	N	N	N	Y	Y	Y	N	N	Y	Y	Y	Y	N	N
chr3R	9510659	9510792	9510687	12.0438	-5.4002	17	20.9	133	38	9510725	p4	flfl	flfl	N	N	N	N	Y	Y	Y	N	N	Y	Y	Y	Y	N	N
chr3R	9638456	9638617	9638595	12.4611	-5.4744	17	85.8	161	59	9638536	p4	CG42386	.	N	N	N	N	Y	N	N	N	N	Y	N	N	N	N	N
chr3R	10282889	10282999	10282964	12.6264	-6.2852	19	67.6	110	20	10282944	p5	cv-c	.	N	N	N	N	N	N	N	N	N	N	N	N	N	N	N
chr3R	10480856	10481113	10481001	13.3094	-6.3925	19	56.2	257	17	10480984	p5	l(3)L1231	.	N	Y	N	N	Y	Y	Y	N	Y	Y	N	Y	Y	N	N
chr3R	10645427	10645571	10645567	10.4037	-4.5521	16	96.6	144	68	10645499	p4	btsz	.	N	N	N	N	Y	N	N	N	N	Y	N	N	N	N	N
chr3R	10679732	10679964	10679871	14.7319	-6.2615	19	59.7	232	23	10679848	p5	btsz	.	N	N	N	Y	Y	N	N	N	N	Y	N	N	N	N	N
chr3R	11243487	11245340	11244147	29.3117	-20.8556	74	35.6	1853	266	11244413	p5	CG6118	.	N	N	Y	N	Y	N	N	N	Y	Y	N	N	N	N	N
chr3R	11246126	11246694	11246479	19.5866	-11.3333	35	62	568	69	11246410	p5	CG6118	.	N	N	N	N	Y	N	N	N	Y	Y	N	N	N	N	N
chr3R	11494753	11495000	11494862	13.5936	-6.9827	22	44	247	14	11494876	p5	pxb	pxb	N	N	N	N	Y	N	N	N	N	Y	N	N	N	N	N
chr3R	11810659	11810759	11810712	11.3093	-4.7996	16	52.5	100	3	11810709	p4	srp	.	N	N	N	N	N	Y	N	N	N	N	N	Y	N	Y	Y
chr3R	11820072	11820412	11820189	13.1971	-5.0791	16	34.3	340	53	11820242	p4	srp	srp	N	N	N	N	Y	Y	N	N	N	N	N	N	N	Y	N
chr3R	11854184	11854853	11854359	22.9609	-13.8651	42	26.1	669	159	11854518	p5	pnr	pnr	Y	Y	Y	Y	Y	N	N	N	N	N	N	N	Y	N	N
chr3R	11855284	11855445	11855352	12.8036	-5.4211	17	42	161	12	11855364	p5	pnr	pnr	N	Y	N	Y	Y	N	N	N	N	N	N	N	Y	N	N
chr3R	11859892	11860214	11860019	16.1503	-6.7834	21	39.3	322	34	11860053	p5	pnr	pnr	N	N	Y	Y	Y	N	N	N	N	N	N	N	N	N	N
chr3R	11897742	11897968	11897775	13.2826	-5.435	19	14.5	226	80	11897855	p5	Mhcl	.	N	N	N	N	Y	N	Y	N	N	Y	N	N	N	N	N
chr3R	11924432	11924563	11924492	11.821	-4.5117	15	45.5	131	5	11924497	p4	Akt1	.	N	N	N	N	N	Y	Y	N	Y	Y	Y	Y	Y	N	N
chr3R	11925080	11925967	11925615	34.2936	-24.9329	58	60.2	887	92	11925523	p5	Akt1	Akt1	N	N	Y	N	Y	Y	Y	N	Y	Y	Y	Y	Y	Y	Y
chr3R	12056017	12056266	12056206	11.9188	-5.5637	20	75.6	249	65	12056141	p4	tara	tara	N	N	N	N	N	N	N	N	N	N	N	N	N	N	N
chr3R	12057540	12057739	12057569	13.575	-5.3638	16	14.5	199	70	12057639	p5	tara	tara	N	N	N	N	N	Y	N	N	N	Y	N	N	N	N	N
chr3R	12067006	12067331	12067209	14.6379	-7.9676	26	62.3	325	41	12067168	p5	tara	tara	N	N	N	N	Y	Y	Y	N	N	Y	Y	Y	Y	Y	Y
chr3R	12229197	12229373	12229329	16.3724	-6.6172	19	74.6	176	44	12229285	p5	ss	.	N	N	N	N	N	N	N	N	N	Y	N	N	N	N	N
chr3R	12377983	12378141	12378056	13.4297	-5.8417	18	45.9	158	6	12378062	p5	CG14891	CG42342	N	N	N	Y	N	N	N	N	N	N	N	N	N	N	N
chr3R	12456458	12456775	12456538	14.5574	-7.4132	23	25.2	317	78	12456616	p5	Fas1	Fas1	N	N	N	Y	Y	N	N	N	N	N	N	N	N	N	N
chr3R	12528728	12528973	12528848	14.2803	-6.7056	20	48.8	245	2	12528850	p5	Ubx	.	N	N	Y	N	Y	N	N	N	N	Y	N	N	N	N	Y
chr3R	12544564	12544798	12544656	12.8012	-6.4782	20	39.1	234	25	12544681	p4	Ubx	.	N	N	N	N	Y	N	N	N	N	Y	Y	N	N	N	N
chr3R	12589607	12589762	12589628	13.4645	-6.4984	20	13.5	155	56	12589684	p5	Glut3	.	N	N	Y	N	Y	Y	N	N	N	Y	N	N	N	N	Y
chr3R	12674373	12674605	12674546	12.9343	-5.5977	17	74.2	232	57	12674489	p4	abd-A	.	N	N	N	N	Y	N	N	N	N	Y	N	N	N	N	N
chr3R	12774324	12774666	12774464	17.3044	-8.6863	24	40.8	342	31	12774495	p5	CG14909	.	Y	Y	Y	N	Y	N	N	N	N	Y	Y	N	N	N	N
chr3R	12783612	12783826	12783634	14.1284	-5.1707	18	10.2	214	85	12783719	p5	CG14909	.	N	N	N	N	N	N	N	Y	Y	N	Y	N	N	Y	Y
chr3R	12878646	12878803	12878700	10.5137	-4.3229	16	34.2	157	24	12878724	p4	Dad	.	N	N	N	N	N	Y	N	N	N	Y	N	N	Y	N	N
chr3R	12881772	12882660	12882217	47.7167	-41.1247	95	50.1	888	1	12882216	p5	Dad	Dad	Y	Y	Y	N	Y	Y	N	N	Y	Y	Y	Y	Y	N	Y
chr3R	12884835	12885067	12884871	12.2002	-5.2962	18	15.5	232	80	12884951	p4	Dad	Dad	N	Y	N	N	N	N	N	N	N	Y	N	N	N	N	N
chr3R	12887304	12887419	12887385	13.2905	-6.0996	18	69.8	115	24	12887361	p5	Dad	Dad	N	N	N	N	Y	N	N	N	N	N	N	N	N	N	N
chr3R	12887587	12887828	12887711	14.537	-6.3724	19	51.2	241	4	12887707	p5	Dad	Dad	N	N	N	N	Y	Y	N	N	N	N	N	N	N	N	N
chr3R	12893541	12893739	12893645	14.2249	-6.7481	20	52.3	198	5	12893640	p5	CG3983	Dad	N	N	N	N	N	Y	Y	N	N	N	N	Y	N	N	N
chr3R	12906820	12906922	12906836	14.1604	-6.049	18	15.5	102	35	12906871	p4	kuk	kuk	N	N	N	N	N	Y	Y	N	N	N	N	Y	Y	N	N
chr3R	13275159	13275352	13275185	11.1709	-4.6492	24	13.4	193	70	13275255	p4	Eh	.	N	N	N	N	N	N	N	N	N	N	N	N	N	Y	N
chr3R	13430809	13431004	13430902	15.2895	-5.6457	18	47.4	195	4	13430906	p5	sll	.	N	Y	N	Y	Y	N	Y	N	N	N	N	Y	Y	N	N
chr3R	13959639	13959785	13959655	12.0683	-5.9261	21	10.9	146	57	13959712	p5	sr	.	N	N	N	N	N	N	N	N	N	Y	N	N	N	N	N
chr3R	14380542	14380671	14380550	12.1322	-4.9411	15	6.2	129	56	14380606	p4	CG7691	.	N	N	N	N	N	N	N	N	N	N	N	N	N	N	N
chr3R	14446971	14447180	14447047	15.0179	-6.7256	20	36.2	209	28	14447075	p5	CG14304	.	N	N	N	N	N	N	N	N	N	N	N	N	N	Y	N
chr3R	14754328	14754511	14754344	13.0808	-6.3109	19	8.7	183	75	14754419	p5	CG14290	.	N	N	N	N	N	Y	Y	N	N	N	N	Y	Y	N	N
chr3R	14814145	14814282	14814204	13.0491	-6.5205	20	42.8	137	9	14814213	p5	gukh	gukh	N	N	N	N	N	N	N	N	N	N	N	N	N	N	N
chr3R	14816661	14816832	14816768	13.775	-6.1413	18	62.2	171	22	14816746	p5	gukh	gukh	N	N	N	Y	N	N	N	N	N	N	N	N	N	N	N
chr3R	15157987	15158284	15158054	15.7589	-7.3479	21	22.5	297	81	15158135	p5	Dl	.	N	N	N	N	Y	N	N	N	N	N	N	N	N	N	N
chr3R	15164752	15165191	15164946	15.7051	-6.8144	21	44.1	439	25	15164971	p5	Dl	.	N	N	N	Y	Y	N	Y	N	N	N	N	N	N	N	N
chr3R	15861761	15862004	15861864	14.7971	-7.9165	25	42.2	243	18	15861882	p5	CG10889	.	Y	Y	N	N	N	Y	N	N	N	N	N	Y	Y	N	N
chr3R	16078815	16079176	16078934	16.7199	-8.2148	26	32.9	361	61	16078995	p5	CG5060	CG5060	N	N	Y	N	N	Y	N	N	N	Y	Y	Y	Y	N	Y
chr3R	16118061	16118653	16118438	19.9133	-11.4936	30	63.6	592	81	16118357	p5	cic	.	N	N	Y	Y	Y	N	Y	N	N	Y	N	N	N	N	N
chr3R	16118770	16118947	16118849	15.477	-6.6485	19	44.4	177	9	16118858	p5	cic	.	N	N	Y	Y	Y	N	N	N	N	Y	N	N	N	N	N
chr3R	16368843	16369094	16369035	14.7398	-7.0334	20	76.2	251	67	16368968	p5	Stat92E	.	N	N	N	Y	Y	N	Y	N	N	N	Y	N	N	N	N
chr3R	16655499	16655835	16655690	15.8201	-7.4804	22	56.7	336	23	16655667	p5	CG17273	.	N	N	N	N	Y	Y	Y	N	N	Y	N	Y	Y	N	Y
chr3R	17273334	17273616	17273421	18.705	-9.9017	25	30.7	282	54	17273475	p5	lbe	.	N	N	Y	N	Y	N	N	N	N	N	N	N	N	N	N
chr3R	17431020	17431699	17431466	26.7578	-17.6061	53	65.6	679	107	17431359	p5	InR	.	N	Y	Y	N	Y	Y	N	N	N	Y	N	N	N	N	N
chr3R	17432467	17432704	17432624	11.9136	-5.5175	19	66	237	39	17432585	p4	InR	.	N	Y	Y	N	Y	Y	N	N	N	Y	N	N	N	N	N
chr3R	17441947	17442346	17442134	15.464	-8.5167	24	46.8	399	12	17442146	p5	InR	.	N	N	N	Y	Y	Y	N	N	N	Y	N	Y	Y	N	N
chr3R	18353546	18353703	18353595	12.2373	-5.7399	18	31	157	29	18353624	p5	CG5346	.	N	N	N	N	Y	Y	Y	N	N	N	N	Y	Y	N	N
chr3R	18498556	18499067	18498857	14.707	-7.2689	23	58.8	511	46	18498811	p5	CG6954	.	N	N	N	N	Y	N	N	N	N	Y	Y	N	N	N	N
chr3R	19169131	19169382	19169169	16.4289	-8.7318	41	15.1	251	87	19169256	p5	pnt	.	N	N	N	Y	N	N	N	N	N	N	N	N	N	N	N
chr3R	19169543	19169740	19169578	13.4922	-6.1503	18	17.7	197	63	19169641	p5	pnt	.	N	N	N	Y	Y	N	N	N	N	N	N	N	N	N	N
chr3R	19171985	19172217	19172142	12.5109	-6.0328	19	67.4	232	41	19172101	p4	pnt	.	N	N	N	N	Y	Y	N	N	N	Y	N	Y	Y	N	N
chr3R	19555824	19556090	19555969	16.2117	-7.8995	22	54.3	266	12	19555957	p5	CG10365	CG10365	N	N	N	N	N	N	N	N	N	N	N	N	N	N	N
chr3R	19712233	19712717	19712439	21.0188	-12.5091	30	42.5	484	36	19712475	p5	Pli	.	N	N	N	Y	Y	N	Y	N	N	Y	N	N	N	N	N
chr3R	20098368	20098520	20098396	11.1589	-4.6877	16	18.3	152	48	20098444	p4	Orct2	.	N	N	N	N	Y	Y	Y	N	N	Y	N	Y	Y	N	N
chr3R	20692728	20693137	20692751	15.5695	-6.3824	19	5.6	409	181	20692932	p5	Ela	.	N	N	N	N	Y	N	N	N	N	Y	N	N	N	N	N
chr3R	21021120	21021260	21021124	12.0289	-5.0527	17	2.8	140	66	21021190	p4	CG13653	.	N	N	N	N	N	N	N	Y	N	N	N	N	N	N	N
chr3R	21325596	21325829	21325796	14.3119	-6.3651	30	85.5	233	84	21325712	p4	CG5107	.	N	N	N	N	N	N	Y	N	N	N	N	N	N	N	N
chr3R	21472533	21473150	21472938	23.3868	-15.4498	39	65.5	617	97	21472841	p5	jigr1	jigr1	Y	N	Y	N	Y	Y	Y	N	Y	Y	Y	Y	Y	N	Y
chr3R	21856398	21856733	21856502	18.8009	-10.4385	27	31	335	63	21856565	p5	HLHm5	.	N	N	Y	N	Y	N	N	N	N	N	N	N	N	N	N
chr3R	23468216	23468470	23468226	14.3175	-7.2069	29	3.9	254	117	23468343	p4	CG34294	.	N	N	N	N	N	N	N	N	N	N	N	N	N	N	N
chr3R	23757313	23757496	23757428	14.8565	-7.1256	22	62.5	183	24	23757404	p5	CG5508	CG5508	N	N	N	N	Y	N	N	N	N	N	N	N	Y	N	N
chr3R	24888977	24889490	24889099	16.8108	-9.0111	25	23.7	513	134	24889233	p5	Cul-5	.	N	N	Y	N	Y	Y	Y	N	Y	Y	N	Y	Y	Y	Y
chr3R	25111737	25111875	25111826	15.587	-6.3181	20	64	138	20	25111806	p5	CG14506	.	N	N	N	N	N	N	N	N	N	N	N	N	N	N	N
chr3R	25114980	25115138	25115132	11.5627	-4.5208	15	95.6	158	73	25115059	p4	CG14506	.	N	N	N	N	N	N	N	N	N	N	N	N	N	N	N
chr3R	25132817	25133228	25133011	22.0158	-12.4271	33	47.1	411	11	25133022	p5	CG14506	.	N	Y	N	Y	Y	N	N	N	N	N	N	N	N	N	N
chr3R	25373462	25373954	25373766	21.2484	-11.3712	30	61.7	492	58	25373708	p5	Dr	.	N	N	Y	Y	Y	N	N	N	N	N	N	N	N	N	N
chr3R	25409147	25409549	25409361	16.8789	-7.849	36	53.1	402	13	25409348	p5	CG7567	.	N	N	N	N	N	N	N	N	N	N	N	N	N	N	N
chr3R	25596667	25596989	25596904	15.7784	-8.0362	23	73.4	322	76	25596828	p5	kay	kay	N	N	N	N	Y	Y	Y	N	N	Y	N	N	N	N	N
chr3R	27047079	27047289	27047079	13.5018	-6.868	21	0	210	105	27047184	p5	CG12054	CG12054	N	N	N	N	N	Y	Y	N	Y	Y	Y	Y	Y	N	Y
chr4	717402	717544	717483	17.068	-6.5356	22	56.6	142	10	717473	p5	myoglianin	.	N	N	N	N	N	Y	Y	N	Y	N	Y	Y	Y	N	N
chrX	417365	417500	417476	13.5289	-5.3333	18	81.6	135	44	417432	p5	elav	arg	N	N	N	N	Y	N	Y	N	Y	Y	N	N	Y	N	N
chrX	580809	581012	580814	12.8846	-4.3262	14	2.5	203	96	580910	p4	sdk	.	N	N	N	N	Y	N	N	N	N	Y	N	N	N	N	N
chrX	1128056	1128186	1128135	13.5021	-6.3158	19	60.3	130	14	1128121	p5	CG3638	.	N	N	N	N	Y	N	N	N	N	Y	N	N	N	N	N
chrX	1134042	1134183	1134058	11.1919	-4.5217	15	11.3	141	54	1134112	p4	CG11403	.	N	N	N	N	N	Y	Y	N	Y	N	Y	Y	Y	N	N
chrX	1717969	1718134	1718048	15.1162	-5.7539	17	47.6	165	3	1718051	p5	CG14811	.	N	N	N	Y	Y	Y	Y	N	N	N	N	Y	Y	N	N
chrX	2018199	2018408	2018210	13.0385	-5.3118	18	5.2	209	93	2018303	p5	ph-d	.	N	N	N	Y	Y	N	N	N	Y	Y	N	N	Y	N	Y
chrX	2359852	2360166	2359943	14.556	-7.059	22	28.9	314	66	2360009	p5	boi	.	N	N	N	N	Y	N	Y	N	N	Y	N	N	N	N	N
chrX	2876498	2876710	2876668	13.1056	-6.305	18	79.8	212	64	2876604	p5	rst	.	N	N	N	N	Y	N	N	N	N	Y	N	N	N	N	N
chrX	2879295	2879662	2879520	15.025	-6.8958	20	61.1	367	42	2879478	p5	rst	.	N	N	N	N	Y	N	N	N	N	N	N	N	N	N	N
chrX	3671417	3671619	3671474	17.5148	-8.8694	22	28.1	202	44	3671518	p5	tlk	tlk	N	N	N	N	Y	N	Y	N	N	Y	N	N	N	N	N
chrX	3673685	3674120	3673905	14.484	-8.0995	35	50.5	435	3	3673902	p5	tlk	tlk	Y	Y	N	N	N	N	N	Y	Y	Y	N	Y	Y	N	Y
chrX	3735830	3735952	3735875	11.3968	-5.4019	17	36.6	122	16	3735891	p5	ec	ec	N	N	N	Y	Y	N	N	N	Y	Y	Y	N	Y	Y	N
chrX	4317911	4318066	4317930	13.1511	-6.7537	19	12.2	155	58	4317988	p5	bi	bi	N	N	N	N	N	N	N	N	N	N	Y	N	N	N	N
chrX	4319013	4319216	4319122	13.4213	-5.886	18	53.4	203	8	4319114	p5	bi	bi	N	N	Y	N	N	N	N	N	N	Y	Y	N	N	Y	Y
chrX	4484047	4484260	4484161	12.097	-4.3914	15	53.3	213	8	4484153	p4	CG12684	.	N	N	N	N	Y	N	N	N	N	Y	N	N	N	N	N
chrX	5584064	5584556	5584555	13.2808	-6.6484	29	99.6	492	245	5584310	p5	cv	cv	Y	Y	Y	N	Y	N	Y	N	N	N	Y	Y	Y	N	N
chrX	5589717	5589847	5589778	13.4176	-5.9704	17	46.6	130	4	5589782	p5	CG3149	.	N	N	Y	N	N	N	Y	N	N	N	N	Y	Y	N	N
chrX	5590164	5591066	5590793	24.486	-17.2264	55	69.7	902	178	5590615	p5	CG3149	.	N	N	Y	N	N	Y	Y	N	N	N	N	Y	Y	N	N
chrX	5640889	5641384	5641219	17.8472	-9.6783	26	66.5	495	83	5641136	p5	CG3125	.	Y	Y	Y	N	Y	N	Y	N	Y	Y	Y	Y	Y	N	Y
chrX	5793710	5794177	5793939	17.2282	-10.2776	26	48.9	467	4	5793943	p5	Act5C	.	N	Y	N	N	Y	N	Y	N	N	Y	N	Y	Y	N	N
chrX	5795707	5795880	5795734	14.4259	-6.4196	19	15.5	173	59	5795793	p5	Act5C	Act5C	N	N	Y	N	Y	N	N	N	N	Y	N	Y	Y	N	N
chrX	6443882	6443996	6443944	14.087	-6.1709	18	53.9	114	5	6443939	p5	CG34417	CG34417	N	N	Y	N	N	Y	N	N	N	Y	N	N	N	N	N
chrX	6588585	6588779	6588703	16.139	-7.8732	20	60.5	194	21	6588682	p5	CG14442	.	N	Y	Y	N	N	Y	Y	N	N	N	N	Y	Y	N	Y
chrX	6716801	6717059	6716815	14.3286	-6.2864	18	5.4	258	115	6716930	p5	CG4542	CG4542	N	N	Y	Y	Y	N	N	N	N	Y	N	Y	Y	N	N
chrX	6882905	6883114	6883107	13.2443	-5.4999	30	96.2	209	98	6883009	p5	bou	.	N	N	N	Y	Y	N	N	N	N	Y	N	N	N	N	N
chrX	7122890	7123222	7122990	14.8956	-8.5978	30	30	332	66	7123056	p5	CG9650	CG9650	N	N	N	N	N	N	N	N	N	N	N	N	N	N	N
chrX	7185749	7186573	7186407	18.6156	-9.8791	28	79.8	824	246	7186161	p5	unc-119	.	N	N	Y	N	N	N	Y	N	N	N	Y	Y	Y	N	N
chrX	7187041	7188311	7187612	30.4623	-21.1972	45	44.9	1270	64	7187676	p5	unc-119	.	N	N	Y	N	Y	N	Y	N	Y	Y	N	N	Y	N	N
chrX	7193287	7194694	7193930	26.6702	-17.3315	45	45.7	1407	60	7193990	p5	brk	.	N	N	Y	N	Y	N	N	N	N	Y	N	N	Y	Y	Y
chrX	7195192	7195505	7195399	20.4105	-11.0556	33	65.9	313	51	7195348	p5	brk	.	N	N	Y	N	N	N	N	N	N	N	N	N	N	Y	Y
chrX	7200068	7200584	7200186	16.4915	-9.1701	26	22.8	516	140	7200326	p5	brk	.	N	N	Y	N	Y	N	N	N	N	Y	N	Y	Y	N	N
chrX	7200902	7202191	7201745	34.7482	-26.9374	72	65.3	1289	199	7201546	p5	brk	.	Y	Y	Y	N	Y	N	N	N	N	Y	N	N	Y	N	Y
chrX	7211268	7211514	7211289	11.1356	-4.9807	16	8.5	246	102	7211391	p4	Atg5	.	N	N	Y	N	N	N	N	N	N	N	N	N	N	N	N
chrX	7214515	7215327	7215050	29.8926	-22.2724	58	65.8	812	129	7214921	p5	Atg5	.	N	Y	Y	Y	Y	N	N	N	N	Y	N	N	N	N	N
chrX	7215554	7216421	7216230	31.3412	-23.54	57	77.9	867	243	7215987	p5	Atg5	.	N	Y	Y	Y	Y	N	N	N	N	Y	N	N	Y	N	N
chrX	7831899	7832148	7831924	13.8095	-7.5414	21	10	249	99	7832023	p5	CG1530	CG1530	N	N	N	Y	N	N	Y	N	N	Y	Y	Y	Y	N	N
chrX	7841066	7841246	7841120	10.5481	-4.0237	18	29.8	180	36	7841156	p4	l(1)G0193	.	N	N	N	N	N	N	Y	N	N	Y	N	Y	Y	N	Y
chrX	7853041	7853217	7853141	12.1501	-5.1906	17	56.5	176	12	7853129	p4	sws	.	N	N	N	N	Y	N	Y	N	Y	Y	Y	Y	Y	N	N
chrX	7854591	7854690	7854645	10.0962	-4.6177	16	54	99	5	7854640	p4	sws	.	N	N	N	N	N	N	Y	N	N	Y	N	Y	Y	N	N
chrX	8188001	8188282	8188244	23.1807	-15.1768	54	86.2	281	103	8188141	p5	CG1636	.	N	N	N	N	Y	N	N	N	N	N	N	N	N	N	N
chrX	8189171	8189476	8189447	59.6408	-6.2167	150	90.2	305	124	8189323	p5	CG1636	.	N	N	N	N	N	N	N	N	N	N	N	N	N	N	N
chrX	8189854	8190090	8189854	21.5996	-5.8347	53	0	236	118	8189972	p5	CG1636	.	N	N	N	N	Y	N	N	N	N	N	N	N	N	N	N
chrX	8306771	8307252	8307084	17.993	-9.9868	31	64.9	481	73	8307011	p5	CG32711	.	N	N	N	N	Y	N	N	N	Y	Y	N	N	Y	N	N
chrX	8331413	8331597	8331575	11.6444	-4.8126	16	87.6	184	70	8331505	p4	CG1440	CG1440	N	N	N	N	N	N	N	N	N	N	N	Y	Y	N	N
chrX	8568840	8569086	8569073	13.3392	-6.0844	18	94.3	246	110	8568963	p5	CG12772	.	N	N	N	N	N	N	Y	N	N	Y	Y	N	N	N	N
chrX	8785616	8786147	8785925	16.9063	-8.8329	48	58.1	531	44	8785881	p5	Moe	.	N	N	N	N	Y	N	N	N	N	Y	N	Y	N	N	N
chrX	8936067	8936281	8936219	16.9776	-7.0954	21	70.7	214	45	8936174	p5	CG42388	CG42388	N	N	N	Y	Y	N	N	N	N	Y	Y	Y	N	N	Y
chrX	8936582	8936820	8936774	11.2479	-4.1724	15	80.3	238	73	8936701	p4	CG42388	CG42388	N	N	N	Y	N	N	N	N	N	Y	N	Y	N	N	Y
chrX	9176833	9176934	9176840	14.1222	-5.8877	17	6.9	101	43	9176883	p5	c11.1	.	N	N	N	N	N	N	Y	N	Y	N	Y	Y	Y	Y	N
chrX	9360611	9360760	9360626	11.0855	-5.3212	17	10	149	59	9360685	p4	Megalin	.	N	N	N	N	Y	N	N	N	N	Y	N	N	N	N	N
chrX	9445070	9445274	9445155	12.8826	-6.6956	31	41.5	204	17	9445172	p4	CG32700	.	N	N	N	N	N	Y	N	N	N	N	N	N	N	Y	N
chrX	9580490	9580612	9580547	15.6344	-7.673	20	46.3	122	4	9580551	p5	CG15321	.	Y	Y	N	N	N	N	Y	Y	Y	Y	Y	Y	Y	N	Y
chrX	9638223	9638352	9638283	11.0962	-5.2824	17	46.2	129	4	9638287	p5	Sp1	Sp1	N	N	N	N	N	N	N	N	N	Y	N	N	N	N	N
chrX	10716854	10716967	10716877	12.9146	-4.9158	15	20.2	113	33	10716910	p4	Imp	.	N	N	N	N	Y	N	N	N	N	Y	N	N	N	N	N
chrX	12548343	12548741	12548561	19.8729	-11.5988	31	54.6	398	19	12548542	p5	CkIalpha	CkIalpha	N	Y	Y	Y	Y	N	Y	N	Y	Y	Y	Y	Y	N	Y
chrX	12557559	12557741	12557719	13.7354	-6.3325	19	87.4	182	69	12557650	p5	Tis11	Tis11	N	N	N	Y	Y	Y	N	N	N	N	N	N	N	N	N
chrX	12636090	12636194	12636090	9.6828	-4.3964	19	0	104	52	12636142	p4	Smr	.	N	N	N	N	N	N	N	N	N	N	N	N	N	N	N
chrX	12644500	12644677	12644575	13.7301	-6.8747	21	42.1	177	13	12644588	p5	CG4004	.	N	N	N	N	Y	N	N	N	N	Y	N	Y	N	N	N
chrX	13262610	13262734	13262611	13.063	-4.4859	15	0.8	124	61	13262672	p4	dmrt11E	dmrt11E	N	N	N	N	N	N	N	N	N	N	N	N	N	N	N
chrX	13263259	13263882	13263707	15.9272	-6.9636	26	71.8	623	137	13263570	p5	CG1640	dmrt11E	N	N	Y	N	N	N	N	N	N	N	N	Y	Y	N	N
chrX	13564833	13565008	13564833	11.9843	-5.0906	18	0	175	87	13564920	p4	CG15760	CG15760	N	N	N	N	N	N	N	N	N	N	N	N	Y	N	N
chrX	14642738	14642926	14642747	12.5164	-4.8955	15	4.8	188	85	14642832	p4	NetB	.	N	N	Y	N	N	N	N	N	N	N	N	N	N	N	N
chrX	15705924	15706061	15705985	11.31	-4.6868	15	44.2	137	7	15705992	p4	sd	sd	N	N	N	N	N	N	N	N	N	Y	N	Y	Y	N	Y
chrX	15780712	15780998	15780837	14.0598	-7.6026	23	43.6	286	18	15780855	p5	tay	.	N	N	N	N	N	N	Y	N	Y	N	Y	Y	Y	Y	N
chrX	15850269	15850401	15850392	14.1761	-6.1074	31	92.5	132	57	15850335	p5	CG8928	.	N	N	N	N	N	N	N	N	N	N	N	N	N	N	N
chrX	16531556	16531657	16531592	13.2994	-6.5157	18	35.3	101	14	16531606	p5	rok	.	Y	Y	N	N	N	N	Y	Y	Y	N	N	Y	Y	Y	Y
chrX	16549841	16550025	16549930	14.3643	-6.4129	19	48.1	184	3	16549933	p5	r	r	N	N	N	N	N	N	Y	N	Y	Y	Y	Y	Y	N	N
chrX	17071780	17071995	17071987	13.8259	-5.9441	17	95.8	215	100	17071887	p5	baz	baz	N	N	N	N	Y	N	N	Y	N	Y	N	N	N	N	N
chrX	17262671	17263014	17262828	21.0101	-11.9453	30	45.6	343	14	17262842	p5	B-H1	.	Y	Y	Y	N	Y	N	N	N	N	N	N	N	N	N	N
chrX	17402480	17402668	17402590	13.3622	-6.2842	19	58.2	188	16	17402574	p5	CG8557	.	Y	Y	N	Y	Y	N	Y	N	N	Y	N	N	N	N	N
chrX	17683615	17683729	17683690	17.2449	-7.0994	19	65.2	114	18	17683672	p5	OdsH	.	N	N	N	N	Y	Y	N	N	N	Y	Y	N	N	Y	N
chrX	18137608	18137861	18137619	14.1309	-7.9443	25	4.3	253	115	18137734	p5	upd2	.	N	N	N	N	Y	N	N	N	N	Y	N	N	N	N	N
chrX	19192216	19192811	19192424	17.8615	-10.263	35	34.9	595	89	19192513	p5	CG8034	.	N	N	N	N	Y	N	N	N	N	Y	N	N	N	N	N
chrX	19645055	19645166	19645163	11.6862	-4.0835	14	96.4	111	53	19645110	p4	CG12703	CG12703	N	N	N	N	N	N	Y	N	N	Y	N	Y	Y	N	Y
chrX	19658840	19659021	19658856	14.2444	-6.1216	17	8.8	181	74	19658930	p5	CG12702	.	N	N	N	Y	N	N	N	N	N	N	N	N	N	N	N
chrX	19659855	19660143	19660005	19.4757	-10.5579	26	51.9	288	6	19659999	p5	CG12702	.	N	Y	Y	Y	Y	N	N	N	N	N	N	N	N	N	N
chrX	19742765	19742944	19742907	9.9963	-4.7801	17	78.9	179	53	19742854	p4	pico	.	N	N	N	N	N	N	Y	N	N	N	N	N	Y	N	N
chrX	19783070	19783269	19783175	14.4574	-6.5414	19	52.5	199	6	19783169	p5	amn	CG32529	N	N	N	N	Y	N	N	N	N	Y	N	N	N	N	N
chrX	20565040	20565188	20565158	14.0144	-6.2633	20	79.2	148	44	20565114	p5	run	.	N	Y	Y	Y	Y	N	N	Y	Y	Y	N	N	N	N	N
chrX	21239904	21240110	21239958	12.2644	-6.2504	19	26.1	206	49	21240007	p5	bbx	bbx	N	Y	N	N	N	N	N	N	N	Y	N	Y	Y	N	N
chrX	21342531	21342644	21342630	11.2695	-4.482	25	86.8	113	43	21342587	p4	Ir20a	.	N	N	N	N	N	N	N	N	N	N	N	N	N	N	N
chrX	21858333	21858730	21858561	20.6602	-10.7341	29	57.3	397	30	21858531	p5	CG14619	CG14619	Y	Y	N	Y	Y	N	Y	N	Y	N	N	Y	Y	N	N
chrX	22256913	22257160	22257134	12.009	-5.1544	17	89.1	247	98	22257036	p4	fog	.	N	N	N	N	N	N	N	N	N	Y	N	N	N	N	N

## Sheet: BMP
BMP			Brk2hr			Brk3hr			pMad2hr			pMad3hr
#chr	start	stop	chr	start	stop	chr	start	stop	chr	start	stop	chr	start	stop
chr2L	89353	89354	.	.	.	.	.	.	.	.	.	chr2L	89280	89424
chr2L	91520	91521	.	.	.	chr2L	91223	91721	chr2L	91362	91688	chr2L	91358	91720
chr2L	91988	91989	.	.	.	chr2L	91828	92131	.	.	.	.	.	.
chr2L	161192	161193	.	.	.	chr2L	161174	161284	.	.	.	.	.	.
chr2L	161903	161904	.	.	.	chr2L	161700	162029	.	.	.	.	.	.
chr2L	249243	249244	.	.	.	.	.	.	chr2L	249026	249347	chr2L	249026	249483
chr2L	481272	481273	.	.	.	.	.	.	.	.	.	chr2L	481193	481363
chr2L	518626	518627	.	.	.	.	.	.	chr2L	518039	519731	chr2L	517781	519777
chr2L	523080	523081	.	.	.	.	.	.	.	.	.	chr2L	523070	523189
chr2L	1076541	1076542	.	.	.	chr2L	1076460	1076600	.	.	.	.	.	.
chr2L	1119150	1119151	chr2L	1118683	1119927	chr2L	1118832	1119386	.	.	.	.	.	.
chr2L	1366273	1366274	.	.	.	chr2L	1366061	1366504	.	.	.	.	.	.
chr2L	1420247	1420248	.	.	.	.	.	.	.	.	.	chr2L	1420247	1420388
chr2L	1518058	1518059	chr2L	1517914	1518308	.	.	.	.	.	.	.	.	.
chr2L	1954697	1954698	.	.	.	.	.	.	.	.	.	chr2L	1954657	1954944
chr2L	2164877	2164878	.	.	.	chr2L	2164782	2165122	.	.	.	.	.	.
chr2L	2448472	2448473	.	.	.	.	.	.	.	.	.	chr2L	2448337	2448494
chr2L	2449047	2449048	.	.	.	.	.	.	.	.	.	chr2L	2448903	2449212
chr2L	2449953	2449954	.	.	.	.	.	.	.	.	.	chr2L	2449880	2450032
chr2L	2451128	2451129	.	.	.	.	.	.	.	.	.	chr2L	2450883	2451373
chr2L	2454072	2454073	.	.	.	.	.	.	.	.	.	chr2L	2453962	2454427
chr2L	2454829	2454830	.	.	.	.	.	.	chr2L	2454809	2454973	chr2L	2454684	2455259
chr2L	2457153	2457154	chr2L	2456549	2457454	chr2L	2456710	2457698	chr2L	2457006	2457413	chr2L	2456723	2457369
chr2L	2577170	2577171	.	.	.	chr2L	2577085	2577202	.	.	.	.	.	.
chr2L	2885149	2885150	.	.	.	chr2L	2884976	2885316	.	.	.	.	.	.
chr2L	2945966	2945967	.	.	.	.	.	.	.	.	.	chr2L	2945951	2946078
chr2L	3080598	3080599	chr2L	3080339	3080824	.	.	.	.	.	.	.	.	.
chr2L	3566593	3566594	.	.	.	chr2L	3566421	3566661	.	.	.	.	.	.
chr2L	3771884	3771885	chr2L	3771740	3772028	chr2L	3771817	3772027	.	.	.	.	.	.
chr2L	3822774	3822775	.	.	.	.	.	.	.	.	.	chr2L	3822559	3822852
chr2L	3862633	3862634	chr2L	3862483	3862734	chr2L	3862521	3862709	.	.	.	.	.	.
chr2L	4597833	4597834	.	.	.	chr2L	4597671	4597912	.	.	.	.	.	.
chr2L	4811831	4811832	.	.	.	chr2L	4811624	4811866	.	.	.	.	.	.
chr2L	4821278	4821279	.	.	.	.	.	.	.	.	.	chr2L	4821260	4821395
chr2L	4893741	4893742	.	.	.	.	.	.	.	.	.	chr2L	4893552	4893789
chr2L	5239877	5239878	.	.	.	.	.	.	.	.	.	chr2L	5239738	5239924
chr2L	5306627	5306628	.	.	.	.	.	.	.	.	.	chr2L	5306620	5306754
chr2L	5325211	5325212	.	.	.	chr2L	5325155	5325322	.	.	.	.	.	.
chr2L	5458760	5458761	.	.	.	.	.	.	.	.	.	chr2L	5458736	5458904
chr2L	5461323	5461324	.	.	.	chr2L	5461275	5461424	.	.	.	chr2L	5461164	5461360
chr2L	5461641	5461642	.	.	.	.	.	.	.	.	.	chr2L	5461608	5461711
chr2L	5799393	5799394	.	.	.	.	.	.	.	.	.	chr2L	5799365	5799529
chr2L	5877798	5877799	.	.	.	chr2L	5877581	5877926	.	.	.	.	.	.
chr2L	6079096	6079097	.	.	.	.	.	.	chr2L	6078905	6079355	chr2L	6078981	6079219
chr2L	6088479	6088480	chr2L	6088231	6088771	chr2L	6088477	6088726	chr2L	6088451	6088741	chr2L	6088287	6088690
chr2L	6133520	6133521	chr2L	6133186	6133683	chr2L	6133326	6133665	.	.	.	.	.	.
chr2L	6134089	6134090	.	.	.	chr2L	6134059	6134189	.	.	.	.	.	.
chr2L	6323901	6323902	.	.	.	.	.	.	.	.	.	chr2L	6323886	6323993
chr2L	6498531	6498532	chr2L	6498316	6498785	chr2L	6498495	6498605	.	.	.	.	.	.
chr2L	6724456	6724457	chr2L	6724267	6724636	chr2L	6724175	6724671	.	.	.	chr2L	6724263	6724522
chr2L	6967710	6967711	chr2L	6967520	6968269	chr2L	6967539	6967833	.	.	.	.	.	.
chr2L	6968000	6968001	chr2L	6967520	6968269	chr2L	6967981	6968160	.	.	.	.	.	.
chr2L	7038695	7038696	.	.	.	.	.	.	.	.	.	chr2L	7038636	7038796
chr2L	7306941	7306942	chr2L	7306874	7307075	.	.	.	.	.	.	.	.	.
chr2L	7420061	7420062	chr2L	7419770	7420378	chr2L	7419856	7420070	.	.	.	chr2L	7419924	7420088
chr2L	7498389	7498390	chr2L	7498187	7498594	.	.	.	.	.	.	.	.	.
chr2L	7519888	7519889	.	.	.	.	.	.	chr2L	7519723	7520073	chr2L	7519877	7520096
chr2L	7799888	7799889	chr2L	7799640	7800150	chr2L	7799792	7800040	.	.	.	.	.	.
chr2L	8276627	8276628	.	.	.	.	.	.	.	.	.	chr2L	8276518	8276632
chr2L	8302970	8302971	chr2L	8302834	8303083	.	.	.	.	.	.	.	.	.
chr2L	8365861	8365862	chr2L	8365626	8366137	chr2L	8365683	8366166	.	.	.	chr2L	8365626	8366011
chr2L	8415799	8415800	.	.	.	.	.	.	.	.	.	chr2L	8415769	8415877
chr2L	8416161	8416162	.	.	.	.	.	.	.	.	.	chr2L	8416111	8416214
chr2L	8416931	8416932	.	.	.	.	.	.	chr2L	8416589	8417170	chr2L	8416574	8417177
chr2L	8511829	8511830	chr2L	8511718	8512159	chr2L	8511808	8511995	.	.	.	.	.	.
chr2L	8521989	8521990	chr2L	8521865	8522148	chr2L	8521599	8522221	.	.	.	.	.	.
chr2L	8675792	8675793	chr2L	8675251	8676201	chr2L	8675454	8676066	.	.	.	.	.	.
chr2L	8825446	8825447	.	.	.	.	.	.	chr2L	8825211	8825843	chr2L	8825248	8825697
chr2L	8832489	8832490	.	.	.	.	.	.	.	.	.	chr2L	8832430	8832667
chr2L	8841513	8841514	.	.	.	.	.	.	chr2L	8841392	8842344	chr2L	8841341	8841636
chr2L	8842031	8842032	.	.	.	.	.	.	chr2L	8841392	8842344	chr2L	8841750	8842280
chr2L	8846878	8846879	.	.	.	.	.	.	chr2L	8846571	8847500	chr2L	8846477	8847629
chr2L	8849388	8849389	.	.	.	.	.	.	chr2L	8849033	8849823	chr2L	8848853	8849792
chr2L	8872575	8872576	.	.	.	.	.	.	chr2L	8872230	8872902	chr2L	8872184	8872824
chr2L	8876062	8876063	.	.	.	.	.	.	.	.	.	chr2L	8875625	8876281
chr2L	8997547	8997548	chr2L	8997334	8997769	chr2L	8997391	8997725	.	.	.	.	.	.
chr2L	9121101	9121102	.	.	.	.	.	.	.	.	.	chr2L	9121012	9121133
chr2L	9146490	9146491	.	.	.	.	.	.	chr2L	9146073	9146835	chr2L	9146247	9146927
chr2L	9150217	9150218	.	.	.	.	.	.	.	.	.	chr2L	9150081	9150243
chr2L	9167150	9167151	.	.	.	.	.	.	.	.	.	chr2L	9167049	9167275
chr2L	9449326	9449327	.	.	.	.	.	.	.	.	.	chr2L	9449230	9449447
chr2L	9602293	9602294	.	.	.	.	.	.	.	.	.	chr2L	9602176	9602425
chr2L	9758014	9758015	chr2L	9757935	9758584	chr2L	9757990	9758110	.	.	.	.	.	.
chr2L	9988507	9988508	.	.	.	.	.	.	.	.	.	chr2L	9988459	9988593
chr2L	10003795	10003796	.	.	.	.	.	.	chr2L	10003725	10003974	.	.	.
chr2L	10056990	10056991	.	.	.	chr2L	10056903	10057097	.	.	.	chr2L	10056858	10057082
chr2L	10396347	10396348	chr2L	10396019	10396482	chr2L	10396142	10396518	.	.	.	.	.	.
chr2L	10396755	10396756	chr2L	10396583	10396898	chr2L	10396627	10396851	.	.	.	.	.	.
chr2L	10647830	10647831	chr2L	10646308	10649038	chr2L	10646369	10648799	.	.	.	.	.	.
chr2L	10732525	10732526	.	.	.	chr2L	10732395	10732550	.	.	.	.	.	.
chr2L	10858131	10858132	chr2L	10858059	10858260	.	.	.	.	.	.	.	.	.
chr2L	11269037	11269038	chr2L	11268876	11269259	chr2L	11268853	11269406	.	.	.	.	.	.
chr2L	11358554	11358555	.	.	.	.	.	.	.	.	.	chr2L	11358438	11358679
chr2L	11445995	11445996	.	.	.	.	.	.	.	.	.	chr2L	11445750	11446180
chr2L	11447798	11447799	.	.	.	.	.	.	.	.	.	chr2L	11447681	11448032
chr2L	11450691	11450692	.	.	.	.	.	.	.	.	.	chr2L	11450638	11451093
chr2L	11807159	11807160	.	.	.	.	.	.	.	.	.	chr2L	11806955	11807383
chr2L	12004013	12004014	.	.	.	chr2L	12003898	12004051	.	.	.	.	.	.
chr2L	12007443	12007444	.	.	.	chr2L	12007437	12007648	chr2L	12007002	12007709	chr2L	12007002	12007790
chr2L	12010526	12010527	.	.	.	chr2L	12010436	12012196	chr2L	12010418	12011051	chr2L	12010466	12010698
chr2L	12011095	12011096	.	.	.	chr2L	12010436	12012196	.	.	.	chr2L	12010983	12011179
chr2L	12011953	12011954	chr2L	12011399	12012137	chr2L	12010436	12012196	chr2L	12011531	12012156	chr2L	12011456	12012274
chr2L	12436393	12436394	chr2L	12436295	12436493	.	.	.	.	.	.	.	.	.
chr2L	12461144	12461145	.	.	.	.	.	.	.	.	.	chr2L	12461142	12461277
chr2L	12529934	12529935	.	.	.	.	.	.	.	.	.	chr2L	12529857	12529990
chr2L	12666270	12666271	.	.	.	chr2L	12666083	12666299	chr2L	12666046	12666466	chr2L	12666066	12666510
chr2L	13049006	13049007	.	.	.	.	.	.	.	.	.	chr2L	13048996	13049134
chr2L	13177020	13177021	chr2L	13176605	13177248	chr2L	13176711	13177255	.	.	.	.	.	.
chr2L	13225403	13225404	.	.	.	chr2L	13225225	13225487	chr2L	13225177	13225760	chr2L	13225288	13225652
chr2L	13227215	13227216	.	.	.	chr2L	13226958	13227571	.	.	.	chr2L	13227215	13227380
chr2L	13235405	13235406	.	.	.	.	.	.	.	.	.	chr2L	13234967	13235464
chr2L	13245184	13245185	.	.	.	chr2L	13245047	13245229	.	.	.	.	.	.
chr2L	13264032	13264033	.	.	.	chr2L	13264006	13264250	.	.	.	.	.	.
chr2L	13548206	13548207	.	.	.	chr2L	13547887	13548464	chr2L	13548115	13548225	.	.	.
chr2L	13549170	13549171	.	.	.	chr2L	13549154	13549273	.	.	.	chr2L	13549134	13549250
chr2L	13851169	13851170	.	.	.	.	.	.	.	.	.	chr2L	13851069	13851318
chr2L	13905227	13905228	.	.	.	.	.	.	.	.	.	chr2L	13905223	13905346
chr2L	14261982	14261983	.	.	.	chr2L	14261865	14262314	.	.	.	.	.	.
chr2L	14435949	14435950	.	.	.	.	.	.	.	.	.	chr2L	14435767	14436016
chr2L	14445881	14445882	.	.	.	chr2L	14445707	14445944	.	.	.	.	.	.
chr2L	14512775	14512776	.	.	.	.	.	.	.	.	.	chr2L	14512689	14512902
chr2L	15038932	15038933	chr2L	15038806	15039080	.	.	.	.	.	.	.	.	.
chr2L	15039353	15039354	chr2L	15039217	15039572	.	.	.	.	.	.	.	.	.
chr2L	15319925	15319926	.	.	.	.	.	.	chr2L	15319904	15320154	chr2L	15319785	15319983
chr2L	15320489	15320490	.	.	.	.	.	.	.	.	.	chr2L	15320489	15320599
chr2L	15323573	15323574	.	.	.	.	.	.	.	.	.	chr2L	15323361	15323602
chr2L	15324500	15324501	.	.	.	.	.	.	.	.	.	chr2L	15324353	15324581
chr2L	15324712	15324713	.	.	.	chr2L	15324656	15324961	.	.	.	.	.	.
chr2L	15330872	15330873	.	.	.	.	.	.	.	.	.	chr2L	15330850	15330952
chr2L	15467909	15467910	.	.	.	chr2L	15467699	15467941	.	.	.	.	.	.
chr2L	15478477	15478478	.	.	.	chr2L	15478314	15478573	.	.	.	chr2L	15478264	15478628
chr2L	15485771	15485772	.	.	.	chr2L	15485679	15485880	.	.	.	.	.	.
chr2L	15732174	15732175	.	.	.	.	.	.	.	.	.	chr2L	15732088	15732280
chr2L	16286633	16286634	.	.	.	.	.	.	.	.	.	chr2L	16286485	16286680
chr2L	16352728	16352729	chr2L	16352312	16353129	chr2L	16352530	16352882	.	.	.	.	.	.
chr2L	16491595	16491596	chr2L	16491262	16491599	chr2L	16491414	16491617	.	.	.	.	.	.
chr2L	16601760	16601761	.	.	.	.	.	.	.	.	.	chr2L	16601601	16601846
chr2L	16677148	16677149	chr2L	16677142	16677301	chr2L	16677086	16677235	.	.	.	.	.	.
chr2L	16679985	16679986	chr2L	16679881	16680179	.	.	.	.	.	.	.	.	.
chr2L	16787755	16787756	chr2L	16787395	16788056	chr2L	16787574	16787967	.	.	.	.	.	.
chr2L	16817404	16817405	.	.	.	.	.	.	.	.	.	chr2L	16817368	16817606
chr2L	16859209	16859210	.	.	.	.	.	.	.	.	.	chr2L	16859196	16859432
chr2L	17222440	17222441	.	.	.	.	.	.	.	.	.	chr2L	17222210	17222445
chr2L	17752422	17752423	.	.	.	.	.	.	.	.	.	chr2L	17752340	17752490
chr2L	17830964	17830965	.	.	.	chr2L	17830738	17830992	.	.	.	.	.	.
chr2L	18088121	18088122	.	.	.	chr2L	18087888	18088341	.	.	.	.	.	.
chr2L	18150109	18150110	.	.	.	.	.	.	.	.	.	chr2L	18150063	18150237
chr2L	18358209	18358210	chr2L	18357020	18358659	chr2L	18357040	18358661	.	.	.	.	.	.
chr2L	18768320	18768321	.	.	.	chr2L	18768168	18768357	.	.	.	.	.	.
chr2L	18783350	18783351	.	.	.	chr2L	18783114	18783359	.	.	.	chr2L	18783123	18783469
chr2L	18808859	18808860	.	.	.	chr2L	18808847	18808952	.	.	.	.	.	.
chr2L	18839494	18839495	.	.	.	.	.	.	.	.	.	chr2L	18839479	18839591
chr2L	18875263	18875264	.	.	.	.	.	.	.	.	.	chr2L	18875226	18875473
chr2L	18890339	18890340	.	.	.	.	.	.	.	.	.	chr2L	18890240	18890548
chr2L	18895473	18895474	.	.	.	.	.	.	chr2L	18894756	18895732	chr2L	18894666	18895722
chr2L	19135351	19135352	.	.	.	chr2L	19135167	19135415	chr2L	19135035	19135423	chr2L	19135108	19135364
chr2L	19137009	19137010	.	.	.	.	.	.	.	.	.	chr2L	19136929	19137103
chr2L	19156369	19156370	.	.	.	.	.	.	.	.	.	chr2L	19156262	19156401
chr2L	19158746	19158747	.	.	.	chr2L	19158670	19158799	.	.	.	.	.	.
chr2L	19161472	19161473	.	.	.	.	.	.	.	.	.	chr2L	19161277	19161633
chr2L	19219908	19219909	.	.	.	chr2L	19219871	19219979	.	.	.	.	.	.
chr2L	19323862	19323863	.	.	.	.	.	.	.	.	.	chr2L	19323818	19323926
chr2L	19324875	19324876	.	.	.	.	.	.	.	.	.	chr2L	19324731	19324924
chr2L	19453563	19453564	chr2L	19453292	19453823	chr2L	19453456	19453747	.	.	.	.	.	.
chr2L	19475274	19475275	.	.	.	chr2L	19475252	19475488	.	.	.	.	.	.
chr2L	19575963	19575964	chr2L	19575953	19576137	.	.	.	chr2L	19575098	19576517	chr2L	19575075	19576288
chr2L	19576985	19576986	.	.	.	.	.	.	.	.	.	chr2L	19576672	19577168
chr2L	19758719	19758720	chr2L	19758486	19758901	chr2L	19758600	19758796	.	.	.	.	.	.
chr2L	19791243	19791244	.	.	.	.	.	.	.	.	.	chr2L	19791232	19791375
chr2L	19865729	19865730	.	.	.	.	.	.	.	.	.	chr2L	19865537	19865855
chr2L	20204591	20204592	.	.	.	.	.	.	.	.	.	chr2L	20203980	20205331
chr2L	20350258	20350259	chr2L	20349958	20350511	chr2L	20350179	20350375	.	.	.	.	.	.
chr2L	20647512	20647513	chr2L	20647273	20647787	chr2L	20647271	20647697	.	.	.	.	.	.
chr2L	20676058	20676059	chr2L	20675882	20676249	chr2L	20675877	20676138	.	.	.	.	.	.
chr2L	20770527	20770528	.	.	.	.	.	.	chr2L	20770311	20770706	.	.	.
chr2L	20783315	20783316	.	.	.	.	.	.	.	.	.	chr2L	20783066	20783340
chr2L	20822813	20822814	.	.	.	.	.	.	chr2L	20822674	20823062	chr2L	20822468	20823014
chr2L	21629319	21629320	.	.	.	.	.	.	chr2L	21629099	21629898	chr2L	21629124	21629627
chr2R	595299	595300	.	.	.	.	.	.	.	.	.	chr2R	595288	595496
chr2R	1664031	1664032	chr2R	1663791	1664181	chr2R	1663921	1664218	.	.	.	.	.	.
chr2R	2020358	2020359	.	.	.	.	.	.	.	.	.	chr2R	2020290	2020421
chr2R	2404102	2404103	.	.	.	.	.	.	.	.	.	chr2R	2403974	2404144
chr2R	2460906	2460907	.	.	.	chr2R	2460803	2460958	.	.	.	.	.	.
chr2R	2519892	2519893	chr2R	2519596	2520347	chr2R	2519684	2520330	.	.	.	.	.	.
chr2R	2550773	2550774	.	.	.	.	.	.	chr2R	2550617	2550861	chr2R	2550686	2550971
chr2R	2873286	2873287	.	.	.	.	.	.	.	.	.	chr2R	2873185	2873336
chr2R	3027419	3027420	.	.	.	chr2R	3027195	3027647	.	.	.	.	.	.
chr2R	3306271	3306272	.	.	.	.	.	.	.	.	.	chr2R	3306260	3306363
chr2R	3918566	3918567	.	.	.	.	.	.	.	.	.	chr2R	3918555	3918768
chr2R	3940305	3940306	.	.	.	.	.	.	.	.	.	chr2R	3940246	3940391
chr2R	4174753	4174754	.	.	.	chr2R	4174541	4174984	.	.	.	.	.	.
chr2R	4535899	4535900	.	.	.	.	.	.	.	.	.	chr2R	4535803	4535943
chr2R	4543280	4543281	.	.	.	.	.	.	.	.	.	chr2R	4543231	4543371
chr2R	4794834	4794835	.	.	.	chr2R	4794834	4795010	.	.	.	.	.	.
chr2R	4872646	4872647	.	.	.	.	.	.	.	.	.	chr2R	4872599	4872725
chr2R	4958868	4958869	.	.	.	.	.	.	chr2R	4958228	4959009	chr2R	4958217	4959159
chr2R	4959563	4959564	.	.	.	.	.	.	chr2R	4959131	4960308	chr2R	4959263	4960376
chr2R	5180166	5180167	.	.	.	.	.	.	.	.	.	chr2R	5179958	5180207
chr2R	5329004	5329005	.	.	.	.	.	.	.	.	.	chr2R	5328991	5329267
chr2R	5378382	5378383	.	.	.	chr2R	5378330	5378686	chr2R	5378344	5378508	chr2R	5378286	5378576
chr2R	5466468	5466469	chr2R	5466297	5466711	chr2R	5466387	5466670	.	.	.	.	.	.
chr2R	5602192	5602193	.	.	.	.	.	.	.	.	.	chr2R	5602093	5602342
chr2R	5729980	5729981	.	.	.	.	.	.	.	.	.	chr2R	5729922	5730126
chr2R	5943172	5943173	.	.	.	.	.	.	chr2R	5942720	5943621	chr2R	5942867	5943567
chr2R	5943941	5943942	.	.	.	.	.	.	chr2R	5943769	5944606	chr2R	5943744	5944442
chr2R	5945423	5945424	.	.	.	.	.	.	chr2R	5945144	5945651	chr2R	5945301	5945555
chr2R	5964776	5964777	.	.	.	.	.	.	chr2R	5964602	5965181	chr2R	5964561	5965212
chr2R	5965706	5965707	.	.	.	chr2R	5965613	5965734	.	.	.	chr2R	5965640	5965777
chr2R	6356063	6356064	chr2R	6355950	6356150	.	.	.	.	.	.	.	.	.
chr2R	6422852	6422853	.	.	.	chr2R	6422773	6422899	.	.	.	.	.	.
chr2R	6446420	6446421	.	.	.	.	.	.	.	.	.	chr2R	6446338	6446472
chr2R	6470052	6470053	.	.	.	.	.	.	chr2R	6469870	6470278	chr2R	6469848	6470298
chr2R	6470932	6470933	.	.	.	.	.	.	chr2R	6470585	6470942	chr2R	6470625	6471132
chr2R	6471318	6471319	.	.	.	.	.	.	chr2R	6471165	6471423	.	.	.
chr2R	6471921	6471922	.	.	.	.	.	.	.	.	.	chr2R	6471912	6472040
chr2R	6731669	6731670	.	.	.	chr2R	6731501	6731878	.	.	.	.	.	.
chr2R	7070145	7070146	.	.	.	.	.	.	.	.	.	chr2R	7070061	7070310
chr2R	7071092	7071093	.	.	.	.	.	.	chr2R	7070946	7071454	chr2R	7070936	7071427
chr2R	7072242	7072243	.	.	.	.	.	.	.	.	.	chr2R	7072074	7072250
chr2R	7079321	7079322	chr2R	7078958	7079441	.	.	.	chr2R	7079062	7079494	chr2R	7079000	7079472
chr2R	7084865	7084866	chr2R	7084740	7084900	chr2R	7084446	7085541	chr2R	7084398	7085316	chr2R	7084401	7085492
chr2R	7086553	7086554	chr2R	7085999	7087405	chr2R	7085946	7087529	chr2R	7086159	7086896	chr2R	7085778	7086972
chr2R	7087312	7087313	chr2R	7085999	7087405	chr2R	7085946	7087529	.	.	.	chr2R	7087250	7087376
chr2R	7604164	7604165	.	.	.	.	.	.	.	.	.	chr2R	7604017	7604266
chr2R	7872908	7872909	.	.	.	chr2R	7872874	7872998	.	.	.	.	.	.
chr2R	7905297	7905298	.	.	.	.	.	.	.	.	.	chr2R	7905294	7905466
chr2R	8027994	8027995	.	.	.	chr2R	8027770	8028224	.	.	.	.	.	.
chr2R	8521088	8521089	.	.	.	chr2R	8520999	8521173	.	.	.	.	.	.
chr2R	8664416	8664417	.	.	.	chr2R	8664286	8664629	.	.	.	.	.	.
chr2R	8844027	8844028	.	.	.	chr2R	8843852	8844060	.	.	.	.	.	.
chr2R	8846263	8846264	.	.	.	.	.	.	.	.	.	chr2R	8846123	8846404
chr2R	8867911	8867912	.	.	.	.	.	.	.	.	.	chr2R	8867875	8868099
chr2R	8872670	8872671	.	.	.	chr2R	8872383	8872679	.	.	.	chr2R	8872501	8872727
chr2R	8873303	8873304	chr2R	8873211	8873463	chr2R	8873130	8873496	.	.	.	.	.	.
chr2R	8879182	8879183	.	.	.	chr2R	8879161	8879269	.	.	.	.	.	.
chr2R	8879357	8879358	.	.	.	.	.	.	.	.	.	chr2R	8879312	8879551
chr2R	8883117	8883118	.	.	.	.	.	.	.	.	.	chr2R	8883075	8883273
chr2R	8883838	8883839	chr2R	8883748	8884157	chr2R	8883277	8884111	chr2R	8883296	8884129	chr2R	8883471	8884038
chr2R	8906966	8906967	.	.	.	chr2R	8906678	8907131	chr2R	8906789	8907025	chr2R	8906874	8907001
chr2R	9046051	9046052	chr2R	9045845	9046236	chr2R	9046030	9046158	.	.	.	.	.	.
chr2R	9055443	9055444	.	.	.	chr2R	9055261	9055600	.	.	.	.	.	.
chr2R	9076973	9076974	chr2R	9076547	9077538	chr2R	9076530	9077535	.	.	.	.	.	.
chr2R	9335554	9335555	.	.	.	.	.	.	.	.	.	chr2R	9335554	9335672
chr2R	9359644	9359645	.	.	.	chr2R	9359451	9359654	.	.	.	.	.	.
chr2R	9448207	9448208	.	.	.	chr2R	9448163	9448427	.	.	.	.	.	.
chr2R	9449139	9449140	chr2R	9449076	9449453	chr2R	9448974	9449575	.	.	.	.	.	.
chr2R	9450928	9450929	.	.	.	chr2R	9450905	9451027	.	.	.	.	.	.
chr2R	9451313	9451314	.	.	.	chr2R	9451298	9451419	.	.	.	.	.	.
chr2R	9452219	9452220	.	.	.	chr2R	9452095	9452333	.	.	.	.	.	.
chr2R	9453851	9453852	.	.	.	chr2R	9453851	9454025	.	.	.	.	.	.
chr2R	9454414	9454415	.	.	.	chr2R	9454297	9454435	.	.	.	.	.	.
chr2R	9455002	9455003	.	.	.	chr2R	9454802	9455036	.	.	.	.	.	.
chr2R	9456467	9456468	.	.	.	chr2R	9456454	9456628	.	.	.	.	.	.
chr2R	9457102	9457103	.	.	.	chr2R	9457029	9457237	.	.	.	chr2R	9457006	9457249
chr2R	9457795	9457796	.	.	.	chr2R	9457778	9457921	.	.	.	.	.	.
chr2R	9467441	9467442	.	.	.	.	.	.	chr2R	9467070	9467518	chr2R	9467051	9467615
chr2R	9471674	9471675	chr2R	9471583	9472532	chr2R	9471550	9472672	.	.	.	chr2R	9471569	9471694
chr2R	9472194	9472195	chr2R	9471583	9472532	chr2R	9471550	9472672	chr2R	9471707	9472378	chr2R	9472194	9472347
chr2R	9741907	9741908	chr2R	9741697	9742007	chr2R	9741787	9741974	.	.	.	.	.	.
chr2R	10061749	10061750	.	.	.	chr2R	10061690	10061789	.	.	.	.	.	.
chr2R	10062329	10062330	chr2R	10062050	10062687	chr2R	10062197	10062752	.	.	.	.	.	.
chr2R	10064420	10064421	.	.	.	chr2R	10064185	10064543	.	.	.	.	.	.
chr2R	10158140	10158141	.	.	.	chr2R	10158135	10158322	.	.	.	.	.	.
chr2R	10299285	10299286	chr2R	10299053	10299486	chr2R	10299104	10299406	.	.	.	.	.	.
chr2R	10391472	10391473	chr2R	10391176	10391710	chr2R	10391306	10391621	.	.	.	.	.	.
chr2R	10506289	10506290	chr2R	10506212	10506321	.	.	.	.	.	.	.	.	.
chr2R	10639728	10639729	.	.	.	chr2R	10639706	10639871	.	.	.	.	.	.
chr2R	10898409	10898410	.	.	.	.	.	.	.	.	.	chr2R	10898319	10898494
chr2R	10921923	10921924	.	.	.	.	.	.	.	.	.	chr2R	10921730	10922054
chr2R	10950240	10950241	.	.	.	chr2R	10950030	10950471	.	.	.	.	.	.
chr2R	11015555	11015556	.	.	.	.	.	.	chr2R	11015442	11016038	chr2R	11015439	11016319
chr2R	11017260	11017261	.	.	.	.	.	.	chr2R	11017069	11017511	chr2R	11017054	11017586
chr2R	11209738	11209739	chr2R	11209680	11210137	chr2R	11209663	11209847	.	.	.	.	.	.
chr2R	11266274	11266275	.	.	.	.	.	.	.	.	.	chr2R	11266274	11266375
chr2R	11563323	11563324	.	.	.	.	.	.	.	.	.	chr2R	11563323	11563474
chr2R	11563951	11563952	.	.	.	.	.	.	.	.	.	chr2R	11563756	11564031
chr2R	11778476	11778477	chr2R	11778251	11778757	chr2R	11778262	11778717	.	.	.	.	.	.
chr2R	11785740	11785741	.	.	.	chr2R	11785608	11785799	.	.	.	.	.	.
chr2R	11788189	11788190	.	.	.	chr2R	11788172	11788415	.	.	.	.	.	.
chr2R	12038295	12038296	.	.	.	.	.	.	.	.	.	chr2R	12038153	12038488
chr2R	12047621	12047622	.	.	.	.	.	.	chr2R	12047423	12047798	chr2R	12047621	12047755
chr2R	12527682	12527683	.	.	.	.	.	.	chr2R	12527551	12527882	chr2R	12527515	12527846
chr2R	13030736	13030737	chr2R	13030493	13030796	chr2R	13030601	13030901	.	.	.	.	.	.
chr2R	13553220	13553221	chr2R	13552836	13553485	chr2R	13552883	13553369	.	.	.	.	.	.
chr2R	13683510	13683511	.	.	.	chr2R	13683290	13683559	.	.	.	.	.	.
chr2R	13689401	13689402	.	.	.	chr2R	13689204	13689472	.	.	.	chr2R	13689248	13689562
chr2R	13709901	13709902	.	.	.	.	.	.	.	.	.	chr2R	13709841	13709976
chr2R	13739162	13739163	chr2R	13738970	13739388	.	.	.	.	.	.	.	.	.
chr2R	13935510	13935511	.	.	.	.	.	.	.	.	.	chr2R	13935375	13935690
chr2R	14047955	14047956	chr2R	14047771	14048132	.	.	.	.	.	.	.	.	.
chr2R	14082204	14082205	chr2R	14081853	14082527	.	.	.	.	.	.	.	.	.
chr2R	14098482	14098483	.	.	.	chr2R	14098482	14098587	.	.	.	.	.	.
chr2R	14164866	14164867	chr2R	14164702	14164945	chr2R	14164817	14164948	.	.	.	.	.	.
chr2R	14453268	14453269	.	.	.	chr2R	14453055	14453300	.	.	.	.	.	.
chr2R	14560881	14560882	.	.	.	.	.	.	.	.	.	chr2R	14560877	14561100
chr2R	14690275	14690276	.	.	.	chr2R	14690272	14690447	.	.	.	.	.	.
chr2R	14734252	14734253	.	.	.	chr2R	14734229	14734354	.	.	.	.	.	.
chr2R	14844604	14844605	chr2R	14844410	14844820	.	.	.	.	.	.	.	.	.
chr2R	14947727	14947728	.	.	.	chr2R	14947509	14947955	.	.	.	.	.	.
chr2R	15150183	15150184	.	.	.	chr2R	15150041	15150384	.	.	.	.	.	.
chr2R	15423248	15423249	.	.	.	.	.	.	.	.	.	chr2R	15423167	15423339
chr2R	15518675	15518676	.	.	.	chr2R	15518541	15518700	.	.	.	.	.	.
chr2R	15614438	15614439	.	.	.	.	.	.	.	.	.	chr2R	15614309	15614668
chr2R	15728374	15728375	.	.	.	chr2R	15728271	15728422	.	.	.	.	.	.
chr2R	15921164	15921165	.	.	.	.	.	.	.	.	.	chr2R	15921138	15921237
chr2R	15954265	15954266	.	.	.	.	.	.	chr2R	15954192	15954467	chr2R	15954127	15954453
chr2R	15994011	15994012	.	.	.	chr2R	15994011	15994183	.	.	.	.	.	.
chr2R	16013873	16013874	.	.	.	.	.	.	.	.	.	chr2R	16013863	16014005
chr2R	16087639	16087640	.	.	.	chr2R	16087419	16087866	.	.	.	.	.	.
chr2R	16215512	16215513	.	.	.	.	.	.	.	.	.	chr2R	16215479	16215584
chr2R	16490535	16490536	.	.	.	chr2R	16490492	16490611	.	.	.	.	.	.
chr2R	16533924	16533925	.	.	.	.	.	.	.	.	.	chr2R	16533915	16534052
chr2R	16554970	16554971	chr2R	16554646	16555898	chr2R	16554807	16555039	.	.	.	.	.	.
chr2R	16555533	16555534	chr2R	16554646	16555898	chr2R	16555383	16555704	.	.	.	.	.	.
chr2R	16794951	16794952	.	.	.	chr2R	16794838	16795082	.	.	.	.	.	.
chr2R	16801662	16801663	.	.	.	.	.	.	.	.	.	chr2R	16801620	16801761
chr2R	17138292	17138293	.	.	.	.	.	.	.	.	.	chr2R	17138161	17138371
chr2R	17138739	17138740	.	.	.	.	.	.	.	.	.	chr2R	17138723	17138929
chr2R	17211063	17211064	.	.	.	.	.	.	chr2R	17210948	17211120	.	.	.
chr2R	17211310	17211311	.	.	.	.	.	.	.	.	.	chr2R	17211234	17211356
chr2R	17250562	17250563	.	.	.	.	.	.	.	.	.	chr2R	17250389	17250563
chr2R	17250948	17250949	.	.	.	chr2R	17250580	17250979	.	.	.	chr2R	17250895	17251100
chr2R	17251583	17251584	chr2R	17251402	17252651	chr2R	17251345	17253007	.	.	.	chr2R	17251421	17251601
chr2R	17252224	17252225	chr2R	17251402	17252651	chr2R	17251345	17253007	.	.	.	chr2R	17251993	17252365
chr2R	17255140	17255141	chr2R	17254641	17255236	chr2R	17254491	17255263	.	.	.	chr2R	17254966	17255296
chr2R	17362357	17362358	.	.	.	.	.	.	.	.	.	chr2R	17362313	17362558
chr2R	17362848	17362849	.	.	.	.	.	.	.	.	.	chr2R	17362663	17362885
chr2R	17363360	17363361	.	.	.	.	.	.	.	.	.	chr2R	17363324	17363505
chr2R	17368434	17368435	.	.	.	chr2R	17368384	17368652	.	.	.	.	.	.
chr2R	17390243	17390244	.	.	.	.	.	.	.	.	.	chr2R	17390033	17390282
chr2R	17411491	17411492	.	.	.	.	.	.	.	.	.	chr2R	17411454	17411685
chr2R	17432976	17432977	.	.	.	chr2R	17432791	17433222	.	.	.	.	.	.
chr2R	17433575	17433576	.	.	.	chr2R	17433453	17433755	.	.	.	.	.	.
chr2R	17534148	17534149	.	.	.	chr2R	17534098	17534289	.	.	.	.	.	.
chr2R	17536634	17536635	.	.	.	.	.	.	.	.	.	chr2R	17536398	17536744
chr2R	17578722	17578723	chr2R	17578517	17578835	chr2R	17578503	17578733	.	.	.	.	.	.
chr2R	18136246	18136247	.	.	.	chr2R	18136046	18136280	.	.	.	.	.	.
chr2R	18576624	18576625	chr2R	18576314	18576916	chr2R	18576306	18576847	.	.	.	.	.	.
chr2R	18577388	18577389	.	.	.	chr2R	18577179	18577691	.	.	.	.	.	.
chr2R	18578151	18578152	.	.	.	.	.	.	.	.	.	chr2R	18577995	18578219
chr2R	18690536	18690537	.	.	.	chr2R	18690384	18690550	.	.	.	.	.	.
chr2R	18690912	18690913	.	.	.	.	.	.	.	.	.	chr2R	18690828	18690943
chr2R	18937305	18937306	.	.	.	chr2R	18937210	18937430	.	.	.	.	.	.
chr2R	19094615	19094616	chr2R	19094237	19094874	chr2R	19094310	19094934	.	.	.	chr2R	19094473	19094722
chr2R	19105678	19105679	.	.	.	chr2R	19105678	19105786	.	.	.	.	.	.
chr2R	19435556	19435557	chr2R	19435340	19435799	chr2R	19435464	19435733	.	.	.	.	.	.
chr2R	19460607	19460608	.	.	.	.	.	.	.	.	.	chr2R	19460475	19460688
chr2R	19462206	19462207	.	.	.	.	.	.	.	.	.	chr2R	19462111	19462306
chr2R	19866414	19866415	.	.	.	chr2R	19866070	19866474	.	.	.	.	.	.
chr2R	19916423	19916424	.	.	.	chr2R	19916351	19916460	.	.	.	.	.	.
chr2R	20401610	20401611	.	.	.	.	.	.	.	.	.	chr2R	20401610	20401722
chr2R	20585482	20585483	.	.	.	chr2R	20585263	20585975	.	.	.	.	.	.
chr2R	20688449	20688450	.	.	.	chr2R	20688399	20688512	chr2R	20688358	20688625	.	.	.
chr2R	20743008	20743009	.	.	.	.	.	.	.	.	.	chr2R	20742959	20743146
chr2R	20770210	20770211	.	.	.	.	.	.	.	.	.	chr2R	20770139	20770310
chr2R	20893720	20893721	.	.	.	chr2R	20893574	20893901	.	.	.	.	.	.
chr2R	20944710	20944711	.	.	.	.	.	.	chr2R	20944338	20945002	chr2R	20944393	20945033
chr2R	20995332	20995333	.	.	.	.	.	.	.	.	.	chr2R	20995209	20995487
chr3L	162070	162071	.	.	.	.	.	.	.	.	.	chr3L	161687	162213
chr3L	224839	224840	.	.	.	chr3L	224680	225018	.	.	.	.	.	.
chr3L	258276	258277	.	.	.	chr3L	258113	258289	.	.	.	.	.	.
chr3L	319749	319750	.	.	.	.	.	.	chr3L	319738	319856	chr3L	319701	319854
chr3L	378266	378267	.	.	.	chr3L	378196	378373	.	.	.	.	.	.
chr3L	639829	639830	.	.	.	.	.	.	.	.	.	chr3L	639760	639866
chr3L	640490	640491	.	.	.	.	.	.	chr3L	639911	640914	chr3L	640270	641061
chr3L	668732	668733	.	.	.	chr3L	668664	668960	.	.	.	.	.	.
chr3L	682632	682633	.	.	.	.	.	.	.	.	.	chr3L	682525	682689
chr3L	698637	698638	.	.	.	.	.	.	.	.	.	chr3L	698491	698882
chr3L	699499	699500	.	.	.	chr3L	699485	699718	chr3L	699226	700045	chr3L	699069	700010
chr3L	744524	744525	.	.	.	.	.	.	chr3L	744125	744898	chr3L	744231	744904
chr3L	762263	762264	.	.	.	.	.	.	.	.	.	chr3L	762245	762435
chr3L	779709	779710	.	.	.	chr3L	779483	779929	.	.	.	.	.	.
chr3L	872570	872571	chr3L	872511	872659	.	.	.	.	.	.	.	.	.
chr3L	900525	900526	.	.	.	.	.	.	chr3L	900019	900857	chr3L	900151	900761
chr3L	1334816	1334817	chr3L	1334637	1334942	.	.	.	.	.	.	.	.	.
chr3L	1352218	1352219	.	.	.	chr3L	1352065	1352396	.	.	.	.	.	.
chr3L	1479189	1479190	.	.	.	.	.	.	chr3L	1479102	1479395	chr3L	1479140	1479431
chr3L	1731131	1731132	chr3L	1731009	1731283	.	.	.	.	.	.	.	.	.
chr3L	2385879	2385880	.	.	.	.	.	.	.	.	.	chr3L	2385719	2386111
chr3L	2429131	2429132	.	.	.	.	.	.	.	.	.	chr3L	2428800	2429215
chr3L	2437114	2437115	.	.	.	chr3L	2436904	2437335	.	.	.	.	.	.
chr3L	2438348	2438349	.	.	.	.	.	.	.	.	.	chr3L	2438277	2438899
chr3L	2439248	2439249	.	.	.	.	.	.	.	.	.	chr3L	2439175	2439329
chr3L	2867746	2867747	.	.	.	.	.	.	.	.	.	chr3L	2867631	2867876
chr3L	2881792	2881793	.	.	.	.	.	.	.	.	.	chr3L	2881678	2881844
chr3L	3037895	3037896	.	.	.	.	.	.	.	.	.	chr3L	3037817	3038426
chr3L	3197621	3197622	chr3L	3197308	3197864	chr3L	3197383	3198004	.	.	.	.	.	.
chr3L	3374188	3374189	.	.	.	.	.	.	chr3L	3373995	3374307	chr3L	3373999	3374324
chr3L	3411435	3411436	.	.	.	chr3L	3411377	3411528	.	.	.	.	.	.
chr3L	3593871	3593872	.	.	.	chr3L	3593761	3593879	.	.	.	.	.	.
chr3L	4230537	4230538	.	.	.	.	.	.	.	.	.	chr3L	4230313	4230684
chr3L	4252359	4252360	chr3L	4252287	4253260	chr3L	4252140	4252572	.	.	.	.	.	.
chr3L	4253025	4253026	chr3L	4252287	4253260	chr3L	4252834	4253315	.	.	.	.	.	.
chr3L	5597381	5597382	chr3L	5597166	5597612	chr3L	5597134	5597506	.	.	.	.	.	.
chr3L	5729345	5729346	.	.	.	chr3L	5729229	5729465	.	.	.	.	.	.
chr3L	5849766	5849767	.	.	.	.	.	.	chr3L	5849250	5850079	chr3L	5849572	5849915
chr3L	5850332	5850333	.	.	.	.	.	.	.	.	.	chr3L	5850306	5850470
chr3L	5853503	5853504	.	.	.	.	.	.	.	.	.	chr3L	5853384	5853569
chr3L	5862838	5862839	.	.	.	.	.	.	chr3L	5862750	5862987	chr3L	5862757	5862986
chr3L	5975099	5975100	.	.	.	.	.	.	.	.	.	chr3L	5975036	5975283
chr3L	5976170	5976171	.	.	.	.	.	.	.	.	.	chr3L	5975973	5976269
chr3L	5976279	5976280	.	.	.	chr3L	5976279	5976528	.	.	.	.	.	.
chr3L	5987155	5987156	.	.	.	.	.	.	chr3L	5986993	5987259	chr3L	5987053	5987329
chr3L	5987431	5987432	.	.	.	.	.	.	.	.	.	chr3L	5987431	5987602
chr3L	6178025	6178026	chr3L	6177799	6178432	chr3L	6177816	6178422	.	.	.	.	.	.
chr3L	6182216	6182217	chr3L	6181873	6182419	chr3L	6181956	6182459	.	.	.	.	.	.
chr3L	6274529	6274530	.	.	.	chr3L	6274324	6274758	.	.	.	.	.	.
chr3L	6282219	6282220	.	.	.	chr3L	6281986	6282457	.	.	.	.	.	.
chr3L	6384251	6384252	.	.	.	chr3L	6384229	6384412	.	.	.	.	.	.
chr3L	6389626	6389627	.	.	.	chr3L	6389612	6389840	.	.	.	.	.	.
chr3L	6757987	6757988	.	.	.	chr3L	6757743	6758157	.	.	.	.	.	.
chr3L	6760307	6760308	chr3L	6760035	6760584	chr3L	6759866	6760751	.	.	.	chr3L	6760096	6760504
chr3L	6814430	6814431	.	.	.	chr3L	6814315	6814551	.	.	.	chr3L	6814251	6814458
chr3L	7721512	7721513	chr3L	7721188	7721929	chr3L	7721437	7721586	.	.	.	.	.	.
chr3L	7903514	7903515	.	.	.	.	.	.	.	.	.	chr3L	7903277	7903713
chr3L	8068112	8068113	chr3L	8067880	8068175	chr3L	8067887	8068333	.	.	.	.	.	.
chr3L	8072913	8072914	.	.	.	.	.	.	.	.	.	chr3L	8072835	8072947
chr3L	8100462	8100463	chr3L	8099850	8100753	chr3L	8099995	8100691	.	.	.	.	.	.
chr3L	8109198	8109199	.	.	.	chr3L	8109115	8109215	.	.	.	.	.	.
chr3L	8500377	8500378	chr3L	8500160	8500497	chr3L	8499934	8500481	.	.	.	chr3L	8500284	8500425
chr3L	8569167	8569168	.	.	.	chr3L	8569094	8569231	.	.	.	.	.	.
chr3L	8668945	8668946	.	.	.	.	.	.	.	.	.	chr3L	8668921	8669170
chr3L	8819138	8819139	.	.	.	chr3L	8819124	8819276	.	.	.	.	.	.
chr3L	8820343	8820344	.	.	.	chr3L	8820316	8820548	.	.	.	.	.	.
chr3L	8826150	8826151	.	.	.	.	.	.	.	.	.	chr3L	8826132	8826280
chr3L	8826657	8826658	.	.	.	chr3L	8826606	8826840	.	.	.	.	.	.
chr3L	8996581	8996582	.	.	.	.	.	.	chr3L	8996401	8997052	chr3L	8996342	8997093
chr3L	8998185	8998186	.	.	.	.	.	.	.	.	.	chr3L	8998165	8998379
chr3L	9010275	9010276	.	.	.	.	.	.	.	.	.	chr3L	9010127	9010354
chr3L	9012699	9012700	.	.	.	.	.	.	.	.	.	chr3L	9012649	9012750
chr3L	9013891	9013892	.	.	.	.	.	.	.	.	.	chr3L	9013891	9013996
chr3L	9032270	9032271	.	.	.	.	.	.	chr3L	9031992	9032731	chr3L	9032047	9032761
chr3L	9033834	9033835	.	.	.	.	.	.	.	.	.	chr3L	9033692	9033969
chr3L	9034243	9034244	.	.	.	.	.	.	.	.	.	chr3L	9034193	9034331
chr3L	9034632	9034633	.	.	.	chr3L	9034570	9035060	.	.	.	chr3L	9034598	9034828
chr3L	9035479	9035480	chr3L	9035241	9035889	chr3L	9035165	9036390	chr3L	9035255	9035826	chr3L	9035315	9035825
chr3L	9037074	9037075	.	.	.	.	.	.	.	.	.	chr3L	9036975	9037230
chr3L	9146200	9146201	.	.	.	chr3L	9146014	9146254	.	.	.	.	.	.
chr3L	9415795	9415796	.	.	.	.	.	.	.	.	.	chr3L	9415664	9415806
chr3L	9428666	9428667	.	.	.	chr3L	9428468	9428717	.	.	.	.	.	.
chr3L	9449143	9449144	.	.	.	chr3L	9449125	9449261	.	.	.	chr3L	9449029	9449183
chr3L	9454339	9454340	.	.	.	chr3L	9454244	9454502	.	.	.	.	.	.
chr3L	9848010	9848011	.	.	.	chr3L	9847905	9848143	.	.	.	chr3L	9847953	9848117
chr3L	9849000	9849001	chr3L	9848723	9849419	chr3L	9848589	9849552	chr3L	9848731	9849514	chr3L	9848669	9849539
chr3L	10311902	10311903	.	.	.	chr3L	10311883	10312073	.	.	.	.	.	.
chr3L	10388651	10388652	.	.	.	chr3L	10388441	10388881	.	.	.	.	.	.
chr3L	10804184	10804185	chr3L	10803729	10804395	chr3L	10803854	10804411	.	.	.	.	.	.
chr3L	10850425	10850426	.	.	.	chr3L	10850424	10850661	.	.	.	.	.	.
chr3L	10850955	10850956	.	.	.	.	.	.	.	.	.	chr3L	10850752	10851002
chr3L	10856136	10856137	.	.	.	chr3L	10855844	10856336	.	.	.	chr3L	10856136	10856385
chr3L	11003521	11003522	.	.	.	.	.	.	.	.	.	chr3L	11003521	11003628
chr3L	11112986	11112987	.	.	.	chr3L	11112940	11113186	.	.	.	.	.	.
chr3L	11125332	11125333	chr3L	11125140	11125608	.	.	.	.	.	.	.	.	.
chr3L	11128309	11128310	chr3L	11127915	11128469	chr3L	11128208	11128337	.	.	.	.	.	.
chr3L	11203690	11203691	.	.	.	chr3L	11203649	11203805	.	.	.	.	.	.
chr3L	11230167	11230168	.	.	.	.	.	.	chr3L	11229960	11230316	.	.	.
chr3L	11546228	11546229	.	.	.	.	.	.	.	.	.	chr3L	11546124	11546344
chr3L	11580356	11580357	.	.	.	.	.	.	.	.	.	chr3L	11580262	11580385
chr3L	11672476	11672477	.	.	.	chr3L	11672454	11672701	.	.	.	.	.	.
chr3L	11686023	11686024	.	.	.	.	.	.	.	.	.	chr3L	11685855	11686147
chr3L	12293170	12293171	.	.	.	chr3L	12292957	12293255	.	.	.	.	.	.
chr3L	12329610	12329611	.	.	.	chr3L	12329581	12329783	.	.	.	.	.	.
chr3L	12463668	12463669	.	.	.	chr3L	12463640	12463896	.	.	.	.	.	.
chr3L	12507947	12507948	chr3L	12507883	12508373	chr3L	12507846	12508195	.	.	.	.	.	.
chr3L	12602884	12602885	chr3L	12602695	12603130	.	.	.	.	.	.	.	.	.
chr3L	12640693	12640694	.	.	.	.	.	.	chr3L	12640500	12640815	chr3L	12640547	12640747
chr3L	12642288	12642289	.	.	.	.	.	.	chr3L	12642068	12642610	chr3L	12642000	12642658
chr3L	12685910	12685911	.	.	.	.	.	.	.	.	.	chr3L	12685792	12685954
chr3L	12690916	12690917	.	.	.	chr3L	12690744	12690942	.	.	.	.	.	.
chr3L	12698587	12698588	.	.	.	chr3L	12698360	12698778	.	.	.	.	.	.
chr3L	13025341	13025342	chr3L	13025086	13025629	chr3L	13025113	13025547	.	.	.	.	.	.
chr3L	13067575	13067576	.	.	.	.	.	.	.	.	.	chr3L	13067405	13067732
chr3L	13113592	13113593	.	.	.	chr3L	13113545	13113720	.	.	.	.	.	.
chr3L	13221119	13221120	.	.	.	chr3L	13221065	13221166	.	.	.	.	.	.
chr3L	13371495	13371496	.	.	.	.	.	.	.	.	.	chr3L	13371465	13371652
chr3L	13957847	13957848	chr3L	13957656	13958553	chr3L	13957742	13958362	.	.	.	.	.	.
chr3L	14044193	14044194	chr3L	14044048	14044427	.	.	.	.	.	.	.	.	.
chr3L	14124816	14124817	.	.	.	.	.	.	.	.	.	chr3L	14124783	14125032
chr3L	14129104	14129105	.	.	.	.	.	.	chr3L	14129045	14129377	chr3L	14128762	14129255
chr3L	14139541	14139542	.	.	.	.	.	.	.	.	.	chr3L	14139453	14139603
chr3L	14143549	14143550	.	.	.	.	.	.	chr3L	14142986	14143854	chr3L	14143052	14143835
chr3L	14145113	14145114	.	.	.	.	.	.	chr3L	14144600	14145604	chr3L	14144376	14145468
chr3L	14146196	14146197	.	.	.	.	.	.	.	.	.	chr3L	14146178	14146367
chr3L	14170756	14170757	.	.	.	.	.	.	.	.	.	chr3L	14170725	14170847
chr3L	14445769	14445770	.	.	.	.	.	.	chr3L	14445633	14446179	chr3L	14445542	14446176
chr3L	14540178	14540179	.	.	.	.	.	.	.	.	.	chr3L	14540100	14540258
chr3L	14625246	14625247	.	.	.	chr3L	14625203	14625452	.	.	.	.	.	.
chr3L	14625532	14625533	chr3L	14625500	14625637	.	.	.	.	.	.	.	.	.
chr3L	14950036	14950037	.	.	.	.	.	.	.	.	.	chr3L	14949618	14950279
chr3L	14958126	14958127	chr3L	14957949	14958305	chr3L	14957894	14958405	chr3L	14957821	14958417	chr3L	14957840	14958556
chr3L	14961201	14961202	.	.	.	chr3L	14961035	14961269	.	.	.	chr3L	14960798	14961437
chr3L	15032667	15032668	.	.	.	.	.	.	chr3L	15032290	15032992	chr3L	15032481	15033121
chr3L	15033653	15033654	.	.	.	.	.	.	.	.	.	chr3L	15033362	15033711
chr3L	15037250	15037251	.	.	.	.	.	.	.	.	.	chr3L	15037229	15037422
chr3L	15038510	15038511	.	.	.	.	.	.	.	.	.	chr3L	15038306	15038650
chr3L	15087895	15087896	chr3L	15087854	15088101	.	.	.	.	.	.	.	.	.
chr3L	15168445	15168446	.	.	.	chr3L	15168235	15168531	.	.	.	.	.	.
chr3L	15255520	15255521	.	.	.	chr3L	15255515	15255616	.	.	.	.	.	.
chr3L	15323700	15323701	.	.	.	chr3L	15323630	15323771	.	.	.	.	.	.
chr3L	15658730	15658731	.	.	.	.	.	.	.	.	.	chr3L	15658726	15658877
chr3L	15696708	15696709	.	.	.	chr3L	15696596	15696764	.	.	.	.	.	.
chr3L	15976116	15976117	.	.	.	chr3L	15976005	15976254	.	.	.	.	.	.
chr3L	16005724	16005725	.	.	.	.	.	.	.	.	.	chr3L	16005586	16005772
chr3L	16037005	16037006	.	.	.	.	.	.	chr3L	16036972	16037674	chr3L	16036942	16037132
chr3L	16037529	16037530	.	.	.	.	.	.	chr3L	16036972	16037674	chr3L	16037450	16037584
chr3L	16171819	16171820	.	.	.	.	.	.	.	.	.	chr3L	16171606	16172090
chr3L	16359654	16359655	chr3L	16359376	16359971	chr3L	16359514	16359867	.	.	.	.	.	.
chr3L	16468980	16468981	.	.	.	.	.	.	.	.	.	chr3L	16468880	16469129
chr3L	16484426	16484427	.	.	.	.	.	.	chr3L	16484147	16484682	chr3L	16484265	16484564
chr3L	16577311	16577312	chr3L	16577133	16577532	chr3L	16577275	16577450	.	.	.	.	.	.
chr3L	16581569	16581570	chr3L	16581035	16581932	chr3L	16581196	16581833	.	.	.	.	.	.
chr3L	17469069	17469070	.	.	.	chr3L	17468985	17469093	.	.	.	.	.	.
chr3L	17507223	17507224	chr3L	17507123	17507527	chr3L	17507176	17507407	.	.	.	.	.	.
chr3L	17527553	17527554	.	.	.	chr3L	17527437	17527756	.	.	.	.	.	.
chr3L	18214359	18214360	.	.	.	.	.	.	chr3L	18214146	18214702	chr3L	18214196	18214782
chr3L	18396303	18396304	.	.	.	.	.	.	chr3L	18396103	18396359	.	.	.
chr3L	19172580	19172581	.	.	.	.	.	.	.	.	.	chr3L	19172489	19172613
chr3L	19889586	19889587	chr3L	19889228	19889973	chr3L	19889389	19889762	.	.	.	.	.	.
chr3L	19890426	19890427	chr3L	19890386	19890843	chr3L	19890396	19890806	.	.	.	.	.	.
chr3L	19901836	19901837	.	.	.	.	.	.	.	.	.	chr3L	19901744	19902031
chr3L	19908083	19908084	chr3L	19907781	19908258	.	.	.	.	.	.	.	.	.
chr3L	20369134	20369135	chr3L	20369010	20369407	chr3L	20369085	20369333	.	.	.	.	.	.
chr3L	20671721	20671722	.	.	.	chr3L	20671626	20671955	.	.	.	.	.	.
chr3L	21018544	21018545	.	.	.	chr3L	21018503	21018630	.	.	.	.	.	.
chr3L	21019622	21019623	chr3L	21018674	21019782	chr3L	21018916	21019763	.	.	.	chr3L	21019513	21019694
chr3L	21060642	21060643	.	.	.	chr3L	21060642	21060808	.	.	.	.	.	.
chr3L	21269968	21269969	.	.	.	.	.	.	chr3L	21269652	21270239	chr3L	21269630	21270323
chr3L	21278866	21278867	.	.	.	.	.	.	.	.	.	chr3L	21278861	21279018
chr3L	21426454	21426455	chr3L	21426212	21426568	chr3L	21426317	21426557	.	.	.	.	.	.
chr3L	21469834	21469835	.	.	.	.	.	.	.	.	.	chr3L	21469638	21469920
chr3L	21472802	21472803	.	.	.	.	.	.	.	.	.	chr3L	21472748	21472866
chr3L	21633945	21633946	.	.	.	chr3L	21633825	21634074	.	.	.	.	.	.
chr3L	21721902	21721903	.	.	.	chr3L	21721726	21722133	.	.	.	.	.	.
chr3L	21873757	21873758	.	.	.	.	.	.	.	.	.	chr3L	21873672	21873886
chr3L	22169811	22169812	.	.	.	chr3L	22169811	22169977	.	.	.	chr3L	22169689	22169873
chr3L	22187451	22187452	.	.	.	chr3L	22187426	22187688	.	.	.	.	.	.
chr3L	22260225	22260226	.	.	.	.	.	.	.	.	.	chr3L	22260186	22260411
chr3L	22393441	22393442	.	.	.	.	.	.	.	.	.	chr3L	22393324	22393493
chr3L	22396090	22396091	.	.	.	.	.	.	.	.	.	chr3L	22396086	22396222
chr3L	22396569	22396570	.	.	.	chr3L	22396383	22396602	.	.	.	.	.	.
chr3L	22856967	22856968	.	.	.	chr3L	22856947	22857051	.	.	.	.	.	.
chr3L	22938139	22938140	.	.	.	.	.	.	.	.	.	chr3L	22938139	22938279
chr3R	265	266	.	.	.	.	.	.	chr3R	256	861	chr3R	142	541
chr3R	837	838	.	.	.	.	.	.	chr3R	256	861	chr3R	814	922
chr3R	397155	397156	.	.	.	.	.	.	.	.	.	chr3R	396926	397212
chr3R	604711	604712	.	.	.	chr3R	604504	604920	.	.	.	.	.	.
chr3R	683895	683896	.	.	.	.	.	.	.	.	.	chr3R	683839	683997
chr3R	801358	801359	.	.	.	chr3R	801166	801414	.	.	.	.	.	.
chr3R	864836	864837	.	.	.	.	.	.	.	.	.	chr3R	864808	865006
chr3R	869049	869050	.	.	.	chr3R	868841	869283	.	.	.	.	.	.
chr3R	913029	913030	.	.	.	chr3R	912637	913176	chr3R	912569	913209	chr3R	912701	913118
chr3R	1037154	1037155	.	.	.	.	.	.	.	.	.	chr3R	1037154	1037277
chr3R	1414068	1414069	.	.	.	.	.	.	.	.	.	chr3R	1414041	1414161
chr3R	1438298	1438299	.	.	.	.	.	.	.	.	.	chr3R	1438298	1438498
chr3R	1474298	1474299	.	.	.	.	.	.	.	.	.	chr3R	1474204	1474335
chr3R	2176531	2176532	chr3R	2176383	2176716	chr3R	2176475	2176674	.	.	.	.	.	.
chr3R	2194114	2194115	chr3R	2193799	2194650	chr3R	2193868	2194666	.	.	.	.	.	.
chr3R	2206011	2206012	chr3R	2205811	2206165	.	.	.	.	.	.	.	.	.
chr3R	2490335	2490336	chr3R	2490069	2490597	chr3R	2490231	2490491	.	.	.	.	.	.
chr3R	2549554	2549555	.	.	.	.	.	.	.	.	.	chr3R	2549403	2550034
chr3R	2580238	2580239	.	.	.	.	.	.	.	.	.	chr3R	2580002	2580300
chr3R	2588944	2588945	.	.	.	.	.	.	chr3R	2588456	2589188	chr3R	2588455	2589193
chr3R	2636547	2636548	.	.	.	.	.	.	.	.	.	chr3R	2636217	2636690
chr3R	2738831	2738832	.	.	.	chr3R	2738831	2738999	.	.	.	.	.	.
chr3R	2775097	2775098	.	.	.	chr3R	2774888	2775137	.	.	.	.	.	.
chr3R	2817792	2817793	.	.	.	.	.	.	chr3R	2817712	2817967	chr3R	2817726	2817874
chr3R	2826525	2826526	.	.	.	chr3R	2826353	2826554	chr3R	2826397	2826663	.	.	.
chr3R	2826727	2826728	.	.	.	.	.	.	.	.	.	chr3R	2826684	2826793
chr3R	2863501	2863502	.	.	.	chr3R	2863430	2863564	.	.	.	.	.	.
chr3R	2892933	2892934	.	.	.	chr3R	2892812	2893077	.	.	.	chr3R	2892886	2893135
chr3R	2912513	2912514	.	.	.	chr3R	2912510	2912687	.	.	.	.	.	.
chr3R	2916973	2916974	.	.	.	.	.	.	.	.	.	chr3R	2916437	2917221
chr3R	2919579	2919580	chr3R	2919373	2919626	chr3R	2919452	2919729	.	.	.	.	.	.
chr3R	2934263	2934264	.	.	.	.	.	.	chr3R	2934150	2934462	chr3R	2934131	2934436
chr3R	3282792	3282793	.	.	.	.	.	.	.	.	.	chr3R	3282780	3282962
chr3R	3467989	3467990	.	.	.	.	.	.	.	.	.	chr3R	3467601	3468224
chr3R	3636040	3636041	.	.	.	chr3R	3635967	3636068	.	.	.	.	.	.
chr3R	3733160	3733161	chr3R	3732954	3733562	chr3R	3733000	3733449	.	.	.	.	.	.
chr3R	3938777	3938778	.	.	.	.	.	.	chr3R	3938510	3939571	chr3R	3938389	3939289
chr3R	3939887	3939888	.	.	.	.	.	.	.	.	.	chr3R	3939576	3940068
chr3R	3944086	3944087	.	.	.	.	.	.	.	.	.	chr3R	3944081	3944198
chr3R	4007324	4007325	.	.	.	.	.	.	.	.	.	chr3R	4007276	4007401
chr3R	4013330	4013331	.	.	.	.	.	.	.	.	.	chr3R	4013205	4013468
chr3R	4016830	4016831	.	.	.	chr3R	4016779	4016951	.	.	.	.	.	.
chr3R	4031460	4031461	chr3R	4030941	4031627	chr3R	4030919	4031892	chr3R	4031254	4031467	chr3R	4031256	4031709
chr3R	4059229	4059230	.	.	.	chr3R	4059160	4059291	.	.	.	.	.	.
chr3R	4097825	4097826	.	.	.	chr3R	4097612	4097866	.	.	.	.	.	.
chr3R	4293619	4293620	.	.	.	.	.	.	.	.	.	chr3R	4293414	4293711
chr3R	4303226	4303227	chr3R	4302911	4303511	chr3R	4302960	4303471	.	.	.	.	.	.
chr3R	4476588	4476589	.	.	.	chr3R	4476562	4476671	.	.	.	.	.	.
chr3R	4573436	4573437	.	.	.	chr3R	4573415	4573615	.	.	.	.	.	.
chr3R	4856038	4856039	.	.	.	.	.	.	.	.	.	chr3R	4855993	4856109
chr3R	4865231	4865232	chr3R	4865164	4865555	chr3R	4865160	4865438	.	.	.	.	.	.
chr3R	5031956	5031957	.	.	.	chr3R	5031942	5032080	.	.	.	.	.	.
chr3R	5044135	5044136	.	.	.	chr3R	5044108	5044273	.	.	.	.	.	.
chr3R	5154744	5154745	.	.	.	.	.	.	.	.	.	chr3R	5154597	5154846
chr3R	5205073	5205074	.	.	.	.	.	.	.	.	.	chr3R	5204947	5205214
chr3R	5412598	5412599	chr3R	5412396	5412937	chr3R	5412440	5412790	.	.	.	.	.	.
chr3R	5452838	5452839	.	.	.	chr3R	5452799	5452905	.	.	.	.	.	.
chr3R	5463373	5463374	chr3R	5463259	5463533	.	.	.	.	.	.	.	.	.
chr3R	5626847	5626848	chr3R	5626611	5627114	chr3R	5626760	5626883	.	.	.	.	.	.
chr3R	5705463	5705464	.	.	.	.	.	.	.	.	.	chr3R	5705434	5705561
chr3R	5715239	5715240	.	.	.	chr3R	5715123	5715267	.	.	.	.	.	.
chr3R	5811619	5811620	.	.	.	.	.	.	.	.	.	chr3R	5811579	5811743
chr3R	5960211	5960212	.	.	.	.	.	.	chr3R	5959951	5960547	chr3R	5959966	5960416
chr3R	6321797	6321798	.	.	.	chr3R	6321594	6321848	.	.	.	.	.	.
chr3R	6347287	6347288	.	.	.	chr3R	6347281	6347450	.	.	.	.	.	.
chr3R	6442739	6442740	.	.	.	chr3R	6442595	6442904	chr3R	6442614	6442904	chr3R	6442622	6443031
chr3R	6469293	6469294	.	.	.	.	.	.	.	.	.	chr3R	6469286	6469398
chr3R	6586851	6586852	chr3R	6586848	6587009	chr3R	6586744	6586949	.	.	.	.	.	.
chr3R	6610087	6610088	chr3R	6609707	6610244	chr3R	6609874	6610177	.	.	.	.	.	.
chr3R	6783246	6783247	.	.	.	.	.	.	.	.	.	chr3R	6783131	6783321
chr3R	7178692	7178693	.	.	.	.	.	.	.	.	.	chr3R	7178692	7178850
chr3R	7179365	7179366	.	.	.	.	.	.	.	.	.	chr3R	7179365	7179466
chr3R	7198188	7198189	.	.	.	.	.	.	chr3R	7198119	7198271	.	.	.
chr3R	7198573	7198574	.	.	.	.	.	.	.	.	.	chr3R	7198402	7198597
chr3R	7204381	7204382	.	.	.	.	.	.	.	.	.	chr3R	7204301	7204763
chr3R	7603930	7603931	.	.	.	.	.	.	.	.	.	chr3R	7603827	7604064
chr3R	7788677	7788678	chr3R	7788419	7789057	chr3R	7788508	7788750	.	.	.	.	.	.
chr3R	7824045	7824046	.	.	.	.	.	.	.	.	.	chr3R	7824000	7824100
chr3R	7954458	7954459	chr3R	7954231	7954563	chr3R	7954073	7954680	.	.	.	.	.	.
chr3R	8293681	8293682	.	.	.	chr3R	8293664	8293779	.	.	.	.	.	.
chr3R	8471139	8471140	.	.	.	.	.	.	.	.	.	chr3R	8471068	8471296
chr3R	8471765	8471766	.	.	.	.	.	.	chr3R	8471654	8471809	chr3R	8471662	8471846
chr3R	8472086	8472087	.	.	.	.	.	.	.	.	.	chr3R	8472038	8472147
chr3R	8837918	8837919	.	.	.	.	.	.	.	.	.	chr3R	8837779	8837959
chr3R	8930173	8930174	.	.	.	chr3R	8930039	8930339	.	.	.	.	.	.
chr3R	9119414	9119415	.	.	.	chr3R	9119381	9119489	.	.	.	.	.	.
chr3R	9263166	9263167	.	.	.	chr3R	9262956	9263396	.	.	.	.	.	.
chr3R	9389127	9389128	.	.	.	chr3R	9388910	9389351	.	.	.	.	.	.
chr3R	9510687	9510688	.	.	.	.	.	.	.	.	.	chr3R	9510659	9510792
chr3R	9638595	9638596	.	.	.	.	.	.	.	.	.	chr3R	9638456	9638617
chr3R	9735694	9735695	.	.	.	chr3R	9735660	9735835	.	.	.	.	.	.
chr3R	10217180	10217181	.	.	.	chr3R	10217088	10217253	.	.	.	.	.	.
chr3R	10247737	10247738	.	.	.	chr3R	10247555	10247768	.	.	.	.	.	.
chr3R	10282964	10282965	.	.	.	.	.	.	.	.	.	chr3R	10282889	10282999
chr3R	10407362	10407363	.	.	.	chr3R	10407325	10407571	.	.	.	.	.	.
chr3R	10450129	10450130	.	.	.	chr3R	10450046	10450251	.	.	.	.	.	.
chr3R	10451787	10451788	.	.	.	chr3R	10451592	10451871	.	.	.	.	.	.
chr3R	10481001	10481002	.	.	.	chr3R	10480885	10481100	.	.	.	chr3R	10480856	10481113
chr3R	10481362	10481363	chr3R	10481329	10481546	chr3R	10481263	10481456	.	.	.	.	.	.
chr3R	10505427	10505428	.	.	.	chr3R	10505286	10505592	.	.	.	.	.	.
chr3R	10643813	10643814	chr3R	10643669	10644003	chr3R	10643810	10643969	.	.	.	.	.	.
chr3R	10645567	10645568	.	.	.	.	.	.	.	.	.	chr3R	10645427	10645571
chr3R	10679871	10679872	.	.	.	.	.	.	.	.	.	chr3R	10679732	10679964
chr3R	11022233	11022234	chr3R	11022126	11022472	chr3R	11021765	11022403	.	.	.	.	.	.
chr3R	11034813	11034814	chr3R	11034632	11035065	chr3R	11034724	11035000	.	.	.	.	.	.
chr3R	11106611	11106612	.	.	.	chr3R	11106611	11106820	.	.	.	.	.	.
chr3R	11244147	11244148	.	.	.	.	.	.	chr3R	11243563	11244622	chr3R	11243487	11245340
chr3R	11246479	11246480	.	.	.	.	.	.	.	.	.	chr3R	11246126	11246694
chr3R	11299393	11299394	chr3R	11299277	11299678	chr3R	11299275	11299443	.	.	.	.	.	.
chr3R	11413227	11413228	.	.	.	.	.	.	chr3R	11413227	11413337	.	.	.
chr3R	11494862	11494863	.	.	.	.	.	.	.	.	.	chr3R	11494753	11495000
chr3R	11810712	11810713	.	.	.	.	.	.	.	.	.	chr3R	11810659	11810759
chr3R	11820189	11820190	.	.	.	.	.	.	.	.	.	chr3R	11820072	11820412
chr3R	11854359	11854360	chr3R	11854253	11854935	chr3R	11854145	11855339	chr3R	11854262	11854875	chr3R	11854184	11854853
chr3R	11855352	11855353	.	.	.	.	.	.	.	.	.	chr3R	11855284	11855445
chr3R	11860019	11860020	.	.	.	.	.	.	chr3R	11859987	11860111	chr3R	11859892	11860214
chr3R	11875374	11875375	chr3R	11875043	11875562	chr3R	11875168	11875461	.	.	.	.	.	.
chr3R	11897775	11897776	.	.	.	.	.	.	.	.	.	chr3R	11897742	11897968
chr3R	11924492	11924493	.	.	.	.	.	.	.	.	.	chr3R	11924432	11924563
chr3R	11925615	11925616	.	.	.	.	.	.	chr3R	11925081	11926146	chr3R	11925080	11925967
chr3R	12056206	12056207	.	.	.	.	.	.	.	.	.	chr3R	12056017	12056266
chr3R	12057569	12057570	.	.	.	.	.	.	.	.	.	chr3R	12057540	12057739
chr3R	12067209	12067210	.	.	.	.	.	.	.	.	.	chr3R	12067006	12067331
chr3R	12229329	12229330	.	.	.	.	.	.	.	.	.	chr3R	12229197	12229373
chr3R	12267495	12267496	chr3R	12267327	12267612	chr3R	12267491	12267663	.	.	.	.	.	.
chr3R	12378056	12378057	.	.	.	.	.	.	.	.	.	chr3R	12377983	12378141
chr3R	12456538	12456539	.	.	.	.	.	.	.	.	.	chr3R	12456458	12456775
chr3R	12473275	12473276	.	.	.	chr3R	12473225	12473380	.	.	.	.	.	.
chr3R	12528848	12528849	.	.	.	.	.	.	chr3R	12528647	12529008	chr3R	12528728	12528973
chr3R	12544656	12544657	.	.	.	.	.	.	.	.	.	chr3R	12544564	12544798
chr3R	12575983	12575984	.	.	.	chr3R	12575827	12576047	.	.	.	.	.	.
chr3R	12589628	12589629	.	.	.	.	.	.	.	.	.	chr3R	12589607	12589762
chr3R	12637612	12637613	.	.	.	.	.	.	chr3R	12637595	12637697	.	.	.
chr3R	12674546	12674547	.	.	.	.	.	.	.	.	.	chr3R	12674373	12674605
chr3R	12724494	12724495	.	.	.	chr3R	12724439	12724605	.	.	.	.	.	.
chr3R	12759620	12759621	.	.	.	chr3R	12759412	12760152	.	.	.	.	.	.
chr3R	12774464	12774465	chr3R	12774229	12774773	chr3R	12774228	12774772	chr3R	12774346	12774712	chr3R	12774324	12774666
chr3R	12783634	12783635	.	.	.	.	.	.	.	.	.	chr3R	12783612	12783826
chr3R	12795538	12795539	.	.	.	chr3R	12795463	12795708	.	.	.	.	.	.
chr3R	12854171	12854172	.	.	.	chr3R	12854140	12854363	.	.	.	.	.	.
chr3R	12878576	12878577	.	.	.	chr3R	12878459	12878637	.	.	.	.	.	.
chr3R	12878700	12878701	.	.	.	.	.	.	.	.	.	chr3R	12878646	12878803
chr3R	12880229	12880230	.	.	.	chr3R	12880225	12880348	.	.	.	.	.	.
chr3R	12882217	12882218	chr3R	12881832	12882721	chr3R	12881462	12882772	chr3R	12881758	12882772	chr3R	12881772	12882660
chr3R	12884871	12884872	.	.	.	.	.	.	.	.	.	chr3R	12884835	12885067
chr3R	12887385	12887386	.	.	.	.	.	.	.	.	.	chr3R	12887304	12887419
chr3R	12887711	12887712	.	.	.	.	.	.	.	.	.	chr3R	12887587	12887828
chr3R	12893645	12893646	.	.	.	.	.	.	.	.	.	chr3R	12893541	12893739
chr3R	12905263	12905264	.	.	.	chr3R	12905262	12905382	.	.	.	.	.	.
chr3R	12906836	12906837	.	.	.	.	.	.	.	.	.	chr3R	12906820	12906922
chr3R	12977561	12977562	chr3R	12977365	12977693	chr3R	12977424	12977655	.	.	.	.	.	.
chr3R	13275185	13275186	.	.	.	.	.	.	.	.	.	chr3R	13275159	13275352
chr3R	13366028	13366029	chr3R	13365866	13366202	.	.	.	.	.	.	.	.	.
chr3R	13429563	13429564	.	.	.	chr3R	13429473	13429706	.	.	.	.	.	.
chr3R	13430902	13430903	.	.	.	chr3R	13430167	13431399	.	.	.	chr3R	13430809	13431004
chr3R	13631033	13631034	.	.	.	chr3R	13630948	13631065	.	.	.	.	.	.
chr3R	13959655	13959656	.	.	.	.	.	.	.	.	.	chr3R	13959639	13959785
chr3R	14380550	14380551	.	.	.	.	.	.	.	.	.	chr3R	14380542	14380671
chr3R	14447047	14447048	.	.	.	.	.	.	.	.	.	chr3R	14446971	14447180
chr3R	14754344	14754345	.	.	.	.	.	.	.	.	.	chr3R	14754328	14754511
chr3R	14814204	14814205	.	.	.	.	.	.	.	.	.	chr3R	14814145	14814282
chr3R	14816768	14816769	.	.	.	.	.	.	.	.	.	chr3R	14816661	14816832
chr3R	14982525	14982526	chr3R	14982474	14982832	chr3R	14982502	14982705	.	.	.	.	.	.
chr3R	14989790	14989791	.	.	.	chr3R	14989704	14989879	.	.	.	.	.	.
chr3R	15158054	15158055	.	.	.	.	.	.	.	.	.	chr3R	15157987	15158284
chr3R	15164946	15164947	.	.	.	.	.	.	.	.	.	chr3R	15164752	15165191
chr3R	15625123	15625124	.	.	.	chr3R	15625075	15625297	.	.	.	.	.	.
chr3R	15625727	15625728	.	.	.	chr3R	15625592	15625841	.	.	.	.	.	.
chr3R	15690295	15690296	.	.	.	chr3R	15690295	15690437	.	.	.	.	.	.
chr3R	15861864	15861865	chr3R	15861675	15861995	chr3R	15861637	15862071	.	.	.	chr3R	15861761	15862004
chr3R	16078934	16078935	.	.	.	.	.	.	chr3R	16078725	16079005	chr3R	16078815	16079176
chr3R	16117666	16117667	.	.	.	chr3R	16117586	16117859	.	.	.	.	.	.
chr3R	16118438	16118439	.	.	.	.	.	.	chr3R	16118238	16118925	chr3R	16118061	16118653
chr3R	16118849	16118850	.	.	.	.	.	.	chr3R	16118238	16118925	chr3R	16118770	16118947
chr3R	16369035	16369036	.	.	.	.	.	.	.	.	.	chr3R	16368843	16369094
chr3R	16655690	16655691	.	.	.	.	.	.	.	.	.	chr3R	16655499	16655835
chr3R	16774405	16774406	.	.	.	chr3R	16774369	16774526	.	.	.	.	.	.
chr3R	16927858	16927859	chr3R	16927745	16928029	chr3R	16927799	16927974	.	.	.	.	.	.
chr3R	17199263	17199264	.	.	.	chr3R	17199223	17199390	.	.	.	.	.	.
chr3R	17218822	17218823	.	.	.	chr3R	17218613	17219045	.	.	.	.	.	.
chr3R	17220019	17220020	.	.	.	chr3R	17219998	17220219	.	.	.	.	.	.
chr3R	17273421	17273422	.	.	.	.	.	.	chr3R	17273257	17273719	chr3R	17273334	17273616
chr3R	17431466	17431467	.	.	.	chr3R	17431332	17431598	chr3R	17431075	17431720	chr3R	17431020	17431699
chr3R	17432624	17432625	.	.	.	.	.	.	chr3R	17432328	17432655	chr3R	17432467	17432704
chr3R	17442134	17442135	.	.	.	.	.	.	.	.	.	chr3R	17441947	17442346
chr3R	17959714	17959715	.	.	.	chr3R	17959634	17959796	.	.	.	.	.	.
chr3R	17960257	17960258	.	.	.	chr3R	17960187	17960495	.	.	.	.	.	.
chr3R	18044716	18044717	.	.	.	chr3R	18044503	18044893	.	.	.	.	.	.
chr3R	18353595	18353596	.	.	.	.	.	.	.	.	.	chr3R	18353546	18353703
chr3R	18498857	18498858	.	.	.	.	.	.	.	.	.	chr3R	18498556	18499067
chr3R	18516128	18516129	.	.	.	chr3R	18516111	18516330	.	.	.	.	.	.
chr3R	18576508	18576509	chr3R	18576223	18576858	chr3R	18576349	18576727	.	.	.	.	.	.
chr3R	18615098	18615099	.	.	.	chr3R	18614914	18615195	.	.	.	.	.	.
chr3R	18967708	18967709	.	.	.	chr3R	18967648	18967888	.	.	.	.	.	.
chr3R	19169169	19169170	.	.	.	.	.	.	.	.	.	chr3R	19169131	19169382
chr3R	19169578	19169579	.	.	.	.	.	.	.	.	.	chr3R	19169543	19169740
chr3R	19172142	19172143	.	.	.	.	.	.	.	.	.	chr3R	19171985	19172217
chr3R	19203192	19203193	chr3R	19202872	19203868	.	.	.	.	.	.	.	.	.
chr3R	19555969	19555970	.	.	.	.	.	.	.	.	.	chr3R	19555824	19556090
chr3R	19699748	19699749	.	.	.	chr3R	19699735	19699968	.	.	.	.	.	.
chr3R	19712439	19712440	.	.	.	.	.	.	.	.	.	chr3R	19712233	19712717
chr3R	19757143	19757144	chr3R	19757111	19757298	chr3R	19757073	19757190	.	.	.	.	.	.
chr3R	19995387	19995388	chr3R	19995123	19995567	chr3R	19995260	19995480	.	.	.	.	.	.
chr3R	20098396	20098397	.	.	.	.	.	.	.	.	.	chr3R	20098368	20098520
chr3R	20159091	20159092	.	.	.	chr3R	20159002	20159156	.	.	.	.	.	.
chr3R	20412362	20412363	chr3R	20412227	20412551	.	.	.	.	.	.	.	.	.
chr3R	20639612	20639613	.	.	.	chr3R	20639602	20639830	.	.	.	.	.	.
chr3R	20692751	20692752	.	.	.	.	.	.	.	.	.	chr3R	20692728	20693137
chr3R	20696320	20696321	.	.	.	chr3R	20696298	20696499	.	.	.	.	.	.
chr3R	20804204	20804205	.	.	.	chr3R	20803979	20804419	.	.	.	.	.	.
chr3R	21020626	21020627	chr3R	21020426	21020858	.	.	.	.	.	.	.	.	.
chr3R	21021124	21021125	.	.	.	.	.	.	.	.	.	chr3R	21021120	21021260
chr3R	21325796	21325797	.	.	.	.	.	.	.	.	.	chr3R	21325596	21325829
chr3R	21472938	21472939	chr3R	21472615	21473009	.	.	.	chr3R	21472547	21473216	chr3R	21472533	21473150
chr3R	21841124	21841125	.	.	.	chr3R	21840995	21841199	.	.	.	.	.	.
chr3R	21856502	21856503	.	.	.	.	.	.	.	.	.	chr3R	21856398	21856733
chr3R	21868052	21868053	chr3R	21867907	21868490	chr3R	21867921	21868296	.	.	.	.	.	.
chr3R	21868630	21868631	.	.	.	chr3R	21868603	21868778	.	.	.	.	.	.
chr3R	21948327	21948328	.	.	.	chr3R	21948244	21948471	.	.	.	.	.	.
chr3R	22708397	22708398	.	.	.	chr3R	22708321	22708558	.	.	.	.	.	.
chr3R	23064849	23064850	chr3R	23064670	23064998	chr3R	23064726	23064944	.	.	.	.	.	.
chr3R	23106971	23106972	chr3R	23106903	23107608	chr3R	23106844	23107446	.	.	.	.	.	.
chr3R	23468226	23468227	.	.	.	.	.	.	.	.	.	chr3R	23468216	23468470
chr3R	23669730	23669731	.	.	.	chr3R	23669728	23669922	.	.	.	.	.	.
chr3R	23757428	23757429	.	.	.	.	.	.	.	.	.	chr3R	23757313	23757496
chr3R	23811929	23811930	.	.	.	chr3R	23811847	23811966	.	.	.	.	.	.
chr3R	23941902	23941903	.	.	.	chr3R	23941751	23941947	.	.	.	.	.	.
chr3R	24457704	24457705	.	.	.	chr3R	24457210	24457801	.	.	.	.	.	.
chr3R	24817791	24817792	.	.	.	chr3R	24817577	24818027	.	.	.	.	.	.
chr3R	24889099	24889100	.	.	.	.	.	.	chr3R	24888599	24889219	chr3R	24888977	24889490
chr3R	24938734	24938735	.	.	.	chr3R	24938678	24938837	.	.	.	.	.	.
chr3R	25111826	25111827	.	.	.	.	.	.	.	.	.	chr3R	25111737	25111875
chr3R	25115132	25115133	.	.	.	.	.	.	.	.	.	chr3R	25114980	25115138
chr3R	25133011	25133012	.	.	.	chr3R	25132601	25133261	.	.	.	chr3R	25132817	25133228
chr3R	25177429	25177430	chr3R	25177318	25177563	chr3R	25177208	25177651	.	.	.	.	.	.
chr3R	25283116	25283117	chr3R	25282894	25283307	.	.	.	.	.	.	.	.	.
chr3R	25373766	25373767	.	.	.	.	.	.	chr3R	25373466	25373943	chr3R	25373462	25373954
chr3R	25409361	25409362	.	.	.	.	.	.	.	.	.	chr3R	25409147	25409549
chr3R	25590063	25590064	.	.	.	.	.	.	chr3R	25589969	25590236	.	.	.
chr3R	25596904	25596905	.	.	.	.	.	.	.	.	.	chr3R	25596667	25596989
chr3R	25871314	25871315	.	.	.	chr3R	25871087	25871498	.	.	.	.	.	.
chr3R	26581063	26581064	.	.	.	chr3R	26580959	26581236	.	.	.	.	.	.
chr3R	26607524	26607525	.	.	.	chr3R	26607354	26607726	.	.	.	.	.	.
chr3R	26738374	26738375	chr3R	26738037	26738596	.	.	.	.	.	.	.	.	.
chr3R	27047079	27047080	.	.	.	.	.	.	.	.	.	chr3R	27047079	27047289
chr3R	27073824	27073825	.	.	.	chr3R	27073602	27074045	.	.	.	.	.	.
chr3R	27526592	27526593	.	.	.	chr3R	27526566	27526818	.	.	.	.	.	.
chr4	717483	717484	.	.	.	.	.	.	.	.	.	chr4	717402	717544
chrX	413505	413506	.	.	.	chrX	413439	413616	.	.	.	.	.	.
chrX	417476	417477	.	.	.	.	.	.	.	.	.	chrX	417365	417500
chrX	484897	484898	.	.	.	chrX	484802	484989	.	.	.	.	.	.
chrX	510700	510701	.	.	.	chrX	510681	510927	.	.	.	.	.	.
chrX	511694	511695	.	.	.	.	.	.	chrX	511574	511791	.	.	.
chrX	580814	580815	.	.	.	.	.	.	.	.	.	chrX	580809	581012
chrX	981094	981095	chrX	980902	981148	.	.	.	.	.	.	.	.	.
chrX	1104078	1104079	chrX	1103895	1104202	.	.	.	.	.	.	.	.	.
chrX	1128135	1128136	.	.	.	.	.	.	.	.	.	chrX	1128056	1128186
chrX	1134058	1134059	.	.	.	.	.	.	.	.	.	chrX	1134042	1134183
chrX	1293789	1293790	.	.	.	.	.	.	chrX	1293723	1294015	.	.	.
chrX	1378278	1378279	chrX	1377965	1379073	chrX	1378057	1378284	.	.	.	.	.	.
chrX	1378784	1378785	chrX	1377965	1379073	chrX	1378409	1378967	.	.	.	.	.	.
chrX	1538304	1538305	.	.	.	chrX	1538070	1538535	.	.	.	.	.	.
chrX	1548972	1548973	chrX	1548617	1549397	chrX	1548875	1549194	.	.	.	.	.	.
chrX	1550627	1550628	chrX	1549792	1551973	chrX	1549972	1550859	.	.	.	.	.	.
chrX	1551815	1551816	chrX	1549792	1551973	chrX	1551581	1551869	.	.	.	.	.	.
chrX	1718048	1718049	.	.	.	.	.	.	.	.	.	chrX	1717969	1718134
chrX	1802230	1802231	chrX	1802013	1802360	.	.	.	.	.	.	.	.	.
chrX	1935722	1935723	.	.	.	.	.	.	chrX	1935577	1935826	.	.	.
chrX	2018210	2018211	.	.	.	.	.	.	.	.	.	chrX	2018199	2018408
chrX	2019750	2019751	chrX	2019521	2020015	chrX	2019543	2019880	.	.	.	.	.	.
chrX	2059839	2059840	.	.	.	chrX	2059615	2060072	.	.	.	.	.	.
chrX	2074954	2074955	.	.	.	chrX	2074840	2075046	.	.	.	.	.	.
chrX	2302818	2302819	.	.	.	chrX	2302793	2302930	.	.	.	.	.	.
chrX	2338006	2338007	chrX	2337966	2338097	.	.	.	.	.	.	.	.	.
chrX	2359943	2359944	.	.	.	.	.	.	.	.	.	chrX	2359852	2360166
chrX	2876668	2876669	.	.	.	.	.	.	.	.	.	chrX	2876498	2876710
chrX	2879520	2879521	.	.	.	.	.	.	.	.	.	chrX	2879295	2879662
chrX	3082003	3082004	.	.	.	chrX	3081967	3082096	.	.	.	.	.	.
chrX	3376808	3376809	chrX	3376678	3377008	.	.	.	.	.	.	.	.	.
chrX	3613940	3613941	chrX	3613559	3614219	chrX	3613676	3614118	.	.	.	.	.	.
chrX	3635007	3635008	chrX	3634670	3635286	chrX	3634949	3635133	.	.	.	.	.	.
chrX	3636532	3636533	chrX	3636229	3636559	.	.	.	chrX	3636447	3637173	.	.	.
chrX	3667163	3667164	chrX	3667113	3667527	chrX	3667163	3667316	.	.	.	.	.	.
chrX	3671474	3671475	.	.	.	.	.	.	.	.	.	chrX	3671417	3671619
chrX	3673905	3673906	chrX	3673875	3674548	.	.	.	.	.	.	chrX	3673685	3674120
chrX	3735875	3735876	.	.	.	.	.	.	.	.	.	chrX	3735830	3735952
chrX	4091362	4091363	.	.	.	chrX	4091142	4091598	.	.	.	.	.	.
chrX	4105354	4105355	.	.	.	chrX	4105249	4105433	.	.	.	.	.	.
chrX	4131823	4131824	chrX	4131668	4131875	chrX	4131672	4131869	.	.	.	.	.	.
chrX	4285092	4285093	.	.	.	chrX	4284878	4285114	.	.	.	.	.	.
chrX	4317930	4317931	.	.	.	.	.	.	.	.	.	chrX	4317911	4318066
chrX	4319122	4319123	.	.	.	.	.	.	chrX	4319005	4319370	chrX	4319013	4319216
chrX	4484161	4484162	.	.	.	.	.	.	.	.	.	chrX	4484047	4484260
chrX	4834546	4834547	.	.	.	chrX	4834501	4834750	.	.	.	.	.	.
chrX	5069200	5069201	.	.	.	chrX	5069055	5069250	.	.	.	.	.	.
chrX	5223552	5223553	chrX	5223212	5223874	chrX	5223377	5223757	.	.	.	.	.	.
chrX	5448283	5448284	.	.	.	chrX	5448059	5448509	.	.	.	.	.	.
chrX	5584555	5584556	.	.	.	.	.	.	.	.	.	chrX	5584064	5584556
chrX	5589778	5589779	.	.	.	.	.	.	.	.	.	chrX	5589717	5589847
chrX	5590793	5590794	.	.	.	.	.	.	chrX	5589791	5591072	chrX	5590164	5591066
chrX	5641219	5641220	chrX	5640860	5641423	chrX	5641014	5641466	chrX	5640903	5641353	chrX	5640889	5641384
chrX	5687687	5687688	chrX	5686994	5687957	chrX	5687510	5687859	.	.	.	.	.	.
chrX	5691871	5691872	chrX	5691747	5692095	chrX	5691659	5692100	.	.	.	.	.	.
chrX	5695132	5695133	.	.	.	chrX	5694921	5695160	.	.	.	.	.	.
chrX	5792861	5792862	.	.	.	chrX	5792835	5793100	.	.	.	.	.	.
chrX	5793939	5793940	.	.	.	chrX	5793488	5794185	.	.	.	chrX	5793710	5794177
chrX	5794691	5794692	.	.	.	chrX	5794691	5794804	.	.	.	.	.	.
chrX	5795734	5795735	.	.	.	.	.	.	chrX	5795662	5795907	chrX	5795707	5795880
chrX	5890843	5890844	.	.	.	chrX	5890723	5890934	.	.	.	.	.	.
chrX	6443944	6443945	.	.	.	.	.	.	chrX	6443823	6444058	chrX	6443882	6443996
chrX	6588703	6588704	.	.	.	.	.	.	.	.	.	chrX	6588585	6588779
chrX	6634179	6634180	.	.	.	chrX	6634146	6634399	.	.	.	.	.	.
chrX	6697722	6697723	chrX	6697583	6697804	chrX	6697610	6697768	.	.	.	.	.	.
chrX	6698240	6698241	.	.	.	chrX	6698157	6698354	.	.	.	.	.	.
chrX	6716815	6716816	.	.	.	.	.	.	chrX	6716743	6717204	chrX	6716801	6717059
chrX	6749997	6749998	.	.	.	chrX	6749830	6750071	.	.	.	.	.	.
chrX	6879808	6879809	.	.	.	.	.	.	chrX	6879653	6879856	.	.	.
chrX	6883107	6883108	.	.	.	.	.	.	.	.	.	chrX	6882905	6883114
chrX	7070076	7070077	chrX	7069868	7070288	chrX	7070057	7070291	.	.	.	.	.	.
chrX	7122990	7122991	.	.	.	.	.	.	.	.	.	chrX	7122890	7123222
chrX	7186407	7186408	.	.	.	.	.	.	.	.	.	chrX	7185749	7186573
chrX	7187612	7187613	.	.	.	.	.	.	chrX	7186972	7188379	chrX	7187041	7188311
chrX	7193930	7193931	.	.	.	.	.	.	chrX	7193349	7195549	chrX	7193287	7194694
chrX	7195399	7195400	.	.	.	.	.	.	chrX	7193349	7195549	chrX	7195192	7195505
chrX	7200186	7200187	.	.	.	.	.	.	chrX	7199957	7200626	chrX	7200068	7200584
chrX	7201745	7201746	.	.	.	.	.	.	chrX	7200849	7202207	chrX	7200902	7202191
chrX	7211289	7211290	.	.	.	.	.	.	chrX	7211219	7211698	chrX	7211268	7211514
chrX	7215050	7215051	.	.	.	.	.	.	chrX	7214616	7215261	chrX	7214515	7215327
chrX	7216230	7216231	.	.	.	.	.	.	chrX	7215673	7216554	chrX	7215554	7216421
chrX	7497958	7497959	.	.	.	chrX	7497840	7498037	.	.	.	.	.	.
chrX	7502099	7502100	.	.	.	chrX	7502025	7502192	.	.	.	.	.	.
chrX	7831924	7831925	.	.	.	.	.	.	.	.	.	chrX	7831899	7832148
chrX	7841120	7841121	.	.	.	.	.	.	.	.	.	chrX	7841066	7841246
chrX	7853141	7853142	.	.	.	.	.	.	.	.	.	chrX	7853041	7853217
chrX	7854645	7854646	.	.	.	.	.	.	.	.	.	chrX	7854591	7854690
chrX	7877427	7877428	.	.	.	chrX	7877400	7877655	.	.	.	.	.	.
chrX	7955508	7955509	chrX	7955381	7955652	.	.	.	.	.	.	.	.	.
chrX	8036288	8036289	.	.	.	chrX	8036224	8036379	.	.	.	.	.	.
chrX	8188244	8188245	.	.	.	.	.	.	.	.	.	chrX	8188001	8188282
chrX	8189447	8189448	.	.	.	.	.	.	.	.	.	chrX	8189171	8189476
chrX	8189854	8189855	.	.	.	.	.	.	.	.	.	chrX	8189854	8190090
chrX	8262732	8262733	.	.	.	chrX	8262512	8262961	.	.	.	.	.	.
chrX	8307084	8307085	.	.	.	.	.	.	.	.	.	chrX	8306771	8307252
chrX	8318666	8318667	chrX	8318397	8318982	.	.	.	.	.	.	.	.	.
chrX	8331575	8331576	.	.	.	.	.	.	.	.	.	chrX	8331413	8331597
chrX	8526607	8526608	.	.	.	chrX	8526400	8526833	.	.	.	.	.	.
chrX	8569073	8569074	.	.	.	.	.	.	.	.	.	chrX	8568840	8569086
chrX	8614434	8614435	chrX	8614326	8614629	.	.	.	.	.	.	.	.	.
chrX	8724058	8724059	.	.	.	chrX	8723838	8724294	.	.	.	.	.	.
chrX	8785925	8785926	.	.	.	.	.	.	.	.	.	chrX	8785616	8786147
chrX	8838071	8838072	.	.	.	chrX	8837860	8838105	.	.	.	.	.	.
chrX	8936219	8936220	.	.	.	.	.	.	.	.	.	chrX	8936067	8936281
chrX	8936430	8936431	.	.	.	.	.	.	chrX	8936392	8936519	.	.	.
chrX	8936774	8936775	.	.	.	.	.	.	.	.	.	chrX	8936582	8936820
chrX	8942133	8942134	.	.	.	.	.	.	chrX	8942043	8942376	.	.	.
chrX	9176840	9176841	.	.	.	.	.	.	.	.	.	chrX	9176833	9176934
chrX	9360626	9360627	.	.	.	.	.	.	.	.	.	chrX	9360611	9360760
chrX	9374014	9374015	.	.	.	chrX	9373808	9374060	.	.	.	.	.	.
chrX	9444788	9444789	chrX	9444478	9444986	chrX	9444672	9444825	.	.	.	.	.	.
chrX	9445155	9445156	.	.	.	.	.	.	.	.	.	chrX	9445070	9445274
chrX	9578725	9578726	chrX	9578015	9579402	chrX	9578068	9579336	.	.	.	.	.	.
chrX	9579800	9579801	chrX	9579562	9581348	chrX	9579628	9580219	.	.	.	.	.	.
chrX	9580547	9580548	chrX	9579562	9581348	chrX	9580330	9581007	.	.	.	chrX	9580490	9580612
chrX	9638116	9638117	.	.	.	chrX	9638035	9638195	.	.	.	.	.	.
chrX	9638283	9638284	.	.	.	.	.	.	.	.	.	chrX	9638223	9638352
chrX	9685398	9685399	.	.	.	chrX	9685175	9685629	.	.	.	.	.	.
chrX	10367140	10367141	chrX	10367009	10367145	.	.	.	.	.	.	.	.	.
chrX	10639090	10639091	chrX	10638932	10639347	chrX	10639050	10639215	.	.	.	.	.	.
chrX	10696242	10696243	.	.	.	chrX	10696239	10696350	.	.	.	.	.	.
chrX	10716877	10716878	.	.	.	.	.	.	.	.	.	chrX	10716854	10716967
chrX	11458081	11458082	chrX	11457545	11458353	.	.	.	.	.	.	.	.	.
chrX	11610745	11610746	chrX	11610455	11610904	chrX	11610744	11610939	.	.	.	.	.	.
chrX	11728859	11728860	chrX	11728739	11728943	.	.	.	.	.	.	.	.	.
chrX	11923080	11923081	.	.	.	.	.	.	chrX	11923004	11923191	.	.	.
chrX	12309727	12309728	chrX	12309525	12309780	chrX	12309513	12309959	.	.	.	.	.	.
chrX	12526345	12526346	.	.	.	chrX	12526224	12526436	.	.	.	.	.	.
chrX	12528112	12528113	chrX	12527839	12528545	chrX	12527383	12528462	.	.	.	.	.	.
chrX	12548561	12548562	.	.	.	chrX	12548393	12548584	chrX	12548294	12548744	chrX	12548343	12548741
chrX	12557719	12557720	.	.	.	.	.	.	.	.	.	chrX	12557559	12557741
chrX	12636090	12636091	.	.	.	.	.	.	.	.	.	chrX	12636090	12636194
chrX	12644575	12644576	.	.	.	.	.	.	.	.	.	chrX	12644500	12644677
chrX	12646063	12646064	.	.	.	.	.	.	chrX	12645865	12646143	.	.	.
chrX	12832367	12832368	.	.	.	chrX	12832349	12832452	.	.	.	.	.	.
chrX	13190962	13190963	chrX	13190785	13191312	chrX	13190908	13191018	.	.	.	.	.	.
chrX	13262611	13262612	.	.	.	.	.	.	.	.	.	chrX	13262610	13262734
chrX	13263707	13263708	.	.	.	.	.	.	chrX	13263193	13263907	chrX	13263259	13263882
chrX	13564833	13564834	.	.	.	.	.	.	.	.	.	chrX	13564833	13565008
chrX	13703043	13703044	chrX	13702846	13703193	.	.	.	.	.	.	.	.	.
chrX	13713564	13713565	.	.	.	chrX	13713459	13713679	.	.	.	.	.	.
chrX	14374203	14374204	.	.	.	chrX	14374180	14374379	.	.	.	.	.	.
chrX	14432703	14432704	.	.	.	chrX	14432497	14432742	.	.	.	.	.	.
chrX	14642747	14642748	.	.	.	.	.	.	chrX	14642643	14642987	chrX	14642738	14642926
chrX	14643192	14643193	.	.	.	.	.	.	chrX	14643112	14643293	.	.	.
chrX	14859988	14859989	.	.	.	chrX	14859866	14860021	.	.	.	.	.	.
chrX	15213463	15213464	chrX	15213230	15213646	.	.	.	.	.	.	.	.	.
chrX	15468634	15468635	chrX	15468530	15468784	.	.	.	.	.	.	.	.	.
chrX	15606607	15606608	chrX	15606464	15606629	chrX	15606499	15606616	.	.	.	.	.	.
chrX	15628177	15628178	chrX	15627865	15628464	chrX	15627981	15628372	.	.	.	.	.	.
chrX	15705985	15705986	.	.	.	.	.	.	.	.	.	chrX	15705924	15706061
chrX	15780837	15780838	.	.	.	.	.	.	.	.	.	chrX	15780712	15780998
chrX	15850392	15850393	.	.	.	.	.	.	.	.	.	chrX	15850269	15850401
chrX	15988240	15988241	chrX	15987995	15988567	chrX	15988047	15988605	.	.	.	.	.	.
chrX	16056046	16056047	.	.	.	chrX	16056004	16056242	.	.	.	.	.	.
chrX	16135998	16135999	chrX	16135830	16136195	chrX	16135622	16136274	.	.	.	.	.	.
chrX	16214680	16214681	chrX	16214335	16214778	chrX	16214562	16214717	.	.	.	.	.	.
chrX	16393563	16393564	chrX	16393305	16394058	chrX	16393391	16393808	.	.	.	.	.	.
chrX	16492925	16492926	chrX	16492647	16493289	chrX	16492786	16493017	.	.	.	.	.	.
chrX	16531592	16531593	chrX	16531387	16531647	chrX	16531427	16531646	.	.	.	chrX	16531556	16531657
chrX	16549930	16549931	.	.	.	.	.	.	.	.	.	chrX	16549841	16550025
chrX	16669520	16669521	.	.	.	chrX	16669414	16669597	.	.	.	.	.	.
chrX	17071987	17071988	.	.	.	.	.	.	.	.	.	chrX	17071780	17071995
chrX	17227038	17227039	.	.	.	chrX	17226841	17227071	.	.	.	.	.	.
chrX	17262828	17262829	chrX	17262553	17262944	chrX	17262468	17262961	chrX	17262529	17263014	chrX	17262671	17263014
chrX	17380042	17380043	.	.	.	chrX	17380042	17380147	.	.	.	.	.	.
chrX	17402590	17402591	chrX	17402317	17402957	chrX	17402190	17403061	.	.	.	chrX	17402480	17402668
chrX	17645353	17645354	.	.	.	chrX	17645147	17645579	.	.	.	.	.	.
chrX	17683690	17683691	.	.	.	.	.	.	.	.	.	chrX	17683615	17683729
chrX	17724837	17724838	.	.	.	.	.	.	chrX	17724796	17724907	.	.	.
chrX	17877197	17877198	.	.	.	chrX	17877073	17877244	.	.	.	.	.	.
chrX	18137619	18137620	.	.	.	.	.	.	.	.	.	chrX	18137608	18137861
chrX	18165126	18165127	.	.	.	chrX	18164915	18165350	.	.	.	.	.	.
chrX	18193364	18193365	.	.	.	chrX	18193283	18193391	.	.	.	.	.	.
chrX	18264886	18264887	chrX	18264691	18265121	chrX	18264815	18265058	.	.	.	.	.	.
chrX	18535718	18535719	.	.	.	chrX	18535553	18535940	.	.	.	.	.	.
chrX	19192424	19192425	.	.	.	.	.	.	.	.	.	chrX	19192216	19192811
chrX	19645163	19645164	.	.	.	.	.	.	.	.	.	chrX	19645055	19645166
chrX	19658856	19658857	.	.	.	.	.	.	.	.	.	chrX	19658840	19659021
chrX	19659429	19659430	.	.	.	chrX	19659240	19659479	.	.	.	.	.	.
chrX	19660005	19660006	.	.	.	chrX	19659938	19660121	chrX	19659956	19660279	chrX	19659855	19660143
chrX	19742907	19742908	.	.	.	.	.	.	.	.	.	chrX	19742765	19742944
chrX	19783175	19783176	.	.	.	.	.	.	.	.	.	chrX	19783070	19783269
chrX	20122348	20122349	chrX	20122119	20122576	.	.	.	.	.	.	.	.	.
chrX	20265390	20265391	chrX	20265259	20265550	.	.	.	.	.	.	.	.	.
chrX	20565158	20565159	.	.	.	chrX	20564946	20565206	chrX	20565042	20565242	chrX	20565040	20565188
chrX	21075266	21075267	.	.	.	chrX	21075042	21075470	.	.	.	.	.	.
chrX	21239637	21239638	chrX	21239512	21239709	chrX	21239528	21239761	.	.	.	.	.	.
chrX	21239958	21239959	.	.	.	chrX	21239957	21240682	.	.	.	chrX	21239904	21240110
chrX	21317798	21317799	.	.	.	chrX	21317594	21318026	.	.	.	.	.	.
chrX	21342630	21342631	.	.	.	.	.	.	.	.	.	chrX	21342531	21342644
chrX	21857508	21857509	chrX	21857477	21857737	chrX	21857261	21857791	.	.	.	.	.	.
chrX	21858561	21858562	.	.	.	.	.	.	.	.	.	chrX	21858333	21858730
chrX	21863178	21863179	chrX	21862896	21863494	chrX	21863152	21863343	.	.	.	.	.	.
chrX	22257134	22257135	.	.	.	.	.	.	.	.	.	chrX	22256913	22257160
