# Supplementary material for: Regulation of the BMP Signaling-Responsive Transcriptional Network in the Drosophila Embryo
Source: PLoS Genet. 2016 Jul 5;12(7):e1006164. doi: 10.1371/journal.pgen.1006164 (PMC4933369; doi:10.1371/journal.pgen.1006164)
Supplement: S4 Dataset — As described for S3 Dataset except the data relate to the pMad ChIP-seq data. (XLSX) [file pgen.1006164.s009.xlsx]

## Sheet: 5kb_Gene_to_Peak
#chr	start	end	feature.id_1	feature.id_2	feature.id_3	feature.id_4
chr2R	4959563	4959564	CG8084-RA	.	.	.
chr3R	12882217	12882218	.	.	.	.
chr2R	7084865	7084866	.	.	.	.
chr2L	8846878	8846879	.	.	.	.
chr3L	14143549	14143550	.	.	.	.
chr2L	8872575	8872576	.	.	.	.
chrX	7201745	7201746	CG9653-RA	.	.	.
chr3L	12642288	12642289	.	.	.	.
chr3L	900525	900526	.	.	.	.
chr3R	11925615	11925616	.	.	.	.
chr2L	518626	518627	CG2762-RA	.	.	.
chrX	7216230	7216231	.	.	.	.
chr2L	9146490	9146491	.	.	.	.
chr3L	14145113	14145114	.	.	.	.
chrX	7215050	7215051	.	.	.	.
chr3L	744524	744525	.	.	.	.
chr2R	5943941	5943942	CG2264-RB	.	.	.
chr3L	15032667	15032668	.	.	.	.
chrX	7187612	7187613	.	.	.	.
chr3L	14958126	14958127	.	.	.	.
chr3R	11244147	11244148	.	.	.	.
chr2R	7086553	7086554	.	.	.	.
chr2L	8842031	8842032	.	.	.	.
chr2L	20204591	20204592	.	.	.	.
chr2L	8849388	8849389	.	.	.	.
chr2L	19575963	19575964	.	.	.	.
chr3R	17431466	17431467	.	.	.	.
chr3L	699499	699500	.	.	.	.
chrX	7193930	7193931	.	.	.	.
chrX	5590793	5590794	.	.	.	.
chr2R	4958868	4958869	CG8084-RA	.	.	.
chr2L	91520	91521	FlyExpress_net	.	.	.
chr2L	12666270	12666271	.	.	.	.
chr2L	18895473	18895474	.	.	.	.
chr2R	5964776	5964777	CG12919-RA	.	.	.
chr3R	21472938	21472939	.	.	.	.
chr3L	21269968	21269969	.	.	.	.
chr3L	640490	640491	.	.	.	.
chr3L	14445769	14445770	.	.	.	.
chrX	8188244	8188245	.	.	.	.
chr3L	5849766	5849767	.	.	.	.
chr2L	249243	249244	.	.	.	.
chr2L	8876062	8876063	.	.	.	.
chr3R	2636547	2636548	.	.	.	.
chr3R	2588944	2588945	FlyExpress_Ama	.	.	.
chr2L	8416931	8416932	.	.	.	.
chr2L	13225403	13225404	FlyExpress_CG15480	.	.	.
chr3R	11854359	11854360	.	.	.	.
chr3L	18214359	18214360	.	.	.	.
chr3R	3467989	3467990	.	.	.	.
chr2L	20822813	20822814	.	.	.	.
chr3L	9849000	9849001	CG6721-RA	.	.	.
chr3R	3938777	3938778	.	.	.	.
chr3L	16171819	16171820	.	.	.	.
chr3R	5154744	5154745	.	.	.	.
chr3R	19712439	19712440	.	.	.	.
chr3R	397155	397156	.	.	.	.
chr2L	8825446	8825447	CG18024-RA	.	.	.
chr3R	25133011	25133012	.	.	.	.
chr3L	9032270	9032271	CG5133-RA	.	.	.
chr3L	11686023	11686024	.	.	.	.
chr2R	5943172	5943173	CG2264-RB	.	.	.
chr3R	2916973	2916974	.	.	.	.
chrX	17262828	17262829	.	.	.	.
chr3L	162070	162071	.	.	.	.
chr3R	5960211	5960212	.	.	.	.
chrX	12548561	12548562	CG2028-RC	.	.	.
chr3R	2934263	2934264	.	.	.	.
chr3L	14950036	14950037	.	.	.	.
chr2R	5378382	5378383	CG1916-RA	.	.	.
chr3R	16118438	16118439	.	.	.	.
chr3R	25373766	25373767	.	.	.	.
chr3R	11246479	11246480	.	.	.	.
chr2R	9467441	9467442	.	.	.	.
chrX	7195399	7195400	.	.	.	.
chr2L	19161472	19161473	.	.	.	.
chr3L	7903514	7903515	.	.	.	.
chr2R	6470052	6470053	.	.	.	.
chrX	21858561	21858562	.	.	.	.
chr3R	6442739	6442740	.	.	.	.
chr3L	8996581	8996582	CG5093-RA	.	.	.
chrX	19660005	19660006	.	.	.	.
chr2R	20944710	20944711	CG3388-RA	.	.	.
chr3R	21856502	21856503	FlyExpress_e(spl)m5-HLH	.	.	.
chr2R	11017260	11017261	.	.	.	.
chr2R	6470932	6470933	.	.	.	.
chrX	5793939	5793940	.	.	.	.
chr2L	11447798	11447799	FlyExpress_Salm	.	.	.
chrX	19192424	19192425	.	.	.	.
chr2L	2451128	2451129	.	.	.	.
chr2R	17536634	17536635	CG10082-RB	.	.	.
chr2R	8846263	8846264	.	.	.	.
chr2R	5945423	5945424	CG2264-RB	.	.	.
chr2L	21629319	21629320	.	.	.	.
chr2L	2454829	2454830	.	.	.	.
chr3L	9035479	9035480	CG5133-RA	.	.	.
chrX	8307084	8307085	.	.	.	.
chr3L	9033834	9033835	CG5133-RA	.	.	.
chr2R	17252224	17252225	.	.	.	.
chr3R	17273421	17273422	.	.	.	.
chrX	7186407	7186408	.	.	.	.
chr2L	12011953	12011954	.	.	.	.
chrX	5641219	5641220	.	.	.	.
chr2R	19094615	19094616	.	.	.	.
chr3L	2385879	2385880	CG13800-RA	.	.	.
chr3L	6760307	6760308	.	.	.	.
chr2L	8841513	8841514	.	.	.	.
chr2L	12007443	12007444	.	.	.	.
chr3L	5987155	5987156	.	.	.	.
chr3L	2438348	2438349	.	.	.	.
chr3R	2549554	2549555	.	.	.	.
chr3R	5205073	5205074	.	.	.	.
chr2R	15954265	15954266	.	.	.	.
chrX	7200186	7200187	CG9653-RA	.	.	.
chr2L	15478477	15478478	.	.	.	.
chr2L	2457153	2457154	.	.	.	.
chr2R	8883838	8883839	.	.	.	.
chr3R	24889099	24889100	.	.	.	.
chr2L	11450691	11450692	.	.	.	.
chr3L	19901836	19901837	.	.	.	.
chrX	3671474	3671475	.	.	.	.
chr3R	265	266	.	.	.	.
chrX	8785925	8785926	.	.	.	.
chr3R	19169169	19169170	.	.	.	.
chr2R	5602192	5602193	FlyExpress_Dap	.	.	.
chr3R	12774464	12774465	.	.	.	.
chr3L	9037074	9037075	CG5133-RA	.	.	.
chr3L	9848010	9848011	CG6721-RA	.	.	.
chrX	7122990	7122991	.	.	.	.
chr2R	11015555	11015556	.	.	.	.
chr2L	6088479	6088480	CG18783-RB	.	.	.
chr2L	19576985	19576986	.	.	.	.
chr3L	3374188	3374189	.	.	.	.
chr3R	17442134	17442135	.	.	.	.
chr2L	11445995	11445996	FlyExpress_Salm	.	.	.
chr3L	2867746	2867747	.	.	.	.
chr3L	14961201	14961202	.	.	.	.
chr2L	13851169	13851170	.	.	.	.
chr3L	5976170	5976171	.	.	.	.
chr3R	16078934	16078935	.	.	.	.
chr2L	19865729	19865730	.	.	.	.
chr3L	21469834	21469835	.	.	.	.
chr2R	20995332	20995333	.	.	.	.
chr3L	1479189	1479190	.	.	.	.
chrX	3673905	3673906	.	.	.	.
chr2L	2449047	2449048	.	.	.	.
chr2L	6724456	6724457	.	.	.	.
chr2R	7079321	7079322	.	.	.	.
chr3R	25596904	25596905	CG33956-RD	.	.	.
chr3L	3037895	3037896	FlyExpress_CG2162	.	.	.
chr2R	17255140	17255141	.	.	.	.
chr2R	7071092	7071093	.	.	.	.
chr3R	12067209	12067210	.	.	.	.
chrX	18137619	18137620	.	.	.	.
chr3L	15038510	15038511	.	.	.	.
chr3L	8668945	8668946	.	.	.	.
chr2R	5729980	5729981	.	.	.	.
chr3R	15861864	15861865	.	.	.	.
chr3L	5850332	5850333	.	.	.	.
chr2L	18890339	18890340	.	.	.	.
chr3R	19555969	19555970	.	.	.	.
chr2R	8879357	8879358	.	.	.	.
chrX	6588703	6588704	.	.	.	.
chr3R	7204381	7204382	.	.	.	.
chr3R	25409361	25409362	.	.	.	.
chr2R	13689401	13689402	.	.	.	.
chr3L	13067575	13067576	.	.	.	.
chr3L	16484426	16484427	.	.	.	.
chr2L	6079096	6079097	.	.	.	.
chrX	9580547	9580548	.	.	.	.
chr3R	2817792	2817793	.	.	.	.
chr3L	14129104	14129105	.	.	.	.
chr2L	8365861	8365862	.	.	.	.
chrX	15780837	15780838	.	.	.	.
chr2R	15614438	15614439	.	.	.	.
chrX	7831924	7831925	.	.	.	.
chr2R	17390243	17390244	.	.	.	.
chr3R	16655690	16655691	.	.	.	.
chr2L	1954697	1954698	.	.	.	.
chr2R	17411491	17411492	.	.	.	.
chr3L	16468980	16468981	.	.	.	.
chr3R	12456538	12456539	.	.	.	.
chr3R	4293619	4293620	.	.	.	.
chr2R	12527682	12527683	.	.	.	.
chr3R	2892933	2892934	.	.	.	.
chr3R	15158054	15158055	.	.	.	.
chr3L	5862838	5862839	.	.	.	.
chr2R	13709901	13709902	.	.	.	.
chr3R	18498857	18498858	.	.	.	.
chr2R	19460607	19460608	.	.	.	.
chr3L	16037005	16037006	.	.	.	.
chr3R	23468226	23468227	.	.	.	.
chr2R	20401610	20401611	.	.	.	.
chr2R	17362848	17362849	.	.	.	.
chr2R	7604164	7604165	CG13194-RB	.	.	.
chr2L	12010526	12010527	.	.	.	.
chr2L	2454072	2454073	.	.	.	.
chr3R	23757428	23757429	.	.	.	.
chr2R	17362357	17362358	.	.	.	.
chr3L	14139541	14139542	.	.	.	.
chrX	17683690	17683691	.	.	.	.
chrX	8936219	8936220	.	.	.	.
chr3L	698637	698638	.	.	.	.
chr2L	10056990	10056991	.	.	.	.
chrX	2359943	2359944	.	.	.	.
chr2L	481272	481273	.	.	.	.
chr3R	16369035	16369036	.	.	.	.
chr2R	2550773	2550774	.	.	.	.
chr3L	11580356	11580357	.	.	.	.
chr2R	4543280	4543281	.	.	.	.
chr3R	11494862	11494863	.	.	.	.
chr3R	4031460	4031461	.	.	.	.
chr2R	2404102	2404103	.	.	.	.
chrX	13263707	13263708	.	.	.	.
chr3L	21019622	21019623	.	.	.	.
chr2L	15319925	15319926	.	.	.	.
chrX	2879520	2879521	.	.	.	.
chr2L	19137009	19137010	.	.	.	.
chrX	12644575	12644576	.	.	.	.
chr2L	16286633	16286634	.	.	.	.
chr3R	27047079	27047080	.	.	.	.
chr2R	13935510	13935511	.	.	.	.
chr3R	15164946	15164947	.	.	.	.
chr2R	16215512	16215513	.	.	.	.
chr2L	13235405	13235406	.	.	.	.
chr3R	11860019	11860020	.	.	.	.
chr2L	19324875	19324876	.	.	.	.
chrX	4317930	4317931	.	.	.	.
chr3R	12893645	12893646	.	.	.	.
chr2L	18783350	18783351	.	.	.	.
chr3R	14447047	14447048	.	.	.	.
chr2L	16859209	16859210	.	.	.	.
chr3R	12528848	12528849	.	.	.	.
chrX	9445155	9445156	.	.	.	.
chr2L	15324500	15324501	.	.	.	.
chr2L	13549170	13549171	.	.	.	.
chr3R	16118849	16118850	.	.	.	.
chrX	5584555	5584556	.	.	.	.
chr2R	8883117	8883118	.	.	.	.
chr3L	5987431	5987432	.	.	.	.
chr3R	4856038	4856039	CG11988-RA	.	.	.
chr3R	12229329	12229330	.	.	.	.
chr3L	9010275	9010276	CG5187-RA	.	.	.
chr3L	8998185	8998186	CG5093-RA	.	.	.
chr2L	12011095	12011096	.	.	.	.
chr3R	864836	864837	.	.	.	.
chr2R	3940305	3940306	.	.	.	.
chr2L	12461144	12461145	.	.	.	.
chr3L	16037529	16037530	.	.	.	.
chr2R	8906966	8906967	.	.	.	.
chr3R	913029	913030	.	.	.	.
chrX	19783175	19783176	.	.	.	.
chr4	717483	717484	.	.	.	.
chr3R	14814204	14814205	.	.	.	.
chr2R	20770210	20770211	.	.	.	.
chrX	16531592	16531593	.	.	.	.
chr2L	9150217	9150218	.	.	.	.
chr3R	12589628	12589629	.	.	.	.
chr3L	15037250	15037251	.	.	.	.
chr3R	12544656	12544657	.	.	.	.
chr3R	7603930	7603931	.	.	.	.
chr3L	8500377	8500378	.	.	.	.
chr3R	8471765	8471766	CG6234-RA	CG6753-RA	.	.
chrX	5795734	5795735	.	.	.	.
chr2L	7519888	7519889	.	.	.	.
chrX	16549930	16549931	.	.	.	.
chr3L	8072913	8072914	CG34373-RG	.	.	.
chr3L	2881792	2881793	.	.	.	.
chr3R	10481001	10481002	.	.	.	.
chr3R	20692751	20692752	.	.	.	.
chr3R	12887711	12887712	.	.	.	.
chr3R	21325796	21325797	.	.	.	.
chr2R	17250948	17250949	.	.	.	.
chr2R	12047621	12047622	CG8434-RA	.	.	.
chrX	12557719	12557720	.	.	.	.
chr3R	25111826	25111827	.	.	.	.
chrX	1128135	1128136	.	.	.	.
chr3R	14754344	14754345	.	.	.	.
chrX	2876668	2876669	.	.	.	.
chr2R	5329004	5329005	.	.	.	.
chr3L	2439248	2439249	.	.	.	.
chr2L	16601760	16601761	.	.	.	.
chrX	6716815	6716816	.	.	.	.
chr3R	10282964	10282965	.	.	.	.
chrX	17402590	17402591	.	.	.	.
chr2R	16013873	16013874	.	.	.	.
chr3R	1474298	1474299	.	.	.	.
chrX	20565158	20565159	.	.	.	.
chr3R	10679871	10679872	.	.	.	.
chrX	21239958	21239959	.	.	.	.
chr3L	319749	319750	.	.	.	.
chr2R	8872670	8872671	.	.	.	.
chr3R	7824045	7824046	.	.	.	.
chr2L	11358554	11358555	.	.	.	.
chrX	8189447	8189448	.	.	.	.
chr2L	17222440	17222441	.	.	.	.
chr3R	6783246	6783247	.	.	.	.
chr2R	19462206	19462207	.	.	.	.
chr2L	2449953	2449954	.	.	.	.
chrX	6443944	6443945	.	.	.	.
chr3R	4013330	4013331	.	.	.	.
chr3L	9034243	9034244	CG5133-RA	.	.	.
chr3R	19169578	19169579	.	.	.	.
chr3R	14816768	14816769	.	.	.	.
chrX	19658856	19658857	.	.	.	.
chrX	15850392	15850393	.	.	.	.
chr3R	12887385	12887386	.	.	.	.
chr3L	22260225	22260226	.	.	.	.
chrX	8569073	8569074	.	.	.	.
chr3L	14124816	14124817	.	.	.	.
chr2R	4535899	4535900	.	.	.	.
chr3R	12906836	12906837	.	.	.	.
chr3R	19172142	19172143	.	.	.	.
chr2R	18690912	18690913	.	.	.	.
chr3L	9034632	9034633	CG5133-RA	.	.	.
chr3L	5975099	5975100	.	.	.	.
chr2L	15330872	15330873	.	.	.	.
chr3L	9415795	9415796	.	.	.	.
chr2L	9602293	9602294	.	.	.	.
chr3L	22396090	22396091	.	.	.	.
chr2L	12529934	12529935	.	.	.	.
chr3R	837	838	.	.	.	.
chrX	5589778	5589779	.	.	.	.
chr3L	21278866	21278867	.	.	.	.
chr3R	5811619	5811620	.	.	.	.
chrX	17071987	17071988	.	.	.	.
chr3R	1037154	1037155	.	.	.	.
chr2R	17211310	17211311	.	.	.	.
chr3R	13959655	13959656	.	.	.	.
chr2L	5239877	5239878	.	.	.	.
chr3L	639829	639830	.	.	.	.
chr3R	1414068	1414069	.	.	.	.
chr2L	523080	523081	CG2762-RA	.	.	.
chr2R	3918566	3918567	.	.	.	.
chr3L	4230537	4230538	.	.	.	.
chr3R	2580238	2580239	CG1046-RA	.	.	.
chrX	9176840	9176841	.	.	.	.
chrX	4319122	4319123	.	.	.	.
chr2R	595299	595300	.	.	.	.
chr2L	14435949	14435950	.	.	.	.
chr3R	12378056	12378057	.	.	.	.
chrX	8189854	8189855	.	.	.	.
chr2L	5461641	5461642	CG6634-RA	.	.	.
chr2L	2945966	2945967	.	.	.	.
chr3L	762263	762264	.	.	.	.
chr2L	9121101	9121102	.	.	.	.
chr3R	1438298	1438299	.	.	.	.
chr3R	8472086	8472087	CG6234-RA	CG6753-RA	.	.
chrX	1718048	1718049	.	.	.	.
chr3R	18353595	18353596	FlyExpress_CG33099	.	.	.
chr2R	20743008	20743009	.	.	.	.
chr2L	6323901	6323902	CG9491-RC	.	.	.
chr3R	3282792	3282793	.	.	.	.
chr2R	17363360	17363361	.	.	.	.
chr3R	13430902	13430903	.	.	.	.
chr3R	8837918	8837919	.	.	.	.
chr3L	5853503	5853504	.	.	.	.
chr2L	8832489	8832490	.	.	.	.
chr2L	15323573	15323574	.	.	.	.
chr3R	12674546	12674547	.	.	.	.
chr2L	16817404	16817405	.	.	.	.
chr3L	14146196	14146197	.	.	.	.
chr2L	8276627	8276628	.	.	.	.
chr3L	21472802	21472803	.	.	.	.
chr2L	9449326	9449327	CG3779-RA	.	.	.
chr3R	3939887	3939888	.	.	.	.
chr3R	683895	683896	.	.	.	.
chr3L	2429131	2429132	.	.	.	.
chr3R	12056206	12056207	.	.	.	.
chr3L	14170756	14170757	.	.	.	.
chr3R	17432624	17432625	.	.	.	.
chr2R	9335554	9335555	.	.	.	.
chr2L	19135351	19135352	.	.	.	.
chrX	6883107	6883108	.	.	.	.
chr2R	14560881	14560882	.	.	.	.
chr2L	4821278	4821279	.	.	.	.
chr3R	9638595	9638596	.	.	.	.
chr2R	7072242	7072243	.	.	.	.
chr3R	11897775	11897776	.	.	.	.
chr2R	5180166	5180167	.	.	.	.
chr2L	18875263	18875264	.	.	.	.
chr3R	11855352	11855353	.	.	.	.
chrX	3735875	3735876	.	.	.	.
chr3R	9510687	9510688	.	.	.	.
chr3L	22169811	22169812	.	.	.	.
chr3R	12057569	12057570	.	.	.	.
chr2R	18578151	18578152	.	.	.	.
chrX	417476	417477	.	.	.	.
chr2L	8415799	8415800	.	.	.	.
chrX	9360626	9360627	.	.	.	.
chrX	2018210	2018211	.	.	.	.
chr3R	2826727	2826728	.	.	.	.
chr2R	7905297	7905298	.	.	.	.
chr3R	12884871	12884872	.	.	.	.
chrX	9638283	9638284	.	.	.	.
chr2L	4893741	4893742	.	.	.	.
chr3L	14540178	14540179	FlyExpress_CG9238	.	.	.
chr3R	7198573	7198574	CG17228-RF	.	.	.
chrX	7853141	7853142	.	.	.	.
chr3R	12783634	12783635	.	.	.	.
chr2R	5965706	5965707	CG12919-RA	.	.	.
chrX	22257134	22257135	.	.	.	.
chr3R	7179365	7179366	.	.	.	.
chr3R	8471139	8471140	CG6234-RA	CG6753-RA	.	.
chrX	13564833	13564834	CG11164-RA	.	.	.
chr3L	8826150	8826151	.	.	.	.
chr3R	11820189	11820190	.	.	.	.
chr2R	3306271	3306272	.	.	.	.
chr2R	7087312	7087313	.	.	.	.
chr3L	10850955	10850956	.	.	.	.
chr3R	21021124	21021125	CG13653-RA	CG13654-RA	.	.
chr3L	9449143	9449144	.	.	.	.
chr2L	7038695	7038696	.	.	.	.
chr2L	13227215	13227216	FlyExpress_CG15480	.	.	.
chr2L	2448472	2448473	.	.	.	.
chr2R	4872646	4872647	.	.	.	.
chr2R	17138292	17138293	.	.	.	.
chr2R	12038295	12038296	.	.	.	.
chr2L	1420247	1420248	CG5481-RA	.	.	.
chr3L	22393441	22393442	.	.	.	.
chr2L	8416161	8416162	.	.	.	.
chr2L	13905227	13905228	CG8827-RA	CG16869-RA	.	.
chrX	7211289	7211290	.	.	.	.
chr2L	9988507	9988508	.	.	.	.
chr3R	14380550	14380551	.	.	.	.
chr2L	9167150	9167151	.	.	.	.
chr2L	20783315	20783316	.	.	.	.
chrX	10716877	10716878	CG1691-RF	.	.	.
chr2R	10921923	10921924	.	.	.	.
chr2L	7420061	7420062	.	.	.	.
chrX	14642747	14642748	CG10521-RA	.	.	.
chr3R	4007324	4007325	.	.	.	.
chr3L	12640693	12640694	.	.	.	.
chr2R	2020358	2020359	.	.	.	.
chr3R	6469293	6469294	CG17117-RE	.	.	.
chr2R	9457102	9457103	.	.	.	.
chr3L	11546228	11546229	.	.	.	.
chr3L	682632	682633	.	.	.	.
chr3L	10856136	10856137	.	.	.	.
chr3L	15033653	15033654	.	.	.	.
chrX	8331575	8331576	.	.	.	.
chr2R	17138739	17138740	.	.	.	.
chr2L	11807159	11807160	CG14938-RD	.	.	.
chr3R	11810712	11810713	.	.	.	.
chr2R	8867911	8867912	.	.	.	.
chrX	19742907	19742908	.	.	.	.
chr2R	17251583	17251584	.	.	.	.
chr2R	6446420	6446421	.	.	.	.
chr3L	19172580	19172581	.	.	.	.
chr3L	16005724	16005725	.	.	.	.
chr3R	3944086	3944087	.	.	.	.
chr3L	6814430	6814431	.	.	.	.
chr2L	19323862	19323863	.	.	.	.
chr3R	20098396	20098397	CG13610-RA	.	.	.
chrX	15705985	15705986	.	.	.	.
chr2L	19791243	19791244	.	.	.	.
chr2R	9471674	9471675	.	.	.	.
chr3R	13275185	13275186	.	.	.	.
chr2L	18839494	18839495	.	.	.	.
chr2L	17752422	17752423	.	.	.	.
chr2L	15732174	15732175	CG3938-RB	.	.	.
chr3L	13371495	13371496	CG10717-RA	.	.	.
chrX	7854645	7854646	.	.	.	.
chr2R	16533924	16533925	.	.	.	.
chr2R	11563951	11563952	.	.	.	.
chr3L	12685910	12685911	.	.	.	.
chr2R	11563323	11563324	.	.	.	.
chr3R	10645567	10645568	.	.	.	.
chr2L	89353	89354	FlyExpress_net	.	.	.
chrX	1134058	1134059	.	.	.	.
chr3R	25115132	25115133	.	.	.	.
chr3R	11924492	11924493	.	.	.	.
chr3R	7178692	7178693	.	.	.	.
chr3L	9013891	9013892	CG5187-RA	.	.	.
chrX	13262611	13262612	.	.	.	.
chr2R	16801662	16801663	.	.	.	.
chrX	21342630	21342631	.	.	.	.
chr2L	5461323	5461324	CG6634-RA	.	.	.
chr2L	18150109	18150110	.	.	.	.
chr2R	11266274	11266275	.	.	.	.
chr2L	3822774	3822775	.	.	.	.
chr2R	15921164	15921165	.	.	.	.
chr2L	14512775	14512776	.	.	.	.
chr2R	2873286	2873287	.	.	.	.
chr2R	9472194	9472195	.	.	.	.
chrX	12636090	12636091	.	.	.	.
chrX	4484161	4484162	.	.	.	.
chr3L	15658730	15658731	.	.	.	.
chr2R	7070145	7070146	.	.	.	.
chr3R	5705463	5705464	.	.	.	.
chr3L	22938139	22938140	.	.	.	.
chr2L	13049006	13049007	.	.	.	.
chr2L	19156369	19156370	.	.	.	.
chr2R	17250562	17250563	.	.	.	.
chr2R	15423248	15423249	.	.	.	.
chr2R	10898409	10898410	.	.	.	.
chr3L	21873757	21873758	.	.	.	.
chr2L	5458760	5458761	CG6634-RA	.	.	.
chrX	580814	580815	.	.	.	.
chr3R	12878700	12878701	.	.	.	.
chr2L	5306627	5306628	.	.	.	.
chr3L	9012699	9012700	CG5187-RA	.	.	.
chr2L	5799393	5799394	.	.	.	.
chrX	8936774	8936775	.	.	.	.
chr2L	15320489	15320490	.	.	.	.
chr3L	11003521	11003522	CG12296-RA	.	.	.
chrX	19645163	19645164	.	.	.	.
chr2R	6471921	6471922	.	.	.	.
chrX	7841120	7841121	.	.	.	.
chr3L	11230167	11230168	.	.	.	.
chr3L	18396303	18396304	.	.	.	.
chr2L	10003795	10003796	.	.	.	.
chr2L	13548206	13548207	.	.	.	.
chr2L	20770527	20770528	FlyExpress_cad	.	.	.
chr3R	2826525	2826526	.	.	.	.
chr3R	7198188	7198189	CG17228-RF	.	.	.
chr3R	11413227	11413228	.	.	.	.
chr3R	12637612	12637613	.	.	.	.
chr3R	25590063	25590064	CG33956-RD	.	.	.
chr2R	6471318	6471319	.	.	.	.
chr2R	17211063	17211064	.	.	.	.
chr2R	20688449	20688450	.	.	.	.
chrX	511694	511695	.	.	.	.
chrX	1293789	1293790	.	.	.	.
chrX	1935722	1935723	.	.	.	.
chrX	3636532	3636533	.	.	.	.
chrX	6879808	6879809	.	.	.	.
chrX	8936430	8936431	.	.	.	.
chrX	8942133	8942134	.	.	.	.
chrX	11923080	11923081	.	.	.	.
chrX	12646063	12646064	.	.	.	.
chrX	14643192	14643193	CG10521-RA	.	.	.
chrX	17724837	17724838	.	.	.	.

## Sheet: 5kb_Peak_to_Gene
#feature.id	chr_1	start_1	end_1	dist_closest_1	chr_2	start_2	end_2	dist_closest_2	chr_3	start_3	end_3	dist_closest_3	chr_4	start_4	end_4	dist_closest_4
CG8827-RA	chr2L	13905227	13905228	417	.	.	.	.	.	.	.	.	.	.	.	.
CG33466-RA	.	.	.	.	.	.	.	.	.	.	.	.	.	.	.	.
CG16869-RA	chr2L	13905227	13905228	4412	.	.	.	.	.	.	.	.	.	.	.	.
CG3218-RA	.	.	.	.	.	.	.	.	.	.	.	.	.	.	.	.
CG8649-RD	.	.	.	.	.	.	.	.	.	.	.	.	.	.	.	.
CG1944-RA	.	.	.	.	.	.	.	.	.	.	.	.	.	.	.	.
CG1048-RA	.	.	.	.	.	.	.	.	.	.	.	.	.	.	.	.
CG13653-RA	chr3R	21021124	21021125	157	.	.	.	.	.	.	.	.	.	.	.	.
CG5055-RB	.	.	.	.	.	.	.	.	.	.	.	.	.	.	.	.
CG12283-RA	.	.	.	.	.	.	.	.	.	.	.	.	.	.	.	.
CG7997-RB	.	.	.	.	.	.	.	.	.	.	.	.	.	.	.	.
CG8095-RB	.	.	.	.	.	.	.	.	.	.	.	.	.	.	.	.
CG2762-RA	chr2L	523080	523081	386	chr2L	518626	518627	4840	.	.	.	.	.	.	.	.
CG18088-RA	.	.	.	.	.	.	.	.	.	.	.	.	.	.	.	.
CG5187-RA	chr3L	9012699	9012700	358	chr3L	9013891	9013892	1550	chr3L	9010275	9010276	0	.	.	.	.
CG9520-RA	.	.	.	.	.	.	.	.	.	.	.	.	.	.	.	.
CG12011-RA	.	.	.	.	.	.	.	.	.	.	.	.	.	.	.	.
CG13800-RA	chr3L	2385879	2385880	2512	.	.	.	.	.	.	.	.	.	.	.	.
CG10619-RB	.	.	.	.	.	.	.	.	.	.	.	.	.	.	.	.
CG31902-RB	.	.	.	.	.	.	.	.	.	.	.	.	.	.	.	.
CG12919-RA	chr2R	5965706	5965707	163	chr2R	5964776	5964777	1093	.	.	.	.	.	.	.	.
CG5399-RA	.	.	.	.	.	.	.	.	.	.	.	.	.	.	.	.
CG8084-RA	chr2R	4958868	4958869	0	chr2R	4959563	4959564	0	.	.	.	.	.	.	.	.
CG11893-RA	.	.	.	.	.	.	.	.	.	.	.	.	.	.	.	.
CG45263-RA	.	.	.	.	.	.	.	.	.	.	.	.	.	.	.	.
CG13912-RA	.	.	.	.	.	.	.	.	.	.	.	.	.	.	.	.
CG33956-RD	chr3R	25590063	25590064	2433	chr3R	25596904	25596905	0	.	.	.	.	.	.	.	.
CG6394-RA	.	.	.	.	.	.	.	.	.	.	.	.	.	.	.	.
CG9446-RB	.	.	.	.	.	.	.	.	.	.	.	.	.	.	.	.
CG1046-RA	chr3R	2580238	2580239	316	.	.	.	.	.	.	.	.	.	.	.	.
CG17574-RD	.	.	.	.	.	.	.	.	.	.	.	.	.	.	.	.
CG2947-RB	.	.	.	.	.	.	.	.	.	.	.	.	.	.	.	.
CG15236-RB	.	.	.	.	.	.	.	.	.	.	.	.	.	.	.	.
CG7530-RC	.	.	.	.	.	.	.	.	.	.	.	.	.	.	.	.
CG42666-RC	.	.	.	.	.	.	.	.	.	.	.	.	.	.	.	.
CG7005-RA	.	.	.	.	.	.	.	.	.	.	.	.	.	.	.	.
CG4193-RA	.	.	.	.	.	.	.	.	.	.	.	.	.	.	.	.
CG34373-RG	chr3L	8072913	8072914	0	.	.	.	.	.	.	.	.	.	.	.	.
CG16778-RC	.	.	.	.	.	.	.	.	.	.	.	.	.	.	.	.
CG3940-RA	.	.	.	.	.	.	.	.	.	.	.	.	.	.	.	.
CG15671-RA	.	.	.	.	.	.	.	.	.	.	.	.	.	.	.	.
CG43332-RA	.	.	.	.	.	.	.	.	.	.	.	.	.	.	.	.
CG6234-RA	chr3R	8472086	8472087	1695	chr3R	8471765	8471766	2016	chr3R	8471139	8471140	2642	.	.	.	.
CG7590-RA	.	.	.	.	.	.	.	.	.	.	.	.	.	.	.	.
CG12212-RA	.	.	.	.	.	.	.	.	.	.	.	.	.	.	.	.
CG31449-RA	.	.	.	.	.	.	.	.	.	.	.	.	.	.	.	.
CG5133-RA	chr3L	9034632	9034633	0	chr3L	9034243	9034244	233	chr3L	9033834	9033835	642	chr3L	9035479	9035480	0
CG5661-RA	.	.	.	.	.	.	.	.	.	.	.	.	.	.	.	.
CG42365-RA	.	.	.	.	.	.	.	.	.	.	.	.	.	.	.	.
CG31641-RC	.	.	.	.	.	.	.	.	.	.	.	.	.	.	.	.
CG30463-RC	.	.	.	.	.	.	.	.	.	.	.	.	.	.	.	.
CG8974-RA	.	.	.	.	.	.	.	.	.	.	.	.	.	.	.	.
CG5442-RA	.	.	.	.	.	.	.	.	.	.	.	.	.	.	.	.
CG5093-RA	chr3L	8998185	8998186	112	chr3L	8996581	8996582	1716	.	.	.	.	.	.	.	.
CG17524-RA	.	.	.	.	.	.	.	.	.	.	.	.	.	.	.	.
CG31462-RA	.	.	.	.	.	.	.	.	.	.	.	.	.	.	.	.
CG2674-RG	.	.	.	.	.	.	.	.	.	.	.	.	.	.	.	.
CG44774-RA	.	.	.	.	.	.	.	.	.	.	.	.	.	.	.	.
CG13654-RA	chr3R	21021124	21021125	4415	.	.	.	.	.	.	.	.	.	.	.	.
CG3206-RA	.	.	.	.	.	.	.	.	.	.	.	.	.	.	.	.
CG15162-RA	.	.	.	.	.	.	.	.	.	.	.	.	.	.	.	.
CG33300-RA	.	.	.	.	.	.	.	.	.	.	.	.	.	.	.	.
CG5014-RC	.	.	.	.	.	.	.	.	.	.	.	.	.	.	.	.
CG6753-RA	chr3R	8471139	8471140	2843	chr3R	8471765	8471766	3469	chr3R	8472086	8472087	3790	.	.	.	.
CG1916-RA	chr2R	5378382	5378383	3291	.	.	.	.	.	.	.	.	.	.	.	.
CG4421-RA	.	.	.	.	.	.	.	.	.	.	.	.	.	.	.	.
CG8448-RC	.	.	.	.	.	.	.	.	.	.	.	.	.	.	.	.
CG7995-RD	.	.	.	.	.	.	.	.	.	.	.	.	.	.	.	.
CG11164-RA	chrX	13564833	13564834	1513	.	.	.	.	.	.	.	.	.	.	.	.
CG31760-RA	.	.	.	.	.	.	.	.	.	.	.	.	.	.	.	.
CG10082-RB	chr2R	17536634	17536635	4509	.	.	.	.	.	.	.	.	.	.	.	.
CG3664-RF	.	.	.	.	.	.	.	.	.	.	.	.	.	.	.	.
CG2269-RC	.	.	.	.	.	.	.	.	.	.	.	.	.	.	.	.
CG10626-RA	.	.	.	.	.	.	.	.	.	.	.	.	.	.	.	.
CG4408-RA	.	.	.	.	.	.	.	.	.	.	.	.	.	.	.	.
CG9339-RE	.	.	.	.	.	.	.	.	.	.	.	.	.	.	.	.
CG42329-RA	.	.	.	.	.	.	.	.	.	.	.	.	.	.	.	.
CG9734-RC	.	.	.	.	.	.	.	.	.	.	.	.	.	.	.	.
CG7272-RA	.	.	.	.	.	.	.	.	.	.	.	.	.	.	.	.
CG31064-RA	.	.	.	.	.	.	.	.	.	.	.	.	.	.	.	.
CG10360-RB	.	.	.	.	.	.	.	.	.	.	.	.	.	.	.	.
CG15817-RA	.	.	.	.	.	.	.	.	.	.	.	.	.	.	.	.
CG3798-RA	.	.	.	.	.	.	.	.	.	.	.	.	.	.	.	.
CG32021-RA	.	.	.	.	.	.	.	.	.	.	.	.	.	.	.	.
CG1389-RA	.	.	.	.	.	.	.	.	.	.	.	.	.	.	.	.
CG8849-RA	.	.	.	.	.	.	.	.	.	.	.	.	.	.	.	.
CG30382-RA	.	.	.	.	.	.	.	.	.	.	.	.	.	.	.	.
CG14545-RA	.	.	.	.	.	.	.	.	.	.	.	.	.	.	.	.
CG33156-RB	.	.	.	.	.	.	.	.	.	.	.	.	.	.	.	.
CG5272-RA	.	.	.	.	.	.	.	.	.	.	.	.	.	.	.	.
CG3752-RA	.	.	.	.	.	.	.	.	.	.	.	.	.	.	.	.
CG9674-RD	.	.	.	.	.	.	.	.	.	.	.	.	.	.	.	.
CG13610-RA	chr3R	20098396	20098397	356	.	.	.	.	.	.	.	.	.	.	.	.
CG5099-RB	.	.	.	.	.	.	.	.	.	.	.	.	.	.	.	.
CG8632-RA	.	.	.	.	.	.	.	.	.	.	.	.	.	.	.	.
CG7937-RA	.	.	.	.	.	.	.	.	.	.	.	.	.	.	.	.
CG8524-RB	.	.	.	.	.	.	.	.	.	.	.	.	.	.	.	.
CG3429-RA	.	.	.	.	.	.	.	.	.	.	.	.	.	.	.	.
CG32581-RB	.	.	.	.	.	.	.	.	.	.	.	.	.	.	.	.
CG4302-RA	.	.	.	.	.	.	.	.	.	.	.	.	.	.	.	.
CG8385-RH	.	.	.	.	.	.	.	.	.	.	.	.	.	.	.	.
CG15658-RA	.	.	.	.	.	.	.	.	.	.	.	.	.	.	.	.
CG10184-RA	.	.	.	.	.	.	.	.	.	.	.	.	.	.	.	.
CG32697-RA	.	.	.	.	.	.	.	.	.	.	.	.	.	.	.	.
CG6721-RA	chr3L	9848010	9848011	0	chr3L	9849000	9849001	620	.	.	.	.	.	.	.	.
CG10072-RA	.	.	.	.	.	.	.	.	.	.	.	.	.	.	.	.
CG4404-RA	.	.	.	.	.	.	.	.	.	.	.	.	.	.	.	.
CG7660-RB	.	.	.	.	.	.	.	.	.	.	.	.	.	.	.	.
CG10236-RA	.	.	.	.	.	.	.	.	.	.	.	.	.	.	.	.
CG5888-RA	.	.	.	.	.	.	.	.	.	.	.	.	.	.	.	.
CG16983-RF	.	.	.	.	.	.	.	.	.	.	.	.	.	.	.	.
CG5481-RA	chr2L	1420247	1420248	0	.	.	.	.	.	.	.	.	.	.	.	.
CG32434-RC	.	.	.	.	.	.	.	.	.	.	.	.	.	.	.	.
CG2125-RA	.	.	.	.	.	.	.	.	.	.	.	.	.	.	.	.
CG17941-RA	.	.	.	.	.	.	.	.	.	.	.	.	.	.	.	.
CG8495-RC	.	.	.	.	.	.	.	.	.	.	.	.	.	.	.	.
CG34214-RA	.	.	.	.	.	.	.	.	.	.	.	.	.	.	.	.
CG12369-RB	.	.	.	.	.	.	.	.	.	.	.	.	.	.	.	.
CG9075-RB	.	.	.	.	.	.	.	.	.	.	.	.	.	.	.	.
CG3938-RB	chr2L	15732174	15732175	394	.	.	.	.	.	.	.	.	.	.	.	.
CG12028-RA	.	.	.	.	.	.	.	.	.	.	.	.	.	.	.	.
CG11849-RA	.	.	.	.	.	.	.	.	.	.	.	.	.	.	.	.
CG17348-RA	.	.	.	.	.	.	.	.	.	.	.	.	.	.	.	.
CG18412-RA	.	.	.	.	.	.	.	.	.	.	.	.	.	.	.	.
CG7649-RB	.	.	.	.	.	.	.	.	.	.	.	.	.	.	.	.
CG13333-RA	.	.	.	.	.	.	.	.	.	.	.	.	.	.	.	.
CG3423-RA	.	.	.	.	.	.	.	.	.	.	.	.	.	.	.	.
CG14025-RC	.	.	.	.	.	.	.	.	.	.	.	.	.	.	.	.
CG15010-RA	.	.	.	.	.	.	.	.	.	.	.	.	.	.	.	.
CG3048-RA	.	.	.	.	.	.	.	.	.	.	.	.	.	.	.	.
CG34137-RA	.	.	.	.	.	.	.	.	.	.	.	.	.	.	.	.
CG3166-RB	.	.	.	.	.	.	.	.	.	.	.	.	.	.	.	.
CG1691-RF	chrX	10716877	10716878	67	.	.	.	.	.	.	.	.	.	.	.	.
CG15288-RB	.	.	.	.	.	.	.	.	.	.	.	.	.	.	.	.
CG33232-RC	.	.	.	.	.	.	.	.	.	.	.	.	.	.	.	.
CG6868-RA	.	.	.	.	.	.	.	.	.	.	.	.	.	.	.	.
CG4922-RA	.	.	.	.	.	.	.	.	.	.	.	.	.	.	.	.
CG3779-RA	chr2L	9449326	9449327	503	.	.	.	.	.	.	.	.	.	.	.	.
CG31531-RB	.	.	.	.	.	.	.	.	.	.	.	.	.	.	.	.
CG7271-RA	.	.	.	.	.	.	.	.	.	.	.	.	.	.	.	.
CG34383-RC	.	.	.	.	.	.	.	.	.	.	.	.	.	.	.	.
CG9775-RC	.	.	.	.	.	.	.	.	.	.	.	.	.	.	.	.
CG3322-RA	.	.	.	.	.	.	.	.	.	.	.	.	.	.	.	.
CG31607-RA	.	.	.	.	.	.	.	.	.	.	.	.	.	.	.	.
CG18255-RD	.	.	.	.	.	.	.	.	.	.	.	.	.	.	.	.
CG10293-RC	.	.	.	.	.	.	.	.	.	.	.	.	.	.	.	.
CG10079-RB	.	.	.	.	.	.	.	.	.	.	.	.	.	.	.	.
CG12082-RA	.	.	.	.	.	.	.	.	.	.	.	.	.	.	.	.
CG4216-RA	.	.	.	.	.	.	.	.	.	.	.	.	.	.	.	.
CG11851-RA	.	.	.	.	.	.	.	.	.	.	.	.	.	.	.	.
CG18111-RA	.	.	.	.	.	.	.	.	.	.	.	.	.	.	.	.
CG42278-RC	.	.	.	.	.	.	.	.	.	.	.	.	.	.	.	.
CG2252-RC	.	.	.	.	.	.	.	.	.	.	.	.	.	.	.	.
CG31317-RA	.	.	.	.	.	.	.	.	.	.	.	.	.	.	.	.
CG11988-RA	chr3R	4856038	4856039	0	.	.	.	.	.	.	.	.	.	.	.	.
CG8434-RA	chr2R	12047621	12047622	4230	.	.	.	.	.	.	.	.	.	.	.	.
CG7540-RA	.	.	.	.	.	.	.	.	.	.	.	.	.	.	.	.
CG14080-RB	.	.	.	.	.	.	.	.	.	.	.	.	.	.	.	.
CG3424-RA	.	.	.	.	.	.	.	.	.	.	.	.	.	.	.	.
CG33196-RC	.	.	.	.	.	.	.	.	.	.	.	.	.	.	.	.
CG14985-RB	.	.	.	.	.	.	.	.	.	.	.	.	.	.	.	.
CG30023-RA	.	.	.	.	.	.	.	.	.	.	.	.	.	.	.	.
CG13651-RA	.	.	.	.	.	.	.	.	.	.	.	.	.	.	.	.
CG3502-RB	.	.	.	.	.	.	.	.	.	.	.	.	.	.	.	.
CG32227-RA	.	.	.	.	.	.	.	.	.	.	.	.	.	.	.	.
CG7250-RA	.	.	.	.	.	.	.	.	.	.	.	.	.	.	.	.
CG8654-RA	.	.	.	.	.	.	.	.	.	.	.	.	.	.	.	.
CG30015-RD	.	.	.	.	.	.	.	.	.	.	.	.	.	.	.	.
CG33868-RA	.	.	.	.	.	.	.	.	.	.	.	.	.	.	.	.
CG13425-RB	.	.	.	.	.	.	.	.	.	.	.	.	.	.	.	.
CG8384-RA	.	.	.	.	.	.	.	.	.	.	.	.	.	.	.	.
CG11949-RA	.	.	.	.	.	.	.	.	.	.	.	.	.	.	.	.
CG14938-RD	chr2L	11807159	11807160	0	.	.	.	.	.	.	.	.	.	.	.	.
CG3937-RB	.	.	.	.	.	.	.	.	.	.	.	.	.	.	.	.
CG32062-RG	.	.	.	.	.	.	.	.	.	.	.	.	.	.	.	.
CG6885-RA	.	.	.	.	.	.	.	.	.	.	.	.	.	.	.	.
CG9623-RB	.	.	.	.	.	.	.	.	.	.	.	.	.	.	.	.
CG4702-RA	.	.	.	.	.	.	.	.	.	.	.	.	.	.	.	.
CG17579-RB	.	.	.	.	.	.	.	.	.	.	.	.	.	.	.	.
CG17894-RB	.	.	.	.	.	.	.	.	.	.	.	.	.	.	.	.
CG2028-RC	chrX	12548561	12548562	211	.	.	.	.	.	.	.	.	.	.	.	.
CG9326-RC	.	.	.	.	.	.	.	.	.	.	.	.	.	.	.	.
CG17117-RE	chr3R	6469293	6469294	4906	.	.	.	.	.	.	.	.	.	.	.	.
CG17510-RA	.	.	.	.	.	.	.	.	.	.	.	.	.	.	.	.
CG8595-RA	.	.	.	.	.	.	.	.	.	.	.	.	.	.	.	.
CG31721-RA	.	.	.	.	.	.	.	.	.	.	.	.	.	.	.	.
CG1374-RA	.	.	.	.	.	.	.	.	.	.	.	.	.	.	.	.
CG12908-RA	.	.	.	.	.	.	.	.	.	.	.	.	.	.	.	.
CG1915-RC	.	.	.	.	.	.	.	.	.	.	.	.	.	.	.	.
CG2986-RE	.	.	.	.	.	.	.	.	.	.	.	.	.	.	.	.
CG17131-RB	.	.	.	.	.	.	.	.	.	.	.	.	.	.	.	.
CG10112-RA	.	.	.	.	.	.	.	.	.	.	.	.	.	.	.	.
CG5080-RB	.	.	.	.	.	.	.	.	.	.	.	.	.	.	.	.
CG10287-RA	.	.	.	.	.	.	.	.	.	.	.	.	.	.	.	.
CG7884-RA	.	.	.	.	.	.	.	.	.	.	.	.	.	.	.	.
CG3851-RA	.	.	.	.	.	.	.	.	.	.	.	.	.	.	.	.
CG30080-RA	.	.	.	.	.	.	.	.	.	.	.	.	.	.	.	.
CG3625-RB	.	.	.	.	.	.	.	.	.	.	.	.	.	.	.	.
CG1897-RA	.	.	.	.	.	.	.	.	.	.	.	.	.	.	.	.
CG3388-RA	chr2R	20944710	20944711	4792	.	.	.	.	.	.	.	.	.	.	.	.
CG32019-RE	.	.	.	.	.	.	.	.	.	.	.	.	.	.	.	.
CG5899-RB	.	.	.	.	.	.	.	.	.	.	.	.	.	.	.	.
CG12052-RA	.	.	.	.	.	.	.	.	.	.	.	.	.	.	.	.
CG10521-RA	chrX	14643192	14643193	0	chrX	14642747	14642748	0	.	.	.	.	.	.	.	.
CG10067-RA	.	.	.	.	.	.	.	.	.	.	.	.	.	.	.	.
CG5779-RA	.	.	.	.	.	.	.	.	.	.	.	.	.	.	.	.
CG31020-RA	.	.	.	.	.	.	.	.	.	.	.	.	.	.	.	.
CG11527-RA	.	.	.	.	.	.	.	.	.	.	.	.	.	.	.	.
CG12653-RA	.	.	.	.	.	.	.	.	.	.	.	.	.	.	.	.
CG8799-RA	.	.	.	.	.	.	.	.	.	.	.	.	.	.	.	.
CG34379-RD	.	.	.	.	.	.	.	.	.	.	.	.	.	.	.	.
CG1056-RB	.	.	.	.	.	.	.	.	.	.	.	.	.	.	.	.
CG12443-RA	.	.	.	.	.	.	.	.	.	.	.	.	.	.	.	.
CG31666-RD	.	.	.	.	.	.	.	.	.	.	.	.	.	.	.	.
CG2264-RB	chr2R	5943941	5943942	394	chr2R	5945423	5945424	0	chr2R	5943172	5943173	1163	.	.	.	.
CG12296-RA	chr3L	11003521	11003522	1601	.	.	.	.	.	.	.	.	.	.	.	.
CG1934-RA	.	.	.	.	.	.	.	.	.	.	.	.	.	.	.	.
CG4158-RA	.	.	.	.	.	.	.	.	.	.	.	.	.	.	.	.
CG11069-RA	.	.	.	.	.	.	.	.	.	.	.	.	.	.	.	.
CG4898-RB	.	.	.	.	.	.	.	.	.	.	.	.	.	.	.	.
CG18024-RA	chr2L	8825446	8825447	178	.	.	.	.	.	.	.	.	.	.	.	.
CG17046-RC	.	.	.	.	.	.	.	.	.	.	.	.	.	.	.	.
CG9689-RA	.	.	.	.	.	.	.	.	.	.	.	.	.	.	.	.
CG33103-RC	.	.	.	.	.	.	.	.	.	.	.	.	.	.	.	.
CG3401-RA	.	.	.	.	.	.	.	.	.	.	.	.	.	.	.	.
CG1244-RB	.	.	.	.	.	.	.	.	.	.	.	.	.	.	.	.
CG12063-RA	.	.	.	.	.	.	.	.	.	.	.	.	.	.	.	.
CG9628-RB	.	.	.	.	.	.	.	.	.	.	.	.	.	.	.	.
CG10717-RA	chr3L	13371495	13371496	4371	.	.	.	.	.	.	.	.	.	.	.	.
CG31045-RF	.	.	.	.	.	.	.	.	.	.	.	.	.	.	.	.
CG9653-RA	chrX	7201745	7201746	228	chrX	7200186	7200187	1787	.	.	.	.	.	.	.	.
CG10325-RA	.	.	.	.	.	.	.	.	.	.	.	.	.	.	.	.
CG9073-RA	.	.	.	.	.	.	.	.	.	.	.	.	.	.	.	.
CG33555-RG	.	.	.	.	.	.	.	.	.	.	.	.	.	.	.	.
CG4844-RA	.	.	.	.	.	.	.	.	.	.	.	.	.	.	.	.
CG10037-RA	.	.	.	.	.	.	.	.	.	.	.	.	.	.	.	.
CG6634-RA	chr2L	5461641	5461642	0	chr2L	5461323	5461324	317	chr2L	5458760	5458761	2880	.	.	.	.
CG3254-RA	.	.	.	.	.	.	.	.	.	.	.	.	.	.	.	.
CG2184-RB	.	.	.	.	.	.	.	.	.	.	.	.	.	.	.	.
CG4007-RA	.	.	.	.	.	.	.	.	.	.	.	.	.	.	.	.
CG9224-RA	.	.	.	.	.	.	.	.	.	.	.	.	.	.	.	.
CG33183-RA	.	.	.	.	.	.	.	.	.	.	.	.	.	.	.	.
CG10719-RC	.	.	.	.	.	.	.	.	.	.	.	.	.	.	.	.
CG2049-RG	.	.	.	.	.	.	.	.	.	.	.	.	.	.	.	.
CG11895-RA	.	.	.	.	.	.	.	.	.	.	.	.	.	.	.	.
CG7178-RA	.	.	.	.	.	.	.	.	.	.	.	.	.	.	.	.
CG2330-RA	.	.	.	.	.	.	.	.	.	.	.	.	.	.	.	.
CG1856-RA	.	.	.	.	.	.	.	.	.	.	.	.	.	.	.	.
CG11387-RA	.	.	.	.	.	.	.	.	.	.	.	.	.	.	.	.
CG18290-RA	.	.	.	.	.	.	.	.	.	.	.	.	.	.	.	.
CG14351-RA	.	.	.	.	.	.	.	.	.	.	.	.	.	.	.	.
CG15098-RA	.	.	.	.	.	.	.	.	.	.	.	.	.	.	.	.
CG9491-RC	chr2L	6323901	6323902	0	.	.	.	.	.	.	.	.	.	.	.	.
CG13194-RB	chr2R	7604164	7604165	0	.	.	.	.	.	.	.	.	.	.	.	.
CG3108-RA	.	.	.	.	.	.	.	.	.	.	.	.	.	.	.	.
CG12311-RA	.	.	.	.	.	.	.	.	.	.	.	.	.	.	.	.
CG13920-RA	.	.	.	.	.	.	.	.	.	.	.	.	.	.	.	.
CG17228-RF	chr3R	7198188	7198189	0	chr3R	7198573	7198574	0	.	.	.	.	.	.	.	.
CG4396-RA	.	.	.	.	.	.	.	.	.	.	.	.	.	.	.	.
CG31300-RA	.	.	.	.	.	.	.	.	.	.	.	.	.	.	.	.
CG1151-RA	.	.	.	.	.	.	.	.	.	.	.	.	.	.	.	.
CG7756-RA	.	.	.	.	.	.	.	.	.	.	.	.	.	.	.	.
CG5191-RC	.	.	.	.	.	.	.	.	.	.	.	.	.	.	.	.
CG1153-RA	.	.	.	.	.	.	.	.	.	.	.	.	.	.	.	.
CG17420-RD	.	.	.	.	.	.	.	.	.	.	.	.	.	.	.	.
CG7675-RA	.	.	.	.	.	.	.	.	.	.	.	.	.	.	.	.
CG8193-RA	.	.	.	.	.	.	.	.	.	.	.	.	.	.	.	.
CG1130-RA	.	.	.	.	.	.	.	.	.	.	.	.	.	.	.	.
CG12172-RA	.	.	.	.	.	.	.	.	.	.	.	.	.	.	.	.
CG8376-RA	.	.	.	.	.	.	.	.	.	.	.	.	.	.	.	.
CG5596-RB	.	.	.	.	.	.	.	.	.	.	.	.	.	.	.	.
CG15282-RA	.	.	.	.	.	.	.	.	.	.	.	.	.	.	.	.
CG32491-RG	.	.	.	.	.	.	.	.	.	.	.	.	.	.	.	.
CG9611-RE	.	.	.	.	.	.	.	.	.	.	.	.	.	.	.	.
CG17927-RD	.	.	.	.	.	.	.	.	.	.	.	.	.	.	.	.
CG2666-RB	.	.	.	.	.	.	.	.	.	.	.	.	.	.	.	.
CG32209-RB	.	.	.	.	.	.	.	.	.	.	.	.	.	.	.	.
CG18507-RB	.	.	.	.	.	.	.	.	.	.	.	.	.	.	.	.
CG7225-RA	.	.	.	.	.	.	.	.	.	.	.	.	.	.	.	.
CG13906-RA	.	.	.	.	.	.	.	.	.	.	.	.	.	.	.	.
CG6883-RA	.	.	.	.	.	.	.	.	.	.	.	.	.	.	.	.
CG34416-RN	.	.	.	.	.	.	.	.	.	.	.	.	.	.	.	.
CG30413-RA	.	.	.	.	.	.	.	.	.	.	.	.	.	.	.	.
CG18783-RB	chr2L	6088479	6088480	2937	.	.	.	.	.	.	.	.	.	.	.	.
CG43366-RA	.	.	.	.	.	.	.	.	.	.	.	.	.	.	.	.
CG31813-RA	.	.	.	.	.	.	.	.	.	.	.	.	.	.	.	.
CG12210-RA	.	.	.	.	.	.	.	.	.	.	.	.	.	.	.	.
CG11049-RG	.	.	.	.	.	.	.	.	.	.	.	.	.	.	.	.
CG4467-RA	.	.	.	.	.	.	.	.	.	.	.	.	.	.	.	.
CG9660-RE	.	.	.	.	.	.	.	.	.	.	.	.	.	.	.	.
CG10382-RA	.	.	.	.	.	.	.	.	.	.	.	.	.	.	.	.
CG32150-RA	.	.	.	.	.	.	.	.	.	.	.	.	.	.	.	.
CG7526-RC	.	.	.	.	.	.	.	.	.	.	.	.	.	.	.	.
CG8587-RA	.	.	.	.	.	.	.	.	.	.	.	.	.	.	.	.
CG1342-RA	.	.	.	.	.	.	.	.	.	.	.	.	.	.	.	.
CG10591-RA	.	.	.	.	.	.	.	.	.	.	.	.	.	.	.	.
CG1157-RA	.	.	.	.	.	.	.	.	.	.	.	.	.	.	.	.
CG33715-RB	.	.	.	.	.	.	.	.	.	.	.	.	.	.	.	.
CG9614-RM	.	.	.	.	.	.	.	.	.	.	.	.	.	.	.	.
CG7816-RD	.	.	.	.	.	.	.	.	.	.	.	.	.	.	.	.
CG7283-RC	.	.	.	.	.	.	.	.	.	.	.	.	.	.	.	.
CG42684-RD	.	.	.	.	.	.	.	.	.	.	.	.	.	.	.	.
CG40263-RA	.	.	.	.	.	.	.	.	.	.	.	.	.	.	.	.
CG6024-RD	.	.	.	.	.	.	.	.	.	.	.	.	.	.	.	.
CG8493-RB	.	.	.	.	.	.	.	.	.	.	.	.	.	.	.	.
CG14253-RB	.	.	.	.	.	.	.	.	.	.	.	.	.	.	.	.
CG13377-RA	.	.	.	.	.	.	.	.	.	.	.	.	.	.	.	.
CG6611-RC	.	.	.	.	.	.	.	.	.	.	.	.	.	.	.	.
CG7847-RB	.	.	.	.	.	.	.	.	.	.	.	.	.	.	.	.
CG9828-RB	.	.	.	.	.	.	.	.	.	.	.	.	.	.	.	.
CG15013-RA	.	.	.	.	.	.	.	.	.	.	.	.	.	.	.	.
CG9184-RA	.	.	.	.	.	.	.	.	.	.	.	.	.	.	.	.
CG6434-RA	.	.	.	.	.	.	.	.	.	.	.	.	.	.	.	.
CG31997-RA	.	.	.	.	.	.	.	.	.	.	.	.	.	.	.	.
CG13159-RA	.	.	.	.	.	.	.	.	.	.	.	.	.	.	.	.
CG32031-RC	.	.	.	.	.	.	.	.	.	.	.	.	.	.	.	.
CG8547-RB	.	.	.	.	.	.	.	.	.	.	.	.	.	.	.	.
CG15822-RB	.	.	.	.	.	.	.	.	.	.	.	.	.	.	.	.
CG17888-RF	.	.	.	.	.	.	.	.	.	.	.	.	.	.	.	.
CG3114-RH	.	.	.	.	.	.	.	.	.	.	.	.	.	.	.	.
CG3153-RA	.	.	.	.	.	.	.	.	.	.	.	.	.	.	.	.
CG17800-RBB	.	.	.	.	.	.	.	.	.	.	.	.	.	.	.	.
CG13475-RA	.	.	.	.	.	.	.	.	.	.	.	.	.	.	.	.
CG7047-RB	.	.	.	.	.	.	.	.	.	.	.	.	.	.	.	.
CG11502-RC	.	.	.	.	.	.	.	.	.	.	.	.	.	.	.	.
CG42280-RE	.	.	.	.	.	.	.	.	.	.	.	.	.	.	.	.
CG18004-RC	.	.	.	.	.	.	.	.	.	.	.	.	.	.	.	.
CG32490-RL	.	.	.	.	.	.	.	.	.	.	.	.	.	.	.	.
CG9739-RD	.	.	.	.	.	.	.	.	.	.	.	.	.	.	.	.
CG15427-RC	.	.	.	.	.	.	.	.	.	.	.	.	.	.	.	.
CG33991-RB	.	.	.	.	.	.	.	.	.	.	.	.	.	.	.	.
FlyExpress_Salm	chr2L	11445995	11445996	381	chr2L	11447798	11447799	2184	.	.	.	.	.	.	.	.
FlyExpress_Bun	.	.	.	.	.	.	.	.	.	.	.	.	.	.	.	.
FlyExpress_CG15480	chr2L	13225403	13225404	197	chr2L	13227215	13227216	2009	.	.	.	.	.	.	.	.
FlyExpress_Su(H)	.	.	.	.	.	.	.	.	.	.	.	.	.	.	.	.
FlyExpress_Kel	.	.	.	.	.	.	.	.	.	.	.	.	.	.	.	.
FlyExpress_cad	chr2L	20770527	20770528	203	.	.	.	.	.	.	.	.	.	.	.	.
FlyExpress_atet	.	.	.	.	.	.	.	.	.	.	.	.	.	.	.	.
FlyExpress_Rapgap1	.	.	.	.	.	.	.	.	.	.	.	.	.	.	.	.
FlyExpress_net	chr2L	89353	89354	1971	chr2L	91520	91521	4138	.	.	.	.	.	.	.	.
FlyExpress_Scat	.	.	.	.	.	.	.	.	.	.	.	.	.	.	.	.
Flyexpress_cyp310a1	.	.	.	.	.	.	.	.	.	.	.	.	.	.	.	.
FlyExpress_CG15094	.	.	.	.	.	.	.	.	.	.	.	.	.	.	.	.
FlyExpress_l(2)08717	.	.	.	.	.	.	.	.	.	.	.	.	.	.	.	.
FlyExpress_CG5532	.	.	.	.	.	.	.	.	.	.	.	.	.	.	.	.
FlyExpress_CG2915	.	.	.	.	.	.	.	.	.	.	.	.	.	.	.	.
FlyExpress_Dap	chr2R	5602192	5602193	0	.	.	.	.	.	.	.	.	.	.	.	.
FlyExpress_inv	.	.	.	.	.	.	.	.	.	.	.	.	.	.	.	.
FlyExpress_Chrb	.	.	.	.	.	.	.	.	.	.	.	.	.	.	.	.
FlyExpress_CG9238	chr3L	14540178	14540179	0	.	.	.	.	.	.	.	.	.	.	.	.
FlyExpress_aos	.	.	.	.	.	.	.	.	.	.	.	.	.	.	.	.
FlyExpress_CG2162	chr3L	3037895	3037896	0	.	.	.	.	.	.	.	.	.	.	.	.
FlyExpress_CG10479	.	.	.	.	.	.	.	.	.	.	.	.	.	.	.	.
FlyExpress_Dl	.	.	.	.	.	.	.	.	.	.	.	.	.	.	.	.
FlyExpress_bnl	.	.	.	.	.	.	.	.	.	.	.	.	.	.	.	.
FlyExpress_CG33099	chr3R	18353595	18353596	1046	.	.	.	.	.	.	.	.	.	.	.	.
FlyExpress_e(spl)m5-HLH	chr3R	21856502	21856503	1045	.	.	.	.	.	.	.	.	.	.	.	.
FlyExpress_Ama	chr3R	2588944	2588945	0	.	.	.	.	.	.	.	.	.	.	.	.
FlyExpress_CG11966	.	.	.	.	.	.	.	.	.	.	.	.	.	.	.	.
FlyExpress_CG12420	.	.	.	.	.	.	.	.	.	.	.	.	.	.	.	.
FlyExpress_yellow-e3	.	.	.	.	.	.	.	.	.	.	.	.	.	.	.	.
FlyExpress_mew	.	.	.	.	.	.	.	.	.	.	.	.	.	.	.	.
FlyExpress_rst	.	.	.	.	.	.	.	.	.	.	.	.	.	.	.	.

## Sheet: 10kb_Gene_to_Peak
#chr	start	end	feature.id_1	feature.id_2	feature.id_3	feature.id_4
chr2R	4959563	4959564	CG8084-RA	.	.	.
chr3R	12882217	12882218	.	.	.	.
chr2R	7084865	7084866	.	.	.	.
chr2L	8846878	8846879	.	.	.	.
chr3L	14143549	14143550	.	.	.	.
chr2L	8872575	8872576	.	.	.	.
chrX	7201745	7201746	CG9653-RA	.	.	.
chr3L	12642288	12642289	.	.	.	.
chr3L	900525	900526	CG13906-RA	.	.	.
chr3R	11925615	11925616	CG31045-RF	.	.	.
chr2L	518626	518627	CG2762-RA	.	.	.
chrX	7216230	7216231	.	.	.	.
chr2L	9146490	9146491	.	.	.	.
chr3L	14145113	14145114	.	.	.	.
chrX	7215050	7215051	.	.	.	.
chr3L	744524	744525	.	.	.	.
chr2R	5943941	5943942	CG2264-RB	.	.	.
chr3L	15032667	15032668	.	.	.	.
chrX	7187612	7187613	.	.	.	.
chr3L	14958126	14958127	.	.	.	.
chr3R	11244147	11244148	.	.	.	.
chr2R	7086553	7086554	.	.	.	.
chr2L	8842031	8842032	.	.	.	.
chr2L	20204591	20204592	.	.	.	.
chr2L	8849388	8849389	.	.	.	.
chr2L	19575963	19575964	.	.	.	.
chr3R	17431466	17431467	.	.	.	.
chr3L	699499	699500	.	.	.	.
chrX	7193930	7193931	CG9653-RA	.	.	.
chrX	5590793	5590794	.	.	.	.
chr2R	4958868	4958869	CG8084-RA	.	.	.
chr2L	91520	91521	FlyExpress_net	.	.	.
chr2L	12666270	12666271	.	.	.	.
chr2L	18895473	18895474	.	.	.	.
chr2R	5964776	5964777	CG12919-RA	.	.	.
chr3R	21472938	21472939	.	.	.	.
chr3L	21269968	21269969	.	.	.	.
chr3L	640490	640491	.	.	.	.
chr3L	14445769	14445770	.	.	.	.
chrX	8188244	8188245	.	.	.	.
chr3L	5849766	5849767	.	.	.	.
chr2L	249243	249244	.	.	.	.
chr2L	8876062	8876063	.	.	.	.
chr3R	2636547	2636548	.	.	.	.
chr3R	2588944	2588945	FlyExpress_Ama	CG1046-RA	.	.
chr2L	8416931	8416932	.	.	.	.
chr2L	13225403	13225404	FlyExpress_CG15480	.	.	.
chr3R	11854359	11854360	.	.	.	.
chr3L	18214359	18214360	.	.	.	.
chr3R	3467989	3467990	.	.	.	.
chr2L	20822813	20822814	.	.	.	.
chr3L	9849000	9849001	CG6721-RA	.	.	.
chr3R	3938777	3938778	.	.	.	.
chr3L	16171819	16171820	.	.	.	.
chr3R	5154744	5154745	.	.	.	.
chr3R	19712439	19712440	.	.	.	.
chr3R	397155	397156	.	.	.	.
chr2L	8825446	8825447	CG18024-RA	.	.	.
chr3R	25133011	25133012	.	.	.	.
chr3L	9032270	9032271	CG5133-RA	.	.	.
chr3L	11686023	11686024	.	.	.	.
chr2R	5943172	5943173	CG2264-RB	.	.	.
chr3R	2916973	2916974	.	.	.	.
chrX	17262828	17262829	.	.	.	.
chr3L	162070	162071	.	.	.	.
chr3R	5960211	5960212	.	.	.	.
chrX	12548561	12548562	CG2028-RC	.	.	.
chr3R	2934263	2934264	.	.	.	.
chr3L	14950036	14950037	.	.	.	.
chr2R	5378382	5378383	CG1916-RA	.	.	.
chr3R	16118438	16118439	.	.	.	.
chr3R	25373766	25373767	CG1897-RA	.	.	.
chr3R	11246479	11246480	.	.	.	.
chr2R	9467441	9467442	.	.	.	.
chrX	7195399	7195400	CG9653-RA	.	.	.
chr2L	19161472	19161473	CG10719-RC	.	.	.
chr3L	7903514	7903515	.	.	.	.
chr2R	6470052	6470053	.	.	.	.
chrX	21858561	21858562	.	.	.	.
chr3R	6442739	6442740	.	.	.	.
chr3L	8996581	8996582	CG5093-RA	.	.	.
chrX	19660005	19660006	.	.	.	.
chr2R	20944710	20944711	CG3388-RA	.	.	.
chr3R	21856502	21856503	FlyExpress_e(spl)m5-HLH	.	.	.
chr2R	11017260	11017261	.	.	.	.
chr2R	6470932	6470933	.	.	.	.
chrX	5793939	5793940	.	.	.	.
chr2L	11447798	11447799	FlyExpress_Salm	.	.	.
chrX	19192424	19192425	.	.	.	.
chr2L	2451128	2451129	.	.	.	.
chr2R	17536634	17536635	CG10082-RB	.	.	.
chr2R	8846263	8846264	.	.	.	.
chr2R	5945423	5945424	CG2264-RB	.	.	.
chr2L	21629319	21629320	.	.	.	.
chr2L	2454829	2454830	.	.	.	.
chr3L	9035479	9035480	CG5133-RA	CG32031-RC	.	.
chrX	8307084	8307085	.	.	.	.
chr3L	9033834	9033835	CG5133-RA	.	.	.
chr2R	17252224	17252225	.	.	.	.
chr3R	17273421	17273422	.	.	.	.
chrX	7186407	7186408	.	.	.	.
chr2L	12011953	12011954	.	.	.	.
chrX	5641219	5641220	.	.	.	.
chr2R	19094615	19094616	.	.	.	.
chr3L	2385879	2385880	CG13800-RA	.	.	.
chr3L	6760307	6760308	.	.	.	.
chr2L	8841513	8841514	.	.	.	.
chr2L	12007443	12007444	.	.	.	.
chr3L	5987155	5987156	.	.	.	.
chr3L	2438348	2438349	.	.	.	.
chr3R	2549554	2549555	.	.	.	.
chr3R	5205073	5205074	.	.	.	.
chr2R	15954265	15954266	.	.	.	.
chrX	7200186	7200187	CG9653-RA	.	.	.
chr2L	15478477	15478478	.	.	.	.
chr2L	2457153	2457154	.	.	.	.
chr2R	8883838	8883839	.	.	.	.
chr3R	24889099	24889100	.	.	.	.
chr2L	11450691	11450692	FlyExpress_Salm	.	.	.
chr3L	19901836	19901837	.	.	.	.
chrX	3671474	3671475	.	.	.	.
chr3R	265	266	.	.	.	.
chrX	8785925	8785926	.	.	.	.
chr3R	19169169	19169170	.	.	.	.
chr2R	5602192	5602193	FlyExpress_Dap	.	.	.
chr3R	12774464	12774465	.	.	.	.
chr3L	9037074	9037075	CG5133-RA	CG32031-RC	.	.
chr3L	9848010	9848011	CG6721-RA	.	.	.
chrX	7122990	7122991	.	.	.	.
chr2R	11015555	11015556	.	.	.	.
chr2L	6088479	6088480	CG18783-RB	.	.	.
chr2L	19576985	19576986	.	.	.	.
chr3L	3374188	3374189	.	.	.	.
chr3R	17442134	17442135	.	.	.	.
chr2L	11445995	11445996	FlyExpress_Salm	.	.	.
chr3L	2867746	2867747	.	.	.	.
chr3L	14961201	14961202	.	.	.	.
chr2L	13851169	13851170	.	.	.	.
chr3L	5976170	5976171	FlyExpress_CG10479	.	.	.
chr3R	16078934	16078935	.	.	.	.
chr2L	19865729	19865730	.	.	.	.
chr3L	21469834	21469835	.	.	.	.
chr2R	20995332	20995333	CG16778-RC	.	.	.
chr3L	1479189	1479190	.	.	.	.
chrX	3673905	3673906	.	.	.	.
chr2L	2449047	2449048	.	.	.	.
chr2L	6724456	6724457	.	.	.	.
chr2R	7079321	7079322	.	.	.	.
chr3R	25596904	25596905	CG33956-RD	.	.	.
chr3L	3037895	3037896	FlyExpress_CG2162	.	.	.
chr2R	17255140	17255141	.	.	.	.
chr2R	7071092	7071093	.	.	.	.
chr3R	12067209	12067210	.	.	.	.
chrX	18137619	18137620	.	.	.	.
chr3L	15038510	15038511	.	.	.	.
chr3L	8668945	8668946	.	.	.	.
chr2R	5729980	5729981	.	.	.	.
chr3R	15861864	15861865	.	.	.	.
chr3L	5850332	5850333	.	.	.	.
chr2L	18890339	18890340	CG10619-RB	.	.	.
chr3R	19555969	19555970	.	.	.	.
chr2R	8879357	8879358	.	.	.	.
chrX	6588703	6588704	.	.	.	.
chr3R	7204381	7204382	CG17228-RF	.	.	.
chr3R	25409361	25409362	.	.	.	.
chr2R	13689401	13689402	.	.	.	.
chr3L	13067575	13067576	.	.	.	.
chr3L	16484426	16484427	FlyExpress_aos	.	.	.
chr2L	6079096	6079097	.	.	.	.
chrX	9580547	9580548	CG12653-RA	.	.	.
chr3R	2817792	2817793	.	.	.	.
chr3L	14129104	14129105	.	.	.	.
chr2L	8365861	8365862	.	.	.	.
chrX	15780837	15780838	.	.	.	.
chr2R	15614438	15614439	.	.	.	.
chrX	7831924	7831925	.	.	.	.
chr2R	17390243	17390244	.	.	.	.
chr3R	16655690	16655691	.	.	.	.
chr2L	1954697	1954698	.	.	.	.
chr2R	17411491	17411492	.	.	.	.
chr3L	16468980	16468981	FlyExpress_aos	.	.	.
chr3R	12456538	12456539	.	.	.	.
chr3R	4293619	4293620	CG45263-RA	.	.	.
chr2R	12527682	12527683	.	.	.	.
chr3R	2892933	2892934	.	.	.	.
chr3R	15158054	15158055	FlyExpress_Dl	.	.	.
chr3L	5862838	5862839	.	.	.	.
chr2R	13709901	13709902	.	.	.	.
chr3R	18498857	18498858	.	.	.	.
chr2R	19460607	19460608	.	.	.	.
chr3L	16037005	16037006	.	.	.	.
chr3R	23468226	23468227	.	.	.	.
chr2R	20401610	20401611	.	.	.	.
chr2R	17362848	17362849	.	.	.	.
chr2R	7604164	7604165	CG13194-RB	.	.	.
chr2L	12010526	12010527	.	.	.	.
chr2L	2454072	2454073	.	.	.	.
chr3R	23757428	23757429	.	.	.	.
chr2R	17362357	17362358	.	.	.	.
chr3L	14139541	14139542	.	.	.	.
chrX	17683690	17683691	.	.	.	.
chrX	8936219	8936220	.	.	.	.
chr3L	698637	698638	.	.	.	.
chr2L	10056990	10056991	.	.	.	.
chrX	2359943	2359944	.	.	.	.
chr2L	481272	481273	.	.	.	.
chr3R	16369035	16369036	.	.	.	.
chr2R	2550773	2550774	.	.	.	.
chr3L	11580356	11580357	.	.	.	.
chr2R	4543280	4543281	.	.	.	.
chr3R	11494862	11494863	.	.	.	.
chr3R	4031460	4031461	.	.	.	.
chr2R	2404102	2404103	.	.	.	.
chrX	13263707	13263708	.	.	.	.
chr3L	21019622	21019623	.	.	.	.
chr2L	15319925	15319926	.	.	.	.
chrX	2879520	2879521	.	.	.	.
chr2L	19137009	19137010	.	.	.	.
chrX	12644575	12644576	.	.	.	.
chr2L	16286633	16286634	.	.	.	.
chr3R	27047079	27047080	.	.	.	.
chr2R	13935510	13935511	.	.	.	.
chr3R	15164946	15164947	.	.	.	.
chr2R	16215512	16215513	.	.	.	.
chr2L	13235405	13235406	.	.	.	.
chr3R	11860019	11860020	.	.	.	.
chr2L	19324875	19324876	.	.	.	.
chrX	4317930	4317931	.	.	.	.
chr3R	12893645	12893646	.	.	.	.
chr2L	18783350	18783351	.	.	.	.
chr3R	14447047	14447048	.	.	.	.
chr2L	16859209	16859210	.	.	.	.
chr3R	12528848	12528849	.	.	.	.
chrX	9445155	9445156	.	.	.	.
chr2L	15324500	15324501	.	.	.	.
chr2L	13549170	13549171	.	.	.	.
chr3R	16118849	16118850	.	.	.	.
chrX	5584555	5584556	.	.	.	.
chr2R	8883117	8883118	.	.	.	.
chr3L	5987431	5987432	.	.	.	.
chr3R	4856038	4856039	CG11988-RA	.	.	.
chr3R	12229329	12229330	.	.	.	.
chr3L	9010275	9010276	CG5187-RA	.	.	.
chr3L	8998185	8998186	CG5093-RA	.	.	.
chr2L	12011095	12011096	.	.	.	.
chr3R	864836	864837	.	.	.	.
chr2R	3940305	3940306	.	.	.	.
chr2L	12461144	12461145	.	.	.	.
chr3L	16037529	16037530	.	.	.	.
chr2R	8906966	8906967	.	.	.	.
chr3R	913029	913030	.	.	.	.
chrX	19783175	19783176	.	.	.	.
chr4	717483	717484	.	.	.	.
chr3R	14814204	14814205	.	.	.	.
chr2R	20770210	20770211	.	.	.	.
chrX	16531592	16531593	.	.	.	.
chr2L	9150217	9150218	.	.	.	.
chr3R	12589628	12589629	.	.	.	.
chr3L	15037250	15037251	.	.	.	.
chr3R	12544656	12544657	.	.	.	.
chr3R	7603930	7603931	.	.	.	.
chr3L	8500377	8500378	.	.	.	.
chr3R	8471765	8471766	CG6234-RA	CG6753-RA	.	.
chrX	5795734	5795735	.	.	.	.
chr2L	7519888	7519889	.	.	.	.
chrX	16549930	16549931	.	.	.	.
chr3L	8072913	8072914	CG34373-RG	.	.	.
chr3L	2881792	2881793	.	.	.	.
chr3R	10481001	10481002	.	.	.	.
chr3R	20692751	20692752	.	.	.	.
chr3R	12887711	12887712	.	.	.	.
chr3R	21325796	21325797	.	.	.	.
chr2R	17250948	17250949	.	.	.	.
chr2R	12047621	12047622	CG8434-RA	.	.	.
chrX	12557719	12557720	CG2028-RC	.	.	.
chr3R	25111826	25111827	.	.	.	.
chrX	1128135	1128136	.	.	.	.
chr3R	14754344	14754345	.	.	.	.
chrX	2876668	2876669	FlyExpress_rst	.	.	.
chr2R	5329004	5329005	.	.	.	.
chr3L	2439248	2439249	.	.	.	.
chr2L	16601760	16601761	.	.	.	.
chrX	6716815	6716816	.	.	.	.
chr3R	10282964	10282965	.	.	.	.
chrX	17402590	17402591	.	.	.	.
chr2R	16013873	16013874	.	.	.	.
chr3R	1474298	1474299	.	.	.	.
chrX	20565158	20565159	.	.	.	.
chr3R	10679871	10679872	.	.	.	.
chrX	21239958	21239959	.	.	.	.
chr3L	319749	319750	.	.	.	.
chr2R	8872670	8872671	.	.	.	.
chr3R	7824045	7824046	.	.	.	.
chr2L	11358554	11358555	.	.	.	.
chrX	8189447	8189448	.	.	.	.
chr2L	17222440	17222441	.	.	.	.
chr3R	6783246	6783247	.	.	.	.
chr2R	19462206	19462207	.	.	.	.
chr2L	2449953	2449954	.	.	.	.
chrX	6443944	6443945	.	.	.	.
chr3R	4013330	4013331	.	.	.	.
chr3L	9034243	9034244	CG5133-RA	.	.	.
chr3R	19169578	19169579	.	.	.	.
chr3R	14816768	14816769	.	.	.	.
chrX	19658856	19658857	.	.	.	.
chrX	15850392	15850393	.	.	.	.
chr3R	12887385	12887386	.	.	.	.
chr3L	22260225	22260226	.	.	.	.
chrX	8569073	8569074	.	.	.	.
chr3L	14124816	14124817	.	.	.	.
chr2R	4535899	4535900	.	.	.	.
chr3R	12906836	12906837	.	.	.	.
chr3R	19172142	19172143	.	.	.	.
chr2R	18690912	18690913	.	.	.	.
chr3L	9034632	9034633	CG5133-RA	.	.	.
chr3L	5975099	5975100	FlyExpress_CG10479	.	.	.
chr2L	15330872	15330873	.	.	.	.
chr3L	9415795	9415796	.	.	.	.
chr2L	9602293	9602294	.	.	.	.
chr3L	22396090	22396091	.	.	.	.
chr2L	12529934	12529935	.	.	.	.
chr3R	837	838	.	.	.	.
chrX	5589778	5589779	.	.	.	.
chr3L	21278866	21278867	.	.	.	.
chr3R	5811619	5811620	.	.	.	.
chrX	17071987	17071988	CG5055-RB	.	.	.
chr3R	1037154	1037155	.	.	.	.
chr2R	17211310	17211311	.	.	.	.
chr3R	13959655	13959656	.	.	.	.
chr2L	5239877	5239878	.	.	.	.
chr3L	639829	639830	.	.	.	.
chr3R	1414068	1414069	.	.	.	.
chr2L	523080	523081	CG2762-RA	.	.	.
chr2R	3918566	3918567	.	.	.	.
chr3L	4230537	4230538	.	.	.	.
chr3R	2580238	2580239	CG1046-RA	FlyExpress_Ama	.	.
chrX	9176840	9176841	.	.	.	.
chrX	4319122	4319123	.	.	.	.
chr2R	595299	595300	.	.	.	.
chr2L	14435949	14435950	.	.	.	.
chr3R	12378056	12378057	.	.	.	.
chrX	8189854	8189855	.	.	.	.
chr2L	5461641	5461642	CG6634-RA	.	.	.
chr2L	2945966	2945967	.	.	.	.
chr3L	762263	762264	.	.	.	.
chr2L	9121101	9121102	.	.	.	.
chr3R	1438298	1438299	.	.	.	.
chr3R	8472086	8472087	CG6234-RA	CG6753-RA	.	.
chrX	1718048	1718049	.	.	.	.
chr3R	18353595	18353596	FlyExpress_CG33099	.	.	.
chr2R	20743008	20743009	.	.	.	.
chr2L	6323901	6323902	CG9491-RC	.	.	.
chr3R	3282792	3282793	.	.	.	.
chr2R	17363360	17363361	.	.	.	.
chr3R	13430902	13430903	.	.	.	.
chr3R	8837918	8837919	.	.	.	.
chr3L	5853503	5853504	.	.	.	.
chr2L	8832489	8832490	CG18024-RA	.	.	.
chr2L	15323573	15323574	.	.	.	.
chr3R	12674546	12674547	.	.	.	.
chr2L	16817404	16817405	.	.	.	.
chr3L	14146196	14146197	.	.	.	.
chr2L	8276627	8276628	.	.	.	.
chr3L	21472802	21472803	.	.	.	.
chr2L	9449326	9449327	CG3779-RA	.	.	.
chr3R	3939887	3939888	.	.	.	.
chr3R	683895	683896	.	.	.	.
chr3L	2429131	2429132	.	.	.	.
chr3R	12056206	12056207	.	.	.	.
chr3L	14170756	14170757	.	.	.	.
chr3R	17432624	17432625	.	.	.	.
chr2R	9335554	9335555	.	.	.	.
chr2L	19135351	19135352	.	.	.	.
chrX	6883107	6883108	.	.	.	.
chr2R	14560881	14560882	.	.	.	.
chr2L	4821278	4821279	.	.	.	.
chr3R	9638595	9638596	.	.	.	.
chr2R	7072242	7072243	.	.	.	.
chr3R	11897775	11897776	.	.	.	.
chr2R	5180166	5180167	.	.	.	.
chr2L	18875263	18875264	CG10619-RB	.	.	.
chr3R	11855352	11855353	.	.	.	.
chrX	3735875	3735876	.	.	.	.
chr3R	9510687	9510688	.	.	.	.
chr3L	22169811	22169812	.	.	.	.
chr3R	12057569	12057570	.	.	.	.
chr2R	18578151	18578152	.	.	.	.
chrX	417476	417477	.	.	.	.
chr2L	8415799	8415800	.	.	.	.
chrX	9360626	9360627	.	.	.	.
chrX	2018210	2018211	.	.	.	.
chr3R	2826727	2826728	.	.	.	.
chr2R	7905297	7905298	.	.	.	.
chr3R	12884871	12884872	.	.	.	.
chrX	9638283	9638284	.	.	.	.
chr2L	4893741	4893742	.	.	.	.
chr3L	14540178	14540179	FlyExpress_CG9238	.	.	.
chr3R	7198573	7198574	CG17228-RF	.	.	.
chrX	7853141	7853142	.	.	.	.
chr3R	12783634	12783635	.	.	.	.
chr2R	5965706	5965707	CG12919-RA	CG2269-RC	.	.
chrX	22257134	22257135	.	.	.	.
chr3R	7179365	7179366	.	.	.	.
chr3R	8471139	8471140	CG6234-RA	CG6753-RA	.	.
chrX	13564833	13564834	CG11164-RA	.	.	.
chr3L	8826150	8826151	.	.	.	.
chr3R	11820189	11820190	.	.	.	.
chr2R	3306271	3306272	.	.	.	.
chr2R	7087312	7087313	.	.	.	.
chr3L	10850955	10850956	.	.	.	.
chr3R	21021124	21021125	CG13653-RA	CG13654-RA	.	.
chr3L	9449143	9449144	.	.	.	.
chr2L	7038695	7038696	.	.	.	.
chr2L	13227215	13227216	FlyExpress_CG15480	.	.	.
chr2L	2448472	2448473	.	.	.	.
chr2R	4872646	4872647	.	.	.	.
chr2R	17138292	17138293	.	.	.	.
chr2R	12038295	12038296	.	.	.	.
chr2L	1420247	1420248	CG5481-RA	.	.	.
chr3L	22393441	22393442	.	.	.	.
chr2L	8416161	8416162	.	.	.	.
chr2L	13905227	13905228	CG8827-RA	CG16869-RA	.	.
chrX	7211289	7211290	CG9653-RA	.	.	.
chr2L	9988507	9988508	.	.	.	.
chr3R	14380550	14380551	.	.	.	.
chr2L	9167150	9167151	.	.	.	.
chr2L	20783315	20783316	.	.	.	.
chrX	10716877	10716878	CG1691-RF	.	.	.
chr2R	10921923	10921924	.	.	.	.
chr2L	7420061	7420062	.	.	.	.
chrX	14642747	14642748	CG10521-RA	.	.	.
chr3R	4007324	4007325	.	.	.	.
chr3L	12640693	12640694	.	.	.	.
chr2R	2020358	2020359	.	.	.	.
chr3R	6469293	6469294	CG17117-RE	.	.	.
chr2R	9457102	9457103	.	.	.	.
chr3L	11546228	11546229	.	.	.	.
chr3L	682632	682633	.	.	.	.
chr3L	10856136	10856137	.	.	.	.
chr3L	15033653	15033654	.	.	.	.
chrX	8331575	8331576	.	.	.	.
chr2R	17138739	17138740	.	.	.	.
chr2L	11807159	11807160	CG14938-RD	.	.	.
chr3R	11810712	11810713	.	.	.	.
chr2R	8867911	8867912	.	.	.	.
chrX	19742907	19742908	.	.	.	.
chr2R	17251583	17251584	.	.	.	.
chr2R	6446420	6446421	.	.	.	.
chr3L	19172580	19172581	.	.	.	.
chr3L	16005724	16005725	.	.	.	.
chr3R	3944086	3944087	.	.	.	.
chr3L	6814430	6814431	.	.	.	.
chr2L	19323862	19323863	.	.	.	.
chr3R	20098396	20098397	CG13610-RA	.	.	.
chrX	15705985	15705986	.	.	.	.
chr2L	19791243	19791244	.	.	.	.
chr2R	9471674	9471675	.	.	.	.
chr3R	13275185	13275186	.	.	.	.
chr2L	18839494	18839495	.	.	.	.
chr2L	17752422	17752423	.	.	.	.
chr2L	15732174	15732175	CG3938-RB	.	.	.
chr3L	13371495	13371496	CG10717-RA	.	.	.
chrX	7854645	7854646	.	.	.	.
chr2R	16533924	16533925	.	.	.	.
chr2R	11563951	11563952	.	.	.	.
chr3L	12685910	12685911	.	.	.	.
chr2R	11563323	11563324	.	.	.	.
chr3R	10645567	10645568	CG33555-RG	.	.	.
chr2L	89353	89354	FlyExpress_net	.	.	.
chrX	1134058	1134059	.	.	.	.
chr3R	25115132	25115133	.	.	.	.
chr3R	11924492	11924493	CG31045-RF	.	.	.
chr3R	7178692	7178693	.	.	.	.
chr3L	9013891	9013892	CG5187-RA	.	.	.
chrX	13262611	13262612	.	.	.	.
chr2R	16801662	16801663	.	.	.	.
chrX	21342630	21342631	.	.	.	.
chr2L	5461323	5461324	CG6634-RA	.	.	.
chr2L	18150109	18150110	.	.	.	.
chr2R	11266274	11266275	.	.	.	.
chr2L	3822774	3822775	.	.	.	.
chr2R	15921164	15921165	.	.	.	.
chr2L	14512775	14512776	.	.	.	.
chr2R	2873286	2873287	.	.	.	.
chr2R	9472194	9472195	.	.	.	.
chrX	12636090	12636091	.	.	.	.
chrX	4484161	4484162	.	.	.	.
chr3L	15658730	15658731	.	.	.	.
chr2R	7070145	7070146	.	.	.	.
chr3R	5705463	5705464	.	.	.	.
chr3L	22938139	22938140	.	.	.	.
chr2L	13049006	13049007	.	.	.	.
chr2L	19156369	19156370	.	.	.	.
chr2R	17250562	17250563	.	.	.	.
chr2R	15423248	15423249	.	.	.	.
chr2R	10898409	10898410	.	.	.	.
chr3L	21873757	21873758	.	.	.	.
chr2L	5458760	5458761	CG6634-RA	.	.	.
chrX	580814	580815	.	.	.	.
chr3R	12878700	12878701	.	.	.	.
chr2L	5306627	5306628	.	.	.	.
chr3L	9012699	9012700	CG5187-RA	.	.	.
chr2L	5799393	5799394	.	.	.	.
chrX	8936774	8936775	.	.	.	.
chr2L	15320489	15320490	.	.	.	.
chr3L	11003521	11003522	CG12296-RA	.	.	.
chrX	19645163	19645164	.	.	.	.
chr2R	6471921	6471922	.	.	.	.
chrX	7841120	7841121	.	.	.	.
chr3L	11230167	11230168	.	.	.	.
chr3L	18396303	18396304	.	.	.	.
chr2L	10003795	10003796	.	.	.	.
chr2L	13548206	13548207	.	.	.	.
chr2L	20770527	20770528	FlyExpress_cad	.	.	.
chr3R	2826525	2826526	.	.	.	.
chr3R	7198188	7198189	CG17228-RF	.	.	.
chr3R	11413227	11413228	.	.	.	.
chr3R	12637612	12637613	.	.	.	.
chr3R	25590063	25590064	CG33956-RD	.	.	.
chr2R	6471318	6471319	.	.	.	.
chr2R	17211063	17211064	.	.	.	.
chr2R	20688449	20688450	.	.	.	.
chrX	511694	511695	.	.	.	.
chrX	1293789	1293790	.	.	.	.
chrX	1935722	1935723	.	.	.	.
chrX	3636532	3636533	.	.	.	.
chrX	6879808	6879809	.	.	.	.
chrX	8936430	8936431	.	.	.	.
chrX	8942133	8942134	.	.	.	.
chrX	11923080	11923081	.	.	.	.
chrX	12646063	12646064	.	.	.	.
chrX	14643192	14643193	CG10521-RA	.	.	.
chrX	17724837	17724838	.	.	.	.

## Sheet: 10kb_Peak_to_Gene
#feature.id	chr_1	start_1	end_1	dist_closest_1	chr_2	start_2	end_2	dist_closest_2	chr_3	start_3	end_3	dist_closest_3	chr_4	start_4	end_4	dist_closest_4
CG8827-RA	chr2L	13905227	13905228	417	.	.	.	.	.	.	.	.	.	.	.	.
CG33466-RA	.	.	.	.	.	.	.	.	.	.	.	.	.	.	.	.
CG16869-RA	chr2L	13905227	13905228	4412	.	.	.	.	.	.	.	.	.	.	.	.
CG3218-RA	.	.	.	.	.	.	.	.	.	.	.	.	.	.	.	.
CG8649-RD	.	.	.	.	.	.	.	.	.	.	.	.	.	.	.	.
CG1944-RA	.	.	.	.	.	.	.	.	.	.	.	.	.	.	.	.
CG1048-RA	.	.	.	.	.	.	.	.	.	.	.	.	.	.	.	.
CG13653-RA	chr3R	21021124	21021125	157	.	.	.	.	.	.	.	.	.	.	.	.
CG5055-RB	chrX	17071987	17071988	8986	.	.	.	.	.	.	.	.	.	.	.	.
CG12283-RA	.	.	.	.	.	.	.	.	.	.	.	.	.	.	.	.
CG7997-RB	.	.	.	.	.	.	.	.	.	.	.	.	.	.	.	.
CG8095-RB	.	.	.	.	.	.	.	.	.	.	.	.	.	.	.	.
CG2762-RA	chr2L	523080	523081	386	chr2L	518626	518627	4840	.	.	.	.	.	.	.	.
CG18088-RA	.	.	.	.	.	.	.	.	.	.	.	.	.	.	.	.
CG5187-RA	chr3L	9012699	9012700	358	chr3L	9013891	9013892	1550	chr3L	9010275	9010276	0	.	.	.	.
CG9520-RA	.	.	.	.	.	.	.	.	.	.	.	.	.	.	.	.
CG12011-RA	.	.	.	.	.	.	.	.	.	.	.	.	.	.	.	.
CG13800-RA	chr3L	2385879	2385880	2512	.	.	.	.	.	.	.	.	.	.	.	.
CG10619-RB	chr2L	18875263	18875264	0	chr2L	18890339	18890340	9089	.	.	.	.	.	.	.	.
CG31902-RB	.	.	.	.	.	.	.	.	.	.	.	.	.	.	.	.
CG12919-RA	chr2R	5965706	5965707	163	chr2R	5964776	5964777	1093	.	.	.	.	.	.	.	.
CG5399-RA	.	.	.	.	.	.	.	.	.	.	.	.	.	.	.	.
CG8084-RA	chr2R	4958868	4958869	0	chr2R	4959563	4959564	0	.	.	.	.	.	.	.	.
CG11893-RA	.	.	.	.	.	.	.	.	.	.	.	.	.	.	.	.
CG45263-RA	chr3R	4293619	4293620	0	.	.	.	.	.	.	.	.	.	.	.	.
CG13912-RA	.	.	.	.	.	.	.	.	.	.	.	.	.	.	.	.
CG33956-RD	chr3R	25590063	25590064	2433	chr3R	25596904	25596905	0	.	.	.	.	.	.	.	.
CG6394-RA	.	.	.	.	.	.	.	.	.	.	.	.	.	.	.	.
CG9446-RB	.	.	.	.	.	.	.	.	.	.	.	.	.	.	.	.
CG1046-RA	chr3R	2580238	2580239	316	chr3R	2588944	2588945	9022	.	.	.	.	.	.	.	.
CG17574-RD	.	.	.	.	.	.	.	.	.	.	.	.	.	.	.	.
CG2947-RB	.	.	.	.	.	.	.	.	.	.	.	.	.	.	.	.
CG15236-RB	.	.	.	.	.	.	.	.	.	.	.	.	.	.	.	.
CG7530-RC	.	.	.	.	.	.	.	.	.	.	.	.	.	.	.	.
CG42666-RC	.	.	.	.	.	.	.	.	.	.	.	.	.	.	.	.
CG7005-RA	.	.	.	.	.	.	.	.	.	.	.	.	.	.	.	.
CG4193-RA	.	.	.	.	.	.	.	.	.	.	.	.	.	.	.	.
CG34373-RG	chr3L	8072913	8072914	0	.	.	.	.	.	.	.	.	.	.	.	.
CG16778-RC	chr2R	20995332	20995333	9592	.	.	.	.	.	.	.	.	.	.	.	.
CG3940-RA	.	.	.	.	.	.	.	.	.	.	.	.	.	.	.	.
CG15671-RA	.	.	.	.	.	.	.	.	.	.	.	.	.	.	.	.
CG43332-RA	.	.	.	.	.	.	.	.	.	.	.	.	.	.	.	.
CG6234-RA	chr3R	8472086	8472087	1695	chr3R	8471765	8471766	2016	chr3R	8471139	8471140	2642	.	.	.	.
CG7590-RA	.	.	.	.	.	.	.	.	.	.	.	.	.	.	.	.
CG12212-RA	.	.	.	.	.	.	.	.	.	.	.	.	.	.	.	.
CG31449-RA	.	.	.	.	.	.	.	.	.	.	.	.	.	.	.	.
CG5133-RA	chr3L	9034632	9034633	0	chr3L	9034243	9034244	233	chr3L	9033834	9033835	642	chr3L	9035479	9035480	0
CG5661-RA	.	.	.	.	.	.	.	.	.	.	.	.	.	.	.	.
CG42365-RA	.	.	.	.	.	.	.	.	.	.	.	.	.	.	.	.
CG31641-RC	.	.	.	.	.	.	.	.	.	.	.	.	.	.	.	.
CG30463-RC	.	.	.	.	.	.	.	.	.	.	.	.	.	.	.	.
CG8974-RA	.	.	.	.	.	.	.	.	.	.	.	.	.	.	.	.
CG5442-RA	.	.	.	.	.	.	.	.	.	.	.	.	.	.	.	.
CG5093-RA	chr3L	8998185	8998186	112	chr3L	8996581	8996582	1716	.	.	.	.	.	.	.	.
CG17524-RA	.	.	.	.	.	.	.	.	.	.	.	.	.	.	.	.
CG31462-RA	.	.	.	.	.	.	.	.	.	.	.	.	.	.	.	.
CG2674-RG	.	.	.	.	.	.	.	.	.	.	.	.	.	.	.	.
CG44774-RA	.	.	.	.	.	.	.	.	.	.	.	.	.	.	.	.
CG13654-RA	chr3R	21021124	21021125	4415	.	.	.	.	.	.	.	.	.	.	.	.
CG3206-RA	.	.	.	.	.	.	.	.	.	.	.	.	.	.	.	.
CG15162-RA	.	.	.	.	.	.	.	.	.	.	.	.	.	.	.	.
CG33300-RA	.	.	.	.	.	.	.	.	.	.	.	.	.	.	.	.
CG5014-RC	.	.	.	.	.	.	.	.	.	.	.	.	.	.	.	.
CG6753-RA	chr3R	8471139	8471140	2843	chr3R	8471765	8471766	3469	chr3R	8472086	8472087	3790	.	.	.	.
CG1916-RA	chr2R	5378382	5378383	3291	.	.	.	.	.	.	.	.	.	.	.	.
CG4421-RA	.	.	.	.	.	.	.	.	.	.	.	.	.	.	.	.
CG8448-RC	.	.	.	.	.	.	.	.	.	.	.	.	.	.	.	.
CG7995-RD	.	.	.	.	.	.	.	.	.	.	.	.	.	.	.	.
CG11164-RA	chrX	13564833	13564834	1513	.	.	.	.	.	.	.	.	.	.	.	.
CG31760-RA	.	.	.	.	.	.	.	.	.	.	.	.	.	.	.	.
CG10082-RB	chr2R	17536634	17536635	4509	.	.	.	.	.	.	.	.	.	.	.	.
CG3664-RF	.	.	.	.	.	.	.	.	.	.	.	.	.	.	.	.
CG2269-RC	chr2R	5965706	5965707	9369	.	.	.	.	.	.	.	.	.	.	.	.
CG10626-RA	.	.	.	.	.	.	.	.	.	.	.	.	.	.	.	.
CG4408-RA	.	.	.	.	.	.	.	.	.	.	.	.	.	.	.	.
CG9339-RE	.	.	.	.	.	.	.	.	.	.	.	.	.	.	.	.
CG42329-RA	.	.	.	.	.	.	.	.	.	.	.	.	.	.	.	.
CG9734-RC	.	.	.	.	.	.	.	.	.	.	.	.	.	.	.	.
CG7272-RA	.	.	.	.	.	.	.	.	.	.	.	.	.	.	.	.
CG31064-RA	.	.	.	.	.	.	.	.	.	.	.	.	.	.	.	.
CG10360-RB	.	.	.	.	.	.	.	.	.	.	.	.	.	.	.	.
CG15817-RA	.	.	.	.	.	.	.	.	.	.	.	.	.	.	.	.
CG3798-RA	.	.	.	.	.	.	.	.	.	.	.	.	.	.	.	.
CG32021-RA	.	.	.	.	.	.	.	.	.	.	.	.	.	.	.	.
CG1389-RA	.	.	.	.	.	.	.	.	.	.	.	.	.	.	.	.
CG8849-RA	.	.	.	.	.	.	.	.	.	.	.	.	.	.	.	.
CG30382-RA	.	.	.	.	.	.	.	.	.	.	.	.	.	.	.	.
CG14545-RA	.	.	.	.	.	.	.	.	.	.	.	.	.	.	.	.
CG33156-RB	.	.	.	.	.	.	.	.	.	.	.	.	.	.	.	.
CG5272-RA	.	.	.	.	.	.	.	.	.	.	.	.	.	.	.	.
CG3752-RA	.	.	.	.	.	.	.	.	.	.	.	.	.	.	.	.
CG9674-RD	.	.	.	.	.	.	.	.	.	.	.	.	.	.	.	.
CG13610-RA	chr3R	20098396	20098397	356	.	.	.	.	.	.	.	.	.	.	.	.
CG5099-RB	.	.	.	.	.	.	.	.	.	.	.	.	.	.	.	.
CG8632-RA	.	.	.	.	.	.	.	.	.	.	.	.	.	.	.	.
CG7937-RA	.	.	.	.	.	.	.	.	.	.	.	.	.	.	.	.
CG8524-RB	.	.	.	.	.	.	.	.	.	.	.	.	.	.	.	.
CG3429-RA	.	.	.	.	.	.	.	.	.	.	.	.	.	.	.	.
CG32581-RB	.	.	.	.	.	.	.	.	.	.	.	.	.	.	.	.
CG4302-RA	.	.	.	.	.	.	.	.	.	.	.	.	.	.	.	.
CG8385-RH	.	.	.	.	.	.	.	.	.	.	.	.	.	.	.	.
CG15658-RA	.	.	.	.	.	.	.	.	.	.	.	.	.	.	.	.
CG10184-RA	.	.	.	.	.	.	.	.	.	.	.	.	.	.	.	.
CG32697-RA	.	.	.	.	.	.	.	.	.	.	.	.	.	.	.	.
CG6721-RA	chr3L	9848010	9848011	0	chr3L	9849000	9849001	620	.	.	.	.	.	.	.	.
CG10072-RA	.	.	.	.	.	.	.	.	.	.	.	.	.	.	.	.
CG4404-RA	.	.	.	.	.	.	.	.	.	.	.	.	.	.	.	.
CG7660-RB	.	.	.	.	.	.	.	.	.	.	.	.	.	.	.	.
CG10236-RA	.	.	.	.	.	.	.	.	.	.	.	.	.	.	.	.
CG5888-RA	.	.	.	.	.	.	.	.	.	.	.	.	.	.	.	.
CG16983-RF	.	.	.	.	.	.	.	.	.	.	.	.	.	.	.	.
CG5481-RA	chr2L	1420247	1420248	0	.	.	.	.	.	.	.	.	.	.	.	.
CG32434-RC	.	.	.	.	.	.	.	.	.	.	.	.	.	.	.	.
CG2125-RA	.	.	.	.	.	.	.	.	.	.	.	.	.	.	.	.
CG17941-RA	.	.	.	.	.	.	.	.	.	.	.	.	.	.	.	.
CG8495-RC	.	.	.	.	.	.	.	.	.	.	.	.	.	.	.	.
CG34214-RA	.	.	.	.	.	.	.	.	.	.	.	.	.	.	.	.
CG12369-RB	.	.	.	.	.	.	.	.	.	.	.	.	.	.	.	.
CG9075-RB	.	.	.	.	.	.	.	.	.	.	.	.	.	.	.	.
CG3938-RB	chr2L	15732174	15732175	394	.	.	.	.	.	.	.	.	.	.	.	.
CG12028-RA	.	.	.	.	.	.	.	.	.	.	.	.	.	.	.	.
CG11849-RA	.	.	.	.	.	.	.	.	.	.	.	.	.	.	.	.
CG17348-RA	.	.	.	.	.	.	.	.	.	.	.	.	.	.	.	.
CG18412-RA	.	.	.	.	.	.	.	.	.	.	.	.	.	.	.	.
CG7649-RB	.	.	.	.	.	.	.	.	.	.	.	.	.	.	.	.
CG13333-RA	.	.	.	.	.	.	.	.	.	.	.	.	.	.	.	.
CG3423-RA	.	.	.	.	.	.	.	.	.	.	.	.	.	.	.	.
CG14025-RC	.	.	.	.	.	.	.	.	.	.	.	.	.	.	.	.
CG15010-RA	.	.	.	.	.	.	.	.	.	.	.	.	.	.	.	.
CG3048-RA	.	.	.	.	.	.	.	.	.	.	.	.	.	.	.	.
CG34137-RA	.	.	.	.	.	.	.	.	.	.	.	.	.	.	.	.
CG3166-RB	.	.	.	.	.	.	.	.	.	.	.	.	.	.	.	.
CG1691-RF	chrX	10716877	10716878	67	.	.	.	.	.	.	.	.	.	.	.	.
CG15288-RB	.	.	.	.	.	.	.	.	.	.	.	.	.	.	.	.
CG33232-RC	.	.	.	.	.	.	.	.	.	.	.	.	.	.	.	.
CG6868-RA	.	.	.	.	.	.	.	.	.	.	.	.	.	.	.	.
CG4922-RA	.	.	.	.	.	.	.	.	.	.	.	.	.	.	.	.
CG3779-RA	chr2L	9449326	9449327	503	.	.	.	.	.	.	.	.	.	.	.	.
CG31531-RB	.	.	.	.	.	.	.	.	.	.	.	.	.	.	.	.
CG7271-RA	.	.	.	.	.	.	.	.	.	.	.	.	.	.	.	.
CG34383-RC	.	.	.	.	.	.	.	.	.	.	.	.	.	.	.	.
CG9775-RC	.	.	.	.	.	.	.	.	.	.	.	.	.	.	.	.
CG3322-RA	.	.	.	.	.	.	.	.	.	.	.	.	.	.	.	.
CG31607-RA	.	.	.	.	.	.	.	.	.	.	.	.	.	.	.	.
CG18255-RD	.	.	.	.	.	.	.	.	.	.	.	.	.	.	.	.
CG10293-RC	.	.	.	.	.	.	.	.	.	.	.	.	.	.	.	.
CG10079-RB	.	.	.	.	.	.	.	.	.	.	.	.	.	.	.	.
CG12082-RA	.	.	.	.	.	.	.	.	.	.	.	.	.	.	.	.
CG4216-RA	.	.	.	.	.	.	.	.	.	.	.	.	.	.	.	.
CG11851-RA	.	.	.	.	.	.	.	.	.	.	.	.	.	.	.	.
CG18111-RA	.	.	.	.	.	.	.	.	.	.	.	.	.	.	.	.
CG42278-RC	.	.	.	.	.	.	.	.	.	.	.	.	.	.	.	.
CG2252-RC	.	.	.	.	.	.	.	.	.	.	.	.	.	.	.	.
CG31317-RA	.	.	.	.	.	.	.	.	.	.	.	.	.	.	.	.
CG11988-RA	chr3R	4856038	4856039	0	.	.	.	.	.	.	.	.	.	.	.	.
CG8434-RA	chr2R	12047621	12047622	4230	.	.	.	.	.	.	.	.	.	.	.	.
CG7540-RA	.	.	.	.	.	.	.	.	.	.	.	.	.	.	.	.
CG14080-RB	.	.	.	.	.	.	.	.	.	.	.	.	.	.	.	.
CG3424-RA	.	.	.	.	.	.	.	.	.	.	.	.	.	.	.	.
CG33196-RC	.	.	.	.	.	.	.	.	.	.	.	.	.	.	.	.
CG14985-RB	.	.	.	.	.	.	.	.	.	.	.	.	.	.	.	.
CG30023-RA	.	.	.	.	.	.	.	.	.	.	.	.	.	.	.	.
CG13651-RA	.	.	.	.	.	.	.	.	.	.	.	.	.	.	.	.
CG3502-RB	.	.	.	.	.	.	.	.	.	.	.	.	.	.	.	.
CG32227-RA	.	.	.	.	.	.	.	.	.	.	.	.	.	.	.	.
CG7250-RA	.	.	.	.	.	.	.	.	.	.	.	.	.	.	.	.
CG8654-RA	.	.	.	.	.	.	.	.	.	.	.	.	.	.	.	.
CG30015-RD	.	.	.	.	.	.	.	.	.	.	.	.	.	.	.	.
CG33868-RA	.	.	.	.	.	.	.	.	.	.	.	.	.	.	.	.
CG13425-RB	.	.	.	.	.	.	.	.	.	.	.	.	.	.	.	.
CG8384-RA	.	.	.	.	.	.	.	.	.	.	.	.	.	.	.	.
CG11949-RA	.	.	.	.	.	.	.	.	.	.	.	.	.	.	.	.
CG14938-RD	chr2L	11807159	11807160	0	.	.	.	.	.	.	.	.	.	.	.	.
CG3937-RB	.	.	.	.	.	.	.	.	.	.	.	.	.	.	.	.
CG32062-RG	.	.	.	.	.	.	.	.	.	.	.	.	.	.	.	.
CG6885-RA	.	.	.	.	.	.	.	.	.	.	.	.	.	.	.	.
CG9623-RB	.	.	.	.	.	.	.	.	.	.	.	.	.	.	.	.
CG4702-RA	.	.	.	.	.	.	.	.	.	.	.	.	.	.	.	.
CG17579-RB	.	.	.	.	.	.	.	.	.	.	.	.	.	.	.	.
CG17894-RB	.	.	.	.	.	.	.	.	.	.	.	.	.	.	.	.
CG2028-RC	chrX	12548561	12548562	211	chrX	12557719	12557720	6419	.	.	.	.	.	.	.	.
CG9326-RC	.	.	.	.	.	.	.	.	.	.	.	.	.	.	.	.
CG17117-RE	chr3R	6469293	6469294	4906	.	.	.	.	.	.	.	.	.	.	.	.
CG17510-RA	.	.	.	.	.	.	.	.	.	.	.	.	.	.	.	.
CG8595-RA	.	.	.	.	.	.	.	.	.	.	.	.	.	.	.	.
CG31721-RA	.	.	.	.	.	.	.	.	.	.	.	.	.	.	.	.
CG1374-RA	.	.	.	.	.	.	.	.	.	.	.	.	.	.	.	.
CG12908-RA	.	.	.	.	.	.	.	.	.	.	.	.	.	.	.	.
CG1915-RC	.	.	.	.	.	.	.	.	.	.	.	.	.	.	.	.
CG2986-RE	.	.	.	.	.	.	.	.	.	.	.	.	.	.	.	.
CG17131-RB	.	.	.	.	.	.	.	.	.	.	.	.	.	.	.	.
CG10112-RA	.	.	.	.	.	.	.	.	.	.	.	.	.	.	.	.
CG5080-RB	.	.	.	.	.	.	.	.	.	.	.	.	.	.	.	.
CG10287-RA	.	.	.	.	.	.	.	.	.	.	.	.	.	.	.	.
CG7884-RA	.	.	.	.	.	.	.	.	.	.	.	.	.	.	.	.
CG3851-RA	.	.	.	.	.	.	.	.	.	.	.	.	.	.	.	.
CG30080-RA	.	.	.	.	.	.	.	.	.	.	.	.	.	.	.	.
CG3625-RB	.	.	.	.	.	.	.	.	.	.	.	.	.	.	.	.
CG1897-RA	chr3R	25373766	25373767	8342	.	.	.	.	.	.	.	.	.	.	.	.
CG3388-RA	chr2R	20944710	20944711	4792	.	.	.	.	.	.	.	.	.	.	.	.
CG32019-RE	.	.	.	.	.	.	.	.	.	.	.	.	.	.	.	.
CG5899-RB	.	.	.	.	.	.	.	.	.	.	.	.	.	.	.	.
CG12052-RA	.	.	.	.	.	.	.	.	.	.	.	.	.	.	.	.
CG10521-RA	chrX	14643192	14643193	0	chrX	14642747	14642748	0	.	.	.	.	.	.	.	.
CG10067-RA	.	.	.	.	.	.	.	.	.	.	.	.	.	.	.	.
CG5779-RA	.	.	.	.	.	.	.	.	.	.	.	.	.	.	.	.
CG31020-RA	.	.	.	.	.	.	.	.	.	.	.	.	.	.	.	.
CG11527-RA	.	.	.	.	.	.	.	.	.	.	.	.	.	.	.	.
CG12653-RA	chrX	9580547	9580548	7673	.	.	.	.	.	.	.	.	.	.	.	.
CG8799-RA	.	.	.	.	.	.	.	.	.	.	.	.	.	.	.	.
CG34379-RD	.	.	.	.	.	.	.	.	.	.	.	.	.	.	.	.
CG1056-RB	.	.	.	.	.	.	.	.	.	.	.	.	.	.	.	.
CG12443-RA	.	.	.	.	.	.	.	.	.	.	.	.	.	.	.	.
CG31666-RD	.	.	.	.	.	.	.	.	.	.	.	.	.	.	.	.
CG2264-RB	chr2R	5943941	5943942	394	chr2R	5945423	5945424	0	chr2R	5943172	5943173	1163	.	.	.	.
CG12296-RA	chr3L	11003521	11003522	1601	.	.	.	.	.	.	.	.	.	.	.	.
CG1934-RA	.	.	.	.	.	.	.	.	.	.	.	.	.	.	.	.
CG4158-RA	.	.	.	.	.	.	.	.	.	.	.	.	.	.	.	.
CG11069-RA	.	.	.	.	.	.	.	.	.	.	.	.	.	.	.	.
CG4898-RB	.	.	.	.	.	.	.	.	.	.	.	.	.	.	.	.
CG18024-RA	chr2L	8825446	8825447	178	chr2L	8832489	8832490	2818	.	.	.	.	.	.	.	.
CG17046-RC	.	.	.	.	.	.	.	.	.	.	.	.	.	.	.	.
CG9689-RA	.	.	.	.	.	.	.	.	.	.	.	.	.	.	.	.
CG33103-RC	.	.	.	.	.	.	.	.	.	.	.	.	.	.	.	.
CG3401-RA	.	.	.	.	.	.	.	.	.	.	.	.	.	.	.	.
CG1244-RB	.	.	.	.	.	.	.	.	.	.	.	.	.	.	.	.
CG12063-RA	.	.	.	.	.	.	.	.	.	.	.	.	.	.	.	.
CG9628-RB	.	.	.	.	.	.	.	.	.	.	.	.	.	.	.	.
CG10717-RA	chr3L	13371495	13371496	4371	.	.	.	.	.	.	.	.	.	.	.	.
CG31045-RF	chr3R	11924492	11924493	5222	chr3R	11925615	11925616	6345	.	.	.	.	.	.	.	.
CG9653-RA	chrX	7201745	7201746	228	chrX	7200186	7200187	1787	chrX	7195399	7195400	6574	chrX	7193930	7193931	8043
CG10325-RA	.	.	.	.	.	.	.	.	.	.	.	.	.	.	.	.
CG9073-RA	.	.	.	.	.	.	.	.	.	.	.	.	.	.	.	.
CG33555-RG	chr3R	10645567	10645568	0	.	.	.	.	.	.	.	.	.	.	.	.
CG4844-RA	.	.	.	.	.	.	.	.	.	.	.	.	.	.	.	.
CG10037-RA	.	.	.	.	.	.	.	.	.	.	.	.	.	.	.	.
CG6634-RA	chr2L	5461641	5461642	0	chr2L	5461323	5461324	317	chr2L	5458760	5458761	2880	.	.	.	.
CG3254-RA	.	.	.	.	.	.	.	.	.	.	.	.	.	.	.	.
CG2184-RB	.	.	.	.	.	.	.	.	.	.	.	.	.	.	.	.
CG4007-RA	.	.	.	.	.	.	.	.	.	.	.	.	.	.	.	.
CG9224-RA	.	.	.	.	.	.	.	.	.	.	.	.	.	.	.	.
CG33183-RA	.	.	.	.	.	.	.	.	.	.	.	.	.	.	.	.
CG10719-RC	chr2L	19161472	19161473	6094	.	.	.	.	.	.	.	.	.	.	.	.
CG2049-RG	.	.	.	.	.	.	.	.	.	.	.	.	.	.	.	.
CG11895-RA	.	.	.	.	.	.	.	.	.	.	.	.	.	.	.	.
CG7178-RA	.	.	.	.	.	.	.	.	.	.	.	.	.	.	.	.
CG2330-RA	.	.	.	.	.	.	.	.	.	.	.	.	.	.	.	.
CG1856-RA	.	.	.	.	.	.	.	.	.	.	.	.	.	.	.	.
CG11387-RA	.	.	.	.	.	.	.	.	.	.	.	.	.	.	.	.
CG18290-RA	.	.	.	.	.	.	.	.	.	.	.	.	.	.	.	.
CG14351-RA	.	.	.	.	.	.	.	.	.	.	.	.	.	.	.	.
CG15098-RA	.	.	.	.	.	.	.	.	.	.	.	.	.	.	.	.
CG9491-RC	chr2L	6323901	6323902	0	.	.	.	.	.	.	.	.	.	.	.	.
CG13194-RB	chr2R	7604164	7604165	0	.	.	.	.	.	.	.	.	.	.	.	.
CG3108-RA	.	.	.	.	.	.	.	.	.	.	.	.	.	.	.	.
CG12311-RA	.	.	.	.	.	.	.	.	.	.	.	.	.	.	.	.
CG13920-RA	.	.	.	.	.	.	.	.	.	.	.	.	.	.	.	.
CG17228-RF	chr3R	7198188	7198189	0	chr3R	7198573	7198574	0	chr3R	7204381	7204382	0	.	.	.	.
CG4396-RA	.	.	.	.	.	.	.	.	.	.	.	.	.	.	.	.
CG31300-RA	.	.	.	.	.	.	.	.	.	.	.	.	.	.	.	.
CG1151-RA	.	.	.	.	.	.	.	.	.	.	.	.	.	.	.	.
CG7756-RA	.	.	.	.	.	.	.	.	.	.	.	.	.	.	.	.
CG5191-RC	.	.	.	.	.	.	.	.	.	.	.	.	.	.	.	.
CG1153-RA	.	.	.	.	.	.	.	.	.	.	.	.	.	.	.	.
CG17420-RD	.	.	.	.	.	.	.	.	.	.	.	.	.	.	.	.
CG7675-RA	.	.	.	.	.	.	.	.	.	.	.	.	.	.	.	.
CG8193-RA	.	.	.	.	.	.	.	.	.	.	.	.	.	.	.	.
CG1130-RA	.	.	.	.	.	.	.	.	.	.	.	.	.	.	.	.
CG12172-RA	.	.	.	.	.	.	.	.	.	.	.	.	.	.	.	.
CG8376-RA	.	.	.	.	.	.	.	.	.	.	.	.	.	.	.	.
CG5596-RB	.	.	.	.	.	.	.	.	.	.	.	.	.	.	.	.
CG15282-RA	.	.	.	.	.	.	.	.	.	.	.	.	.	.	.	.
CG32491-RG	.	.	.	.	.	.	.	.	.	.	.	.	.	.	.	.
CG9611-RE	.	.	.	.	.	.	.	.	.	.	.	.	.	.	.	.
CG17927-RD	.	.	.	.	.	.	.	.	.	.	.	.	.	.	.	.
CG2666-RB	.	.	.	.	.	.	.	.	.	.	.	.	.	.	.	.
CG32209-RB	.	.	.	.	.	.	.	.	.	.	.	.	.	.	.	.
CG18507-RB	.	.	.	.	.	.	.	.	.	.	.	.	.	.	.	.
CG7225-RA	.	.	.	.	.	.	.	.	.	.	.	.	.	.	.	.
CG13906-RA	chr3L	900525	900526	8613	.	.	.	.	.	.	.	.	.	.	.	.
CG6883-RA	.	.	.	.	.	.	.	.	.	.	.	.	.	.	.	.
CG34416-RN	.	.	.	.	.	.	.	.	.	.	.	.	.	.	.	.
CG30413-RA	.	.	.	.	.	.	.	.	.	.	.	.	.	.	.	.
CG18783-RB	chr2L	6088479	6088480	2937	.	.	.	.	.	.	.	.	.	.	.	.
CG43366-RA	.	.	.	.	.	.	.	.	.	.	.	.	.	.	.	.
CG31813-RA	.	.	.	.	.	.	.	.	.	.	.	.	.	.	.	.
CG12210-RA	.	.	.	.	.	.	.	.	.	.	.	.	.	.	.	.
CG11049-RG	.	.	.	.	.	.	.	.	.	.	.	.	.	.	.	.
CG4467-RA	.	.	.	.	.	.	.	.	.	.	.	.	.	.	.	.
CG9660-RE	.	.	.	.	.	.	.	.	.	.	.	.	.	.	.	.
CG10382-RA	.	.	.	.	.	.	.	.	.	.	.	.	.	.	.	.
CG32150-RA	.	.	.	.	.	.	.	.	.	.	.	.	.	.	.	.
CG7526-RC	.	.	.	.	.	.	.	.	.	.	.	.	.	.	.	.
CG8587-RA	.	.	.	.	.	.	.	.	.	.	.	.	.	.	.	.
CG1342-RA	.	.	.	.	.	.	.	.	.	.	.	.	.	.	.	.
CG10591-RA	.	.	.	.	.	.	.	.	.	.	.	.	.	.	.	.
CG1157-RA	.	.	.	.	.	.	.	.	.	.	.	.	.	.	.	.
CG33715-RB	.	.	.	.	.	.	.	.	.	.	.	.	.	.	.	.
CG9614-RM	.	.	.	.	.	.	.	.	.	.	.	.	.	.	.	.
CG7816-RD	.	.	.	.	.	.	.	.	.	.	.	.	.	.	.	.
CG7283-RC	.	.	.	.	.	.	.	.	.	.	.	.	.	.	.	.
CG42684-RD	.	.	.	.	.	.	.	.	.	.	.	.	.	.	.	.
CG40263-RA	.	.	.	.	.	.	.	.	.	.	.	.	.	.	.	.
CG6024-RD	.	.	.	.	.	.	.	.	.	.	.	.	.	.	.	.
CG8493-RB	.	.	.	.	.	.	.	.	.	.	.	.	.	.	.	.
CG14253-RB	.	.	.	.	.	.	.	.	.	.	.	.	.	.	.	.
CG13377-RA	.	.	.	.	.	.	.	.	.	.	.	.	.	.	.	.
CG6611-RC	.	.	.	.	.	.	.	.	.	.	.	.	.	.	.	.
CG7847-RB	.	.	.	.	.	.	.	.	.	.	.	.	.	.	.	.
CG9828-RB	.	.	.	.	.	.	.	.	.	.	.	.	.	.	.	.
CG15013-RA	.	.	.	.	.	.	.	.	.	.	.	.	.	.	.	.
CG9184-RA	.	.	.	.	.	.	.	.	.	.	.	.	.	.	.	.
CG6434-RA	.	.	.	.	.	.	.	.	.	.	.	.	.	.	.	.
CG31997-RA	.	.	.	.	.	.	.	.	.	.	.	.	.	.	.	.
CG13159-RA	.	.	.	.	.	.	.	.	.	.	.	.	.	.	.	.
CG32031-RC	chr3L	9037074	9037075	4887	chr3L	9035479	9035480	6482	.	.	.	.	.	.	.	.
CG8547-RB	.	.	.	.	.	.	.	.	.	.	.	.	.	.	.	.
CG15822-RB	.	.	.	.	.	.	.	.	.	.	.	.	.	.	.	.
CG17888-RF	.	.	.	.	.	.	.	.	.	.	.	.	.	.	.	.
CG3114-RH	.	.	.	.	.	.	.	.	.	.	.	.	.	.	.	.
CG3153-RA	.	.	.	.	.	.	.	.	.	.	.	.	.	.	.	.
CG17800-RBB	.	.	.	.	.	.	.	.	.	.	.	.	.	.	.	.
CG13475-RA	.	.	.	.	.	.	.	.	.	.	.	.	.	.	.	.
CG7047-RB	.	.	.	.	.	.	.	.	.	.	.	.	.	.	.	.
CG11502-RC	.	.	.	.	.	.	.	.	.	.	.	.	.	.	.	.
CG42280-RE	.	.	.	.	.	.	.	.	.	.	.	.	.	.	.	.
CG18004-RC	.	.	.	.	.	.	.	.	.	.	.	.	.	.	.	.
CG32490-RL	.	.	.	.	.	.	.	.	.	.	.	.	.	.	.	.
CG9739-RD	.	.	.	.	.	.	.	.	.	.	.	.	.	.	.	.
CG15427-RC	.	.	.	.	.	.	.	.	.	.	.	.	.	.	.	.
CG33991-RB	.	.	.	.	.	.	.	.	.	.	.	.	.	.	.	.
FlyExpress_Salm	chr2L	11445995	11445996	381	chr2L	11447798	11447799	2184	chr2L	11450691	11450692	5077	.	.	.	.
FlyExpress_Bun	.	.	.	.	.	.	.	.	.	.	.	.	.	.	.	.
FlyExpress_CG15480	chr2L	13225403	13225404	197	chr2L	13227215	13227216	2009	.	.	.	.	.	.	.	.
FlyExpress_Su(H)	.	.	.	.	.	.	.	.	.	.	.	.	.	.	.	.
FlyExpress_Kel	.	.	.	.	.	.	.	.	.	.	.	.	.	.	.	.
FlyExpress_cad	chr2L	20770527	20770528	203	.	.	.	.	.	.	.	.	.	.	.	.
FlyExpress_atet	.	.	.	.	.	.	.	.	.	.	.	.	.	.	.	.
FlyExpress_Rapgap1	.	.	.	.	.	.	.	.	.	.	.	.	.	.	.	.
FlyExpress_net	chr2L	89353	89354	1971	chr2L	91520	91521	4138	.	.	.	.	.	.	.	.
FlyExpress_Scat	.	.	.	.	.	.	.	.	.	.	.	.	.	.	.	.
Flyexpress_cyp310a1	.	.	.	.	.	.	.	.	.	.	.	.	.	.	.	.
FlyExpress_CG15094	.	.	.	.	.	.	.	.	.	.	.	.	.	.	.	.
FlyExpress_l(2)08717	.	.	.	.	.	.	.	.	.	.	.	.	.	.	.	.
FlyExpress_CG5532	.	.	.	.	.	.	.	.	.	.	.	.	.	.	.	.
FlyExpress_CG2915	.	.	.	.	.	.	.	.	.	.	.	.	.	.	.	.
FlyExpress_Dap	chr2R	5602192	5602193	0	.	.	.	.	.	.	.	.	.	.	.	.
FlyExpress_inv	.	.	.	.	.	.	.	.	.	.	.	.	.	.	.	.
FlyExpress_Chrb	.	.	.	.	.	.	.	.	.	.	.	.	.	.	.	.
FlyExpress_CG9238	chr3L	14540178	14540179	0	.	.	.	.	.	.	.	.	.	.	.	.
FlyExpress_aos	chr3L	16484426	16484427	7676	chr3L	16468980	16468981	0	.	.	.	.	.	.	.	.
FlyExpress_CG2162	chr3L	3037895	3037896	0	.	.	.	.	.	.	.	.	.	.	.	.
FlyExpress_CG10479	chr3L	5975099	5975100	5992	chr3L	5976170	5976171	7063	.	.	.	.	.	.	.	.
FlyExpress_Dl	chr3R	15158054	15158055	6115	.	.	.	.	.	.	.	.	.	.	.	.
FlyExpress_bnl	.	.	.	.	.	.	.	.	.	.	.	.	.	.	.	.
FlyExpress_CG33099	chr3R	18353595	18353596	1046	.	.	.	.	.	.	.	.	.	.	.	.
FlyExpress_e(spl)m5-HLH	chr3R	21856502	21856503	1045	.	.	.	.	.	.	.	.	.	.	.	.
FlyExpress_Ama	chr3R	2588944	2588945	0	chr3R	2580238	2580239	8076	.	.	.	.	.	.	.	.
FlyExpress_CG11966	.	.	.	.	.	.	.	.	.	.	.	.	.	.	.	.
FlyExpress_CG12420	.	.	.	.	.	.	.	.	.	.	.	.	.	.	.	.
FlyExpress_yellow-e3	.	.	.	.	.	.	.	.	.	.	.	.	.	.	.	.
FlyExpress_mew	.	.	.	.	.	.	.	.	.	.	.	.	.	.	.	.
FlyExpress_rst	chrX	2876668	2876669	8803	.	.	.	.	.	.	.	.	.	.	.	.

## Sheet: 20kb_Gene_to_Peak
#chr	start	end	feature.id_1	feature.id_2	feature.id_3	feature.id_4
chr2R	4959563	4959564	CG8084-RA	.	.	.
chr3R	12882217	12882218	.	.	.	.
chr2R	7084865	7084866	.	.	.	.
chr2L	8846878	8846879	.	.	.	.
chr3L	14143549	14143550	.	.	.	.
chr2L	8872575	8872576	.	.	.	.
chrX	7201745	7201746	CG9653-RA	.	.	.
chr3L	12642288	12642289	.	.	.	.
chr3L	900525	900526	CG13906-RA	.	.	.
chr3R	11925615	11925616	CG31045-RF	.	.	.
chr2L	518626	518627	CG2762-RA	.	.	.
chrX	7216230	7216231	CG9653-RA	.	.	.
chr2L	9146490	9146491	.	.	.	.
chr3L	14145113	14145114	.	.	.	.
chrX	7215050	7215051	CG9653-RA	.	.	.
chr3L	744524	744525	.	.	.	.
chr2R	5943941	5943942	CG2264-RB	.	.	.
chr3L	15032667	15032668	.	.	.	.
chrX	7187612	7187613	CG9653-RA	.	.	.
chr3L	14958126	14958127	.	.	.	.
chr3R	11244147	11244148	.	.	.	.
chr2R	7086553	7086554	.	.	.	.
chr2L	8842031	8842032	CG18024-RA	.	.	.
chr2L	20204591	20204592	.	.	.	.
chr2L	8849388	8849389	.	.	.	.
chr2L	19575963	19575964	.	.	.	.
chr3R	17431466	17431467	.	.	.	.
chr3L	699499	699500	.	.	.	.
chrX	7193930	7193931	CG9653-RA	.	.	.
chrX	5590793	5590794	.	.	.	.
chr2R	4958868	4958869	CG8084-RA	.	.	.
chr2L	91520	91521	FlyExpress_net	CG2674-RG	.	.
chr2L	12666270	12666271	.	.	.	.
chr2L	18895473	18895474	CG10619-RB	.	.	.
chr2R	5964776	5964777	CG12919-RA	CG2269-RC	.	.
chr3R	21472938	21472939	.	.	.	.
chr3L	21269968	21269969	.	.	.	.
chr3L	640490	640491	.	.	.	.
chr3L	14445769	14445770	.	.	.	.
chrX	8188244	8188245	.	.	.	.
chr3L	5849766	5849767	.	.	.	.
chr2L	249243	249244	.	.	.	.
chr2L	8876062	8876063	.	.	.	.
chr3R	2636547	2636548	.	.	.	.
chr3R	2588944	2588945	FlyExpress_Ama	CG1046-RA	CG1048-RA	.
chr2L	8416931	8416932	.	.	.	.
chr2L	13225403	13225404	FlyExpress_CG15480	.	.	.
chr3R	11854359	11854360	.	.	.	.
chr3L	18214359	18214360	.	.	.	.
chr3R	3467989	3467990	.	.	.	.
chr2L	20822813	20822814	.	.	.	.
chr3L	9849000	9849001	CG6721-RA	.	.	.
chr3R	3938777	3938778	.	.	.	.
chr3L	16171819	16171820	.	.	.	.
chr3R	5154744	5154745	.	.	.	.
chr3R	19712439	19712440	.	.	.	.
chr3R	397155	397156	.	.	.	.
chr2L	8825446	8825447	CG18024-RA	.	.	.
chr3R	25133011	25133012	.	.	.	.
chr3L	9032270	9032271	CG5133-RA	CG32031-RC	CG5187-RA	.
chr3L	11686023	11686024	.	.	.	.
chr2R	5943172	5943173	CG2264-RB	.	.	.
chr3R	2916973	2916974	.	.	.	.
chrX	17262828	17262829	.	.	.	.
chr3L	162070	162071	CG7047-RB	.	.	.
chr3R	5960211	5960212	.	.	.	.
chrX	12548561	12548562	CG2028-RC	.	.	.
chr3R	2934263	2934264	.	.	.	.
chr3L	14950036	14950037	.	.	.	.
chr2R	5378382	5378383	CG1916-RA	.	.	.
chr3R	16118438	16118439	.	.	.	.
chr3R	25373766	25373767	CG1897-RA	.	.	.
chr3R	11246479	11246480	.	.	.	.
chr2R	9467441	9467442	.	.	.	.
chrX	7195399	7195400	CG9653-RA	.	.	.
chr2L	19161472	19161473	CG10719-RC	.	.	.
chr3L	7903514	7903515	.	.	.	.
chr2R	6470052	6470053	.	.	.	.
chrX	21858561	21858562	.	.	.	.
chr3R	6442739	6442740	.	.	.	.
chr3L	8996581	8996582	CG5093-RA	CG5187-RA	.	.
chrX	19660005	19660006	.	.	.	.
chr2R	20944710	20944711	CG3388-RA	.	.	.
chr3R	21856502	21856503	FlyExpress_e(spl)m5-HLH	CG8384-RA	.	.
chr2R	11017260	11017261	.	.	.	.
chr2R	6470932	6470933	.	.	.	.
chrX	5793939	5793940	.	.	.	.
chr2L	11447798	11447799	FlyExpress_Salm	.	.	.
chrX	19192424	19192425	.	.	.	.
chr2L	2451128	2451129	.	.	.	.
chr2R	17536634	17536635	CG10082-RB	CG42365-RA	.	.
chr2R	8846263	8846264	.	.	.	.
chr2R	5945423	5945424	CG2264-RB	.	.	.
chr2L	21629319	21629320	.	.	.	.
chr2L	2454829	2454830	.	.	.	.
chr3L	9035479	9035480	CG5133-RA	CG32031-RC	.	.
chrX	8307084	8307085	.	.	.	.
chr3L	9033834	9033835	CG5133-RA	CG32031-RC	.	.
chr2R	17252224	17252225	CG15671-RA	.	.	.
chr3R	17273421	17273422	.	.	.	.
chrX	7186407	7186408	CG9653-RA	.	.	.
chr2L	12011953	12011954	.	.	.	.
chrX	5641219	5641220	.	.	.	.
chr2R	19094615	19094616	.	.	.	.
chr3L	2385879	2385880	CG13800-RA	.	.	.
chr3L	6760307	6760308	.	.	.	.
chr2L	8841513	8841514	CG18024-RA	.	.	.
chr2L	12007443	12007444	.	.	.	.
chr3L	5987155	5987156	FlyExpress_CG10479	.	.	.
chr3L	2438348	2438349	.	.	.	.
chr3R	2549554	2549555	.	.	.	.
chr3R	5205073	5205074	.	.	.	.
chr2R	15954265	15954266	.	.	.	.
chrX	7200186	7200187	CG9653-RA	.	.	.
chr2L	15478477	15478478	.	.	.	.
chr2L	2457153	2457154	.	.	.	.
chr2R	8883838	8883839	.	.	.	.
chr3R	24889099	24889100	.	.	.	.
chr2L	11450691	11450692	FlyExpress_Salm	.	.	.
chr3L	19901836	19901837	.	.	.	.
chrX	3671474	3671475	CG2947-RB	.	.	.
chr3R	265	266	.	.	.	.
chrX	8785925	8785926	.	.	.	.
chr3R	19169169	19169170	.	.	.	.
chr2R	5602192	5602193	FlyExpress_Dap	.	.	.
chr3R	12774464	12774465	.	.	.	.
chr3L	9037074	9037075	CG5133-RA	CG32031-RC	.	.
chr3L	9848010	9848011	CG6721-RA	.	.	.
chrX	7122990	7122991	.	.	.	.
chr2R	11015555	11015556	.	.	.	.
chr2L	6088479	6088480	CG18783-RB	CG31641-RC	.	.
chr2L	19576985	19576986	.	.	.	.
chr3L	3374188	3374189	.	.	.	.
chr3R	17442134	17442135	.	.	.	.
chr2L	11445995	11445996	FlyExpress_Salm	.	.	.
chr3L	2867746	2867747	.	.	.	.
chr3L	14961201	14961202	.	.	.	.
chr2L	13851169	13851170	.	.	.	.
chr3L	5976170	5976171	FlyExpress_CG10479	.	.	.
chr3R	16078934	16078935	.	.	.	.
chr2L	19865729	19865730	.	.	.	.
chr3L	21469834	21469835	.	.	.	.
chr2R	20995332	20995333	CG16778-RC	.	.	.
chr3L	1479189	1479190	.	.	.	.
chrX	3673905	3673906	CG2947-RB	.	.	.
chr2L	2449047	2449048	.	.	.	.
chr2L	6724456	6724457	.	.	.	.
chr2R	7079321	7079322	.	.	.	.
chr3R	25596904	25596905	CG33956-RD	.	.	.
chr3L	3037895	3037896	FlyExpress_CG2162	.	.	.
chr2R	17255140	17255141	CG15671-RA	.	.	.
chr2R	7071092	7071093	.	.	.	.
chr3R	12067209	12067210	.	.	.	.
chrX	18137619	18137620	.	.	.	.
chr3L	15038510	15038511	.	.	.	.
chr3L	8668945	8668946	.	.	.	.
chr2R	5729980	5729981	.	.	.	.
chr3R	15861864	15861865	.	.	.	.
chr3L	5850332	5850333	.	.	.	.
chr2L	18890339	18890340	CG10619-RB	.	.	.
chr3R	19555969	19555970	.	.	.	.
chr2R	8879357	8879358	.	.	.	.
chrX	6588703	6588704	.	.	.	.
chr3R	7204381	7204382	CG17228-RF	.	.	.
chr3R	25409361	25409362	.	.	.	.
chr2R	13689401	13689402	.	.	.	.
chr3L	13067575	13067576	.	.	.	.
chr3L	16484426	16484427	FlyExpress_aos	.	.	.
chr2L	6079096	6079097	CG18783-RB	.	.	.
chrX	9580547	9580548	CG12653-RA	.	.	.
chr3R	2817792	2817793	.	.	.	.
chr3L	14129104	14129105	.	.	.	.
chr2L	8365861	8365862	.	.	.	.
chrX	15780837	15780838	.	.	.	.
chr2R	15614438	15614439	.	.	.	.
chrX	7831924	7831925	.	.	.	.
chr2R	17390243	17390244	.	.	.	.
chr3R	16655690	16655691	.	.	.	.
chr2L	1954697	1954698	.	.	.	.
chr2R	17411491	17411492	.	.	.	.
chr3L	16468980	16468981	FlyExpress_aos	.	.	.
chr3R	12456538	12456539	.	.	.	.
chr3R	4293619	4293620	CG45263-RA	.	.	.
chr2R	12527682	12527683	.	.	.	.
chr3R	2892933	2892934	.	.	.	.
chr3R	15158054	15158055	FlyExpress_Dl	.	.	.
chr3L	5862838	5862839	.	.	.	.
chr2R	13709901	13709902	.	.	.	.
chr3R	18498857	18498858	.	.	.	.
chr2R	19460607	19460608	.	.	.	.
chr3L	16037005	16037006	.	.	.	.
chr3R	23468226	23468227	CG5596-RB	.	.	.
chr2R	20401610	20401611	.	.	.	.
chr2R	17362848	17362849	.	.	.	.
chr2R	7604164	7604165	CG13194-RB	.	.	.
chr2L	12010526	12010527	.	.	.	.
chr2L	2454072	2454073	.	.	.	.
chr3R	23757428	23757429	.	.	.	.
chr2R	17362357	17362358	.	.	.	.
chr3L	14139541	14139542	.	.	.	.
chrX	17683690	17683691	.	.	.	.
chrX	8936219	8936220	.	.	.	.
chr3L	698637	698638	.	.	.	.
chr2L	10056990	10056991	.	.	.	.
chrX	2359943	2359944	.	.	.	.
chr2L	481272	481273	.	.	.	.
chr3R	16369035	16369036	.	.	.	.
chr2R	2550773	2550774	.	.	.	.
chr3L	11580356	11580357	.	.	.	.
chr2R	4543280	4543281	.	.	.	.
chr3R	11494862	11494863	.	.	.	.
chr3R	4031460	4031461	.	.	.	.
chr2R	2404102	2404103	.	.	.	.
chrX	13263707	13263708	.	.	.	.
chr3L	21019622	21019623	.	.	.	.
chr2L	15319925	15319926	.	.	.	.
chrX	2879520	2879521	FlyExpress_rst	.	.	.
chr2L	19137009	19137010	.	.	.	.
chrX	12644575	12644576	.	.	.	.
chr2L	16286633	16286634	.	.	.	.
chr3R	27047079	27047080	.	.	.	.
chr2R	13935510	13935511	.	.	.	.
chr3R	15164946	15164947	FlyExpress_Dl	.	.	.
chr2R	16215512	16215513	.	.	.	.
chr2L	13235405	13235406	FlyExpress_CG15480	.	.	.
chr3R	11860019	11860020	.	.	.	.
chr2L	19324875	19324876	.	.	.	.
chrX	4317930	4317931	.	.	.	.
chr3R	12893645	12893646	.	.	.	.
chr2L	18783350	18783351	.	.	.	.
chr3R	14447047	14447048	.	.	.	.
chr2L	16859209	16859210	.	.	.	.
chr3R	12528848	12528849	.	.	.	.
chrX	9445155	9445156	.	.	.	.
chr2L	15324500	15324501	.	.	.	.
chr2L	13549170	13549171	.	.	.	.
chr3R	16118849	16118850	.	.	.	.
chrX	5584555	5584556	.	.	.	.
chr2R	8883117	8883118	.	.	.	.
chr3L	5987431	5987432	FlyExpress_CG10479	.	.	.
chr3R	4856038	4856039	CG11988-RA	.	.	.
chr3R	12229329	12229330	.	.	.	.
chr3L	9010275	9010276	CG5187-RA	CG5093-RA	.	.
chr3L	8998185	8998186	CG5093-RA	CG5187-RA	.	.
chr2L	12011095	12011096	.	.	.	.
chr3R	864836	864837	.	.	.	.
chr2R	3940305	3940306	.	.	.	.
chr2L	12461144	12461145	.	.	.	.
chr3L	16037529	16037530	.	.	.	.
chr2R	8906966	8906967	.	.	.	.
chr3R	913029	913030	.	.	.	.
chrX	19783175	19783176	.	.	.	.
chr4	717483	717484	.	.	.	.
chr3R	14814204	14814205	.	.	.	.
chr2R	20770210	20770211	.	.	.	.
chrX	16531592	16531593	.	.	.	.
chr2L	9150217	9150218	.	.	.	.
chr3R	12589628	12589629	.	.	.	.
chr3L	15037250	15037251	.	.	.	.
chr3R	12544656	12544657	.	.	.	.
chr3R	7603930	7603931	.	.	.	.
chr3L	8500377	8500378	.	.	.	.
chr3R	8471765	8471766	CG6234-RA	CG6753-RA	.	.
chrX	5795734	5795735	.	.	.	.
chr2L	7519888	7519889	.	.	.	.
chrX	16549930	16549931	.	.	.	.
chr3L	8072913	8072914	CG34373-RG	.	.	.
chr3L	2881792	2881793	.	.	.	.
chr3R	10481001	10481002	.	.	.	.
chr3R	20692751	20692752	.	.	.	.
chr3R	12887711	12887712	.	.	.	.
chr3R	21325796	21325797	CG5099-RB	.	.	.
chr2R	17250948	17250949	CG15671-RA	.	.	.
chr2R	12047621	12047622	CG8434-RA	.	.	.
chrX	12557719	12557720	CG2028-RC	.	.	.
chr3R	25111826	25111827	.	.	.	.
chrX	1128135	1128136	.	.	.	.
chr3R	14754344	14754345	.	.	.	.
chrX	2876668	2876669	FlyExpress_rst	.	.	.
chr2R	5329004	5329005	.	.	.	.
chr3L	2439248	2439249	.	.	.	.
chr2L	16601760	16601761	.	.	.	.
chrX	6716815	6716816	.	.	.	.
chr3R	10282964	10282965	.	.	.	.
chrX	17402590	17402591	.	.	.	.
chr2R	16013873	16013874	.	.	.	.
chr3R	1474298	1474299	.	.	.	.
chrX	20565158	20565159	.	.	.	.
chr3R	10679871	10679872	.	.	.	.
chrX	21239958	21239959	.	.	.	.
chr3L	319749	319750	.	.	.	.
chr2R	8872670	8872671	.	.	.	.
chr3R	7824045	7824046	.	.	.	.
chr2L	11358554	11358555	.	.	.	.
chrX	8189447	8189448	.	.	.	.
chr2L	17222440	17222441	.	.	.	.
chr3R	6783246	6783247	.	.	.	.
chr2R	19462206	19462207	.	.	.	.
chr2L	2449953	2449954	.	.	.	.
chrX	6443944	6443945	.	.	.	.
chr3R	4013330	4013331	.	.	.	.
chr3L	9034243	9034244	CG5133-RA	CG32031-RC	.	.
chr3R	19169578	19169579	.	.	.	.
chr3R	14816768	14816769	.	.	.	.
chrX	19658856	19658857	.	.	.	.
chrX	15850392	15850393	.	.	.	.
chr3R	12887385	12887386	.	.	.	.
chr3L	22260225	22260226	.	.	.	.
chrX	8569073	8569074	.	.	.	.
chr3L	14124816	14124817	.	.	.	.
chr2R	4535899	4535900	.	.	.	.
chr3R	12906836	12906837	CG3937-RB	.	.	.
chr3R	19172142	19172143	CG4408-RA	.	.	.
chr2R	18690912	18690913	.	.	.	.
chr3L	9034632	9034633	CG5133-RA	CG32031-RC	.	.
chr3L	5975099	5975100	FlyExpress_CG10479	.	.	.
chr2L	15330872	15330873	.	.	.	.
chr3L	9415795	9415796	.	.	.	.
chr2L	9602293	9602294	.	.	.	.
chr3L	22396090	22396091	.	.	.	.
chr2L	12529934	12529935	FlyExpress_Bun	.	.	.
chr3R	837	838	.	.	.	.
chrX	5589778	5589779	.	.	.	.
chr3L	21278866	21278867	.	.	.	.
chr3R	5811619	5811620	.	.	.	.
chrX	17071987	17071988	CG5055-RB	.	.	.
chr3R	1037154	1037155	.	.	.	.
chr2R	17211310	17211311	.	.	.	.
chr3R	13959655	13959656	CG7847-RB	.	.	.
chr2L	5239877	5239878	.	.	.	.
chr3L	639829	639830	.	.	.	.
chr3R	1414068	1414069	.	.	.	.
chr2L	523080	523081	CG2762-RA	.	.	.
chr2R	3918566	3918567	.	.	.	.
chr3L	4230537	4230538	.	.	.	.
chr3R	2580238	2580239	CG1046-RA	FlyExpress_Ama	CG1048-RA	.
chrX	9176840	9176841	.	.	.	.
chrX	4319122	4319123	.	.	.	.
chr2R	595299	595300	.	.	.	.
chr2L	14435949	14435950	.	.	.	.
chr3R	12378056	12378057	.	.	.	.
chrX	8189854	8189855	.	.	.	.
chr2L	5461641	5461642	CG6634-RA	.	.	.
chr2L	2945966	2945967	.	.	.	.
chr3L	762263	762264	.	.	.	.
chr2L	9121101	9121102	.	.	.	.
chr3R	1438298	1438299	.	.	.	.
chr3R	8472086	8472087	CG6234-RA	CG6753-RA	.	.
chrX	1718048	1718049	CG42666-RC	.	.	.
chr3R	18353595	18353596	FlyExpress_CG33099	.	.	.
chr2R	20743008	20743009	.	.	.	.
chr2L	6323901	6323902	CG9491-RC	.	.	.
chr3R	3282792	3282793	.	.	.	.
chr2R	17363360	17363361	.	.	.	.
chr3R	13430902	13430903	.	.	.	.
chr3R	8837918	8837919	.	.	.	.
chr3L	5853503	5853504	.	.	.	.
chr2L	8832489	8832490	CG18024-RA	.	.	.
chr2L	15323573	15323574	.	.	.	.
chr3R	12674546	12674547	CG10325-RA	.	.	.
chr2L	16817404	16817405	.	.	.	.
chr3L	14146196	14146197	.	.	.	.
chr2L	8276627	8276628	.	.	.	.
chr3L	21472802	21472803	.	.	.	.
chr2L	9449326	9449327	CG3779-RA	FlyExpress_Scat	.	.
chr3R	3939887	3939888	.	.	.	.
chr3R	683895	683896	.	.	.	.
chr3L	2429131	2429132	.	.	.	.
chr3R	12056206	12056207	.	.	.	.
chr3L	14170756	14170757	.	.	.	.
chr3R	17432624	17432625	.	.	.	.
chr2R	9335554	9335555	.	.	.	.
chr2L	19135351	19135352	.	.	.	.
chrX	6883107	6883108	.	.	.	.
chr2R	14560881	14560882	.	.	.	.
chr2L	4821278	4821279	.	.	.	.
chr3R	9638595	9638596	.	.	.	.
chr2R	7072242	7072243	.	.	.	.
chr3R	11897775	11897776	.	.	.	.
chr2R	5180166	5180167	.	.	.	.
chr2L	18875263	18875264	CG10619-RB	.	.	.
chr3R	11855352	11855353	.	.	.	.
chrX	3735875	3735876	.	.	.	.
chr3R	9510687	9510688	CG9611-RE	.	.	.
chr3L	22169811	22169812	.	.	.	.
chr3R	12057569	12057570	.	.	.	.
chr2R	18578151	18578152	.	.	.	.
chrX	417476	417477	.	.	.	.
chr2L	8415799	8415800	.	.	.	.
chrX	9360626	9360627	.	.	.	.
chrX	2018210	2018211	CG18412-RA	.	.	.
chr3R	2826727	2826728	.	.	.	.
chr2R	7905297	7905298	.	.	.	.
chr3R	12884871	12884872	.	.	.	.
chrX	9638283	9638284	.	.	.	.
chr2L	4893741	4893742	.	.	.	.
chr3L	14540178	14540179	FlyExpress_CG9238	.	.	.
chr3R	7198573	7198574	CG17228-RF	.	.	.
chrX	7853141	7853142	.	.	.	.
chr3R	12783634	12783635	.	.	.	.
chr2R	5965706	5965707	CG12919-RA	CG2269-RC	.	.
chrX	22257134	22257135	.	.	.	.
chr3R	7179365	7179366	CG17228-RF	.	.	.
chr3R	8471139	8471140	CG6234-RA	CG6753-RA	.	.
chrX	13564833	13564834	CG11164-RA	.	.	.
chr3L	8826150	8826151	.	.	.	.
chr3R	11820189	11820190	.	.	.	.
chr2R	3306271	3306272	.	.	.	.
chr2R	7087312	7087313	.	.	.	.
chr3L	10850955	10850956	.	.	.	.
chr3R	21021124	21021125	CG13653-RA	CG13654-RA	CG11849-RA	.
chr3L	9449143	9449144	.	.	.	.
chr2L	7038695	7038696	.	.	.	.
chr2L	13227215	13227216	FlyExpress_CG15480	.	.	.
chr2L	2448472	2448473	.	.	.	.
chr2R	4872646	4872647	.	.	.	.
chr2R	17138292	17138293	.	.	.	.
chr2R	12038295	12038296	CG8434-RA	.	.	.
chr2L	1420247	1420248	CG5481-RA	.	.	.
chr3L	22393441	22393442	.	.	.	.
chr2L	8416161	8416162	.	.	.	.
chr2L	13905227	13905228	CG8827-RA	CG16869-RA	.	.
chrX	7211289	7211290	CG9653-RA	.	.	.
chr2L	9988507	9988508	.	.	.	.
chr3R	14380550	14380551	.	.	.	.
chr2L	9167150	9167151	.	.	.	.
chr2L	20783315	20783316	CG9326-RC	FlyExpress_cad	.	.
chrX	10716877	10716878	CG1691-RF	.	.	.
chr2R	10921923	10921924	.	.	.	.
chr2L	7420061	7420062	.	.	.	.
chrX	14642747	14642748	CG10521-RA	.	.	.
chr3R	4007324	4007325	.	.	.	.
chr3L	12640693	12640694	.	.	.	.
chr2R	2020358	2020359	.	.	.	.
chr3R	6469293	6469294	CG17117-RE	.	.	.
chr2R	9457102	9457103	CG13333-RA	CG33156-RB	.	.
chr3L	11546228	11546229	.	.	.	.
chr3L	682632	682633	.	.	.	.
chr3L	10856136	10856137	.	.	.	.
chr3L	15033653	15033654	.	.	.	.
chrX	8331575	8331576	.	.	.	.
chr2R	17138739	17138740	.	.	.	.
chr2L	11807159	11807160	CG14938-RD	.	.	.
chr3R	11810712	11810713	.	.	.	.
chr2R	8867911	8867912	.	.	.	.
chrX	19742907	19742908	.	.	.	.
chr2R	17251583	17251584	CG15671-RA	.	.	.
chr2R	6446420	6446421	.	.	.	.
chr3L	19172580	19172581	.	.	.	.
chr3L	16005724	16005725	.	.	.	.
chr3R	3944086	3944087	.	.	.	.
chr3L	6814430	6814431	.	.	.	.
chr2L	19323862	19323863	.	.	.	.
chr3R	20098396	20098397	CG13610-RA	.	.	.
chrX	15705985	15705986	CG32581-RB	CG8974-RA	.	.
chr2L	19791243	19791244	.	.	.	.
chr2R	9471674	9471675	.	.	.	.
chr3R	13275185	13275186	.	.	.	.
chr2L	18839494	18839495	.	.	.	.
chr2L	17752422	17752423	.	.	.	.
chr2L	15732174	15732175	CG3938-RB	.	.	.
chr3L	13371495	13371496	CG10717-RA	.	.	.
chrX	7854645	7854646	.	.	.	.
chr2R	16533924	16533925	.	.	.	.
chr2R	11563951	11563952	.	.	.	.
chr3L	12685910	12685911	.	.	.	.
chr2R	11563323	11563324	.	.	.	.
chr3R	10645567	10645568	CG33555-RG	.	.	.
chr2L	89353	89354	FlyExpress_net	.	.	.
chrX	1134058	1134059	.	.	.	.
chr3R	25115132	25115133	.	.	.	.
chr3R	11924492	11924493	CG31045-RF	.	.	.
chr3R	7178692	7178693	CG17228-RF	.	.	.
chr3L	9013891	9013892	CG5187-RA	CG5093-RA	.	.
chrX	13262611	13262612	.	.	.	.
chr2R	16801662	16801663	.	.	.	.
chrX	21342630	21342631	.	.	.	.
chr2L	5461323	5461324	CG6634-RA	.	.	.
chr2L	18150109	18150110	FlyExpress_Kel	.	.	.
chr2R	11266274	11266275	.	.	.	.
chr2L	3822774	3822775	.	.	.	.
chr2R	15921164	15921165	.	.	.	.
chr2L	14512775	14512776	.	.	.	.
chr2R	2873286	2873287	.	.	.	.
chr2R	9472194	9472195	.	.	.	.
chrX	12636090	12636091	.	.	.	.
chrX	4484161	4484162	.	.	.	.
chr3L	15658730	15658731	.	.	.	.
chr2R	7070145	7070146	.	.	.	.
chr3R	5705463	5705464	.	.	.	.
chr3L	22938139	22938140	.	.	.	.
chr2L	13049006	13049007	.	.	.	.
chr2L	19156369	19156370	CG10719-RC	.	.	.
chr2R	17250562	17250563	CG15671-RA	.	.	.
chr2R	15423248	15423249	.	.	.	.
chr2R	10898409	10898410	.	.	.	.
chr3L	21873757	21873758	.	.	.	.
chr2L	5458760	5458761	CG6634-RA	.	.	.
chrX	580814	580815	.	.	.	.
chr3R	12878700	12878701	.	.	.	.
chr2L	5306627	5306628	.	.	.	.
chr3L	9012699	9012700	CG5187-RA	CG5093-RA	.	.
chr2L	5799393	5799394	.	.	.	.
chrX	8936774	8936775	.	.	.	.
chr2L	15320489	15320490	.	.	.	.
chr3L	11003521	11003522	CG12296-RA	.	.	.
chrX	19645163	19645164	.	.	.	.
chr2R	6471921	6471922	.	.	.	.
chrX	7841120	7841121	.	.	.	.
chr3L	11230167	11230168	CG7590-RA	.	.	.
chr3L	18396303	18396304	.	.	.	.
chr2L	10003795	10003796	.	.	.	.
chr2L	13548206	13548207	.	.	.	.
chr2L	20770527	20770528	FlyExpress_cad	.	.	.
chr3R	2826525	2826526	.	.	.	.
chr3R	7198188	7198189	CG17228-RF	.	.	.
chr3R	11413227	11413228	.	.	.	.
chr3R	12637612	12637613	CG10325-RA	.	.	.
chr3R	25590063	25590064	CG33956-RD	.	.	.
chr2R	6471318	6471319	.	.	.	.
chr2R	17211063	17211064	.	.	.	.
chr2R	20688449	20688450	.	.	.	.
chrX	511694	511695	.	.	.	.
chrX	1293789	1293790	.	.	.	.
chrX	1935722	1935723	.	.	.	.
chrX	3636532	3636533	.	.	.	.
chrX	6879808	6879809	.	.	.	.
chrX	8936430	8936431	.	.	.	.
chrX	8942133	8942134	.	.	.	.
chrX	11923080	11923081	.	.	.	.
chrX	12646063	12646064	.	.	.	.
chrX	14643192	14643193	CG10521-RA	.	.	.
chrX	17724837	17724838	.	.	.	.

## Sheet: 20kb_Peak_to_Gene
#feature.id	chr_1	start_1	end_1	dist_closest_1	chr_2	start_2	end_2	dist_closest_2	chr_3	start_3	end_3	dist_closest_3	chr_4	start_4	end_4	dist_closest_4
CG8827-RA	chr2L	13905227	13905228	417	.	.	.	.	.	.	.	.	.	.	.	.
CG33466-RA	.	.	.	.	.	.	.	.	.	.	.	.	.	.	.	.
CG16869-RA	chr2L	13905227	13905228	4412	.	.	.	.	.	.	.	.	.	.	.	.
CG3218-RA	.	.	.	.	.	.	.	.	.	.	.	.	.	.	.	.
CG8649-RD	.	.	.	.	.	.	.	.	.	.	.	.	.	.	.	.
CG1944-RA	.	.	.	.	.	.	.	.	.	.	.	.	.	.	.	.
CG1048-RA	chr3R	2580238	2580239	10375	chr3R	2588944	2588945	19081	.	.	.	.	.	.	.	.
CG13653-RA	chr3R	21021124	21021125	157	.	.	.	.	.	.	.	.	.	.	.	.
CG5055-RB	chrX	17071987	17071988	8986	.	.	.	.	.	.	.	.	.	.	.	.
CG12283-RA	.	.	.	.	.	.	.	.	.	.	.	.	.	.	.	.
CG7997-RB	.	.	.	.	.	.	.	.	.	.	.	.	.	.	.	.
CG8095-RB	.	.	.	.	.	.	.	.	.	.	.	.	.	.	.	.
CG2762-RA	chr2L	523080	523081	386	chr2L	518626	518627	4840	.	.	.	.	.	.	.	.
CG18088-RA	.	.	.	.	.	.	.	.	.	.	.	.	.	.	.	.
CG5187-RA	chr3L	9012699	9012700	358	chr3L	9013891	9013892	1550	chr3L	9010275	9010276	0	chr3L	8998185	8998186	7599
CG9520-RA	.	.	.	.	.	.	.	.	.	.	.	.	.	.	.	.
CG12011-RA	.	.	.	.	.	.	.	.	.	.	.	.	.	.	.	.
CG13800-RA	chr3L	2385879	2385880	2512	.	.	.	.	.	.	.	.	.	.	.	.
CG10619-RB	chr2L	18875263	18875264	0	chr2L	18890339	18890340	9089	chr2L	18895473	18895474	14223	.	.	.	.
CG31902-RB	.	.	.	.	.	.	.	.	.	.	.	.	.	.	.	.
CG12919-RA	chr2R	5965706	5965707	163	chr2R	5964776	5964777	1093	.	.	.	.	.	.	.	.
CG5399-RA	.	.	.	.	.	.	.	.	.	.	.	.	.	.	.	.
CG8084-RA	chr2R	4958868	4958869	0	chr2R	4959563	4959564	0	.	.	.	.	.	.	.	.
CG11893-RA	.	.	.	.	.	.	.	.	.	.	.	.	.	.	.	.
CG45263-RA	chr3R	4293619	4293620	0	.	.	.	.	.	.	.	.	.	.	.	.
CG13912-RA	.	.	.	.	.	.	.	.	.	.	.	.	.	.	.	.
CG33956-RD	chr3R	25590063	25590064	2433	chr3R	25596904	25596905	0	.	.	.	.	.	.	.	.
CG6394-RA	.	.	.	.	.	.	.	.	.	.	.	.	.	.	.	.
CG9446-RB	.	.	.	.	.	.	.	.	.	.	.	.	.	.	.	.
CG1046-RA	chr3R	2580238	2580239	316	chr3R	2588944	2588945	9022	.	.	.	.	.	.	.	.
CG17574-RD	.	.	.	.	.	.	.	.	.	.	.	.	.	.	.	.
CG2947-RB	chrX	3673905	3673906	10164	chrX	3671474	3671475	12595	.	.	.	.	.	.	.	.
CG15236-RB	.	.	.	.	.	.	.	.	.	.	.	.	.	.	.	.
CG7530-RC	.	.	.	.	.	.	.	.	.	.	.	.	.	.	.	.
CG42666-RC	chrX	1718048	1718049	18612	.	.	.	.	.	.	.	.	.	.	.	.
CG7005-RA	.	.	.	.	.	.	.	.	.	.	.	.	.	.	.	.
CG4193-RA	.	.	.	.	.	.	.	.	.	.	.	.	.	.	.	.
CG34373-RG	chr3L	8072913	8072914	0	.	.	.	.	.	.	.	.	.	.	.	.
CG16778-RC	chr2R	20995332	20995333	9592	.	.	.	.	.	.	.	.	.	.	.	.
CG3940-RA	.	.	.	.	.	.	.	.	.	.	.	.	.	.	.	.
CG15671-RA	chr2R	17255140	17255141	0	chr2R	17252224	17252225	0	chr2R	17251583	17251584	0	chr2R	17250948	17250949	0
CG43332-RA	.	.	.	.	.	.	.	.	.	.	.	.	.	.	.	.
CG6234-RA	chr3R	8472086	8472087	1695	chr3R	8471765	8471766	2016	chr3R	8471139	8471140	2642	.	.	.	.
CG7590-RA	chr3L	11230167	11230168	15241	.	.	.	.	.	.	.	.	.	.	.	.
CG12212-RA	.	.	.	.	.	.	.	.	.	.	.	.	.	.	.	.
CG31449-RA	.	.	.	.	.	.	.	.	.	.	.	.	.	.	.	.
CG5133-RA	chr3L	9034632	9034633	0	chr3L	9034243	9034244	233	chr3L	9033834	9033835	642	chr3L	9035479	9035480	0
CG5661-RA	.	.	.	.	.	.	.	.	.	.	.	.	.	.	.	.
CG42365-RA	chr2R	17536634	17536635	17617	.	.	.	.	.	.	.	.	.	.	.	.
CG31641-RC	chr2L	6088479	6088480	11898	.	.	.	.	.	.	.	.	.	.	.	.
CG30463-RC	.	.	.	.	.	.	.	.	.	.	.	.	.	.	.	.
CG8974-RA	chrX	15705985	15705986	15905	.	.	.	.	.	.	.	.	.	.	.	.
CG5442-RA	.	.	.	.	.	.	.	.	.	.	.	.	.	.	.	.
CG5093-RA	chr3L	8998185	8998186	112	chr3L	8996581	8996582	1716	chr3L	9010275	9010276	9923	chr3L	9012699	9012700	12347
CG17524-RA	.	.	.	.	.	.	.	.	.	.	.	.	.	.	.	.
CG31462-RA	.	.	.	.	.	.	.	.	.	.	.	.	.	.	.	.
CG2674-RG	chr2L	91520	91521	18087	.	.	.	.	.	.	.	.	.	.	.	.
CG44774-RA	.	.	.	.	.	.	.	.	.	.	.	.	.	.	.	.
CG13654-RA	chr3R	21021124	21021125	4415	.	.	.	.	.	.	.	.	.	.	.	.
CG3206-RA	.	.	.	.	.	.	.	.	.	.	.	.	.	.	.	.
CG15162-RA	.	.	.	.	.	.	.	.	.	.	.	.	.	.	.	.
CG33300-RA	.	.	.	.	.	.	.	.	.	.	.	.	.	.	.	.
CG5014-RC	.	.	.	.	.	.	.	.	.	.	.	.	.	.	.	.
CG6753-RA	chr3R	8471139	8471140	2843	chr3R	8471765	8471766	3469	chr3R	8472086	8472087	3790	.	.	.	.
CG1916-RA	chr2R	5378382	5378383	3291	.	.	.	.	.	.	.	.	.	.	.	.
CG4421-RA	.	.	.	.	.	.	.	.	.	.	.	.	.	.	.	.
CG8448-RC	.	.	.	.	.	.	.	.	.	.	.	.	.	.	.	.
CG7995-RD	.	.	.	.	.	.	.	.	.	.	.	.	.	.	.	.
CG11164-RA	chrX	13564833	13564834	1513	.	.	.	.	.	.	.	.	.	.	.	.
CG31760-RA	.	.	.	.	.	.	.	.	.	.	.	.	.	.	.	.
CG10082-RB	chr2R	17536634	17536635	4509	.	.	.	.	.	.	.	.	.	.	.	.
CG3664-RF	.	.	.	.	.	.	.	.	.	.	.	.	.	.	.	.
CG2269-RC	chr2R	5965706	5965707	9369	chr2R	5964776	5964777	10299	.	.	.	.	.	.	.	.
CG10626-RA	.	.	.	.	.	.	.	.	.	.	.	.	.	.	.	.
CG4408-RA	chr3R	19172142	19172143	15468	.	.	.	.	.	.	.	.	.	.	.	.
CG9339-RE	.	.	.	.	.	.	.	.	.	.	.	.	.	.	.	.
CG42329-RA	.	.	.	.	.	.	.	.	.	.	.	.	.	.	.	.
CG9734-RC	.	.	.	.	.	.	.	.	.	.	.	.	.	.	.	.
CG7272-RA	.	.	.	.	.	.	.	.	.	.	.	.	.	.	.	.
CG31064-RA	.	.	.	.	.	.	.	.	.	.	.	.	.	.	.	.
CG10360-RB	.	.	.	.	.	.	.	.	.	.	.	.	.	.	.	.
CG15817-RA	.	.	.	.	.	.	.	.	.	.	.	.	.	.	.	.
CG3798-RA	.	.	.	.	.	.	.	.	.	.	.	.	.	.	.	.
CG32021-RA	.	.	.	.	.	.	.	.	.	.	.	.	.	.	.	.
CG1389-RA	.	.	.	.	.	.	.	.	.	.	.	.	.	.	.	.
CG8849-RA	.	.	.	.	.	.	.	.	.	.	.	.	.	.	.	.
CG30382-RA	.	.	.	.	.	.	.	.	.	.	.	.	.	.	.	.
CG14545-RA	.	.	.	.	.	.	.	.	.	.	.	.	.	.	.	.
CG33156-RB	chr2R	9457102	9457103	19321	.	.	.	.	.	.	.	.	.	.	.	.
CG5272-RA	.	.	.	.	.	.	.	.	.	.	.	.	.	.	.	.
CG3752-RA	.	.	.	.	.	.	.	.	.	.	.	.	.	.	.	.
CG9674-RD	.	.	.	.	.	.	.	.	.	.	.	.	.	.	.	.
CG13610-RA	chr3R	20098396	20098397	356	.	.	.	.	.	.	.	.	.	.	.	.
CG5099-RB	chr3R	21325796	21325797	18248	.	.	.	.	.	.	.	.	.	.	.	.
CG8632-RA	.	.	.	.	.	.	.	.	.	.	.	.	.	.	.	.
CG7937-RA	.	.	.	.	.	.	.	.	.	.	.	.	.	.	.	.
CG8524-RB	.	.	.	.	.	.	.	.	.	.	.	.	.	.	.	.
CG3429-RA	.	.	.	.	.	.	.	.	.	.	.	.	.	.	.	.
CG32581-RB	chrX	15705985	15705986	12795	.	.	.	.	.	.	.	.	.	.	.	.
CG4302-RA	.	.	.	.	.	.	.	.	.	.	.	.	.	.	.	.
CG8385-RH	.	.	.	.	.	.	.	.	.	.	.	.	.	.	.	.
CG15658-RA	.	.	.	.	.	.	.	.	.	.	.	.	.	.	.	.
CG10184-RA	.	.	.	.	.	.	.	.	.	.	.	.	.	.	.	.
CG32697-RA	.	.	.	.	.	.	.	.	.	.	.	.	.	.	.	.
CG6721-RA	chr3L	9848010	9848011	0	chr3L	9849000	9849001	620	.	.	.	.	.	.	.	.
CG10072-RA	.	.	.	.	.	.	.	.	.	.	.	.	.	.	.	.
CG4404-RA	.	.	.	.	.	.	.	.	.	.	.	.	.	.	.	.
CG7660-RB	.	.	.	.	.	.	.	.	.	.	.	.	.	.	.	.
CG10236-RA	.	.	.	.	.	.	.	.	.	.	.	.	.	.	.	.
CG5888-RA	.	.	.	.	.	.	.	.	.	.	.	.	.	.	.	.
CG16983-RF	.	.	.	.	.	.	.	.	.	.	.	.	.	.	.	.
CG5481-RA	chr2L	1420247	1420248	0	.	.	.	.	.	.	.	.	.	.	.	.
CG32434-RC	.	.	.	.	.	.	.	.	.	.	.	.	.	.	.	.
CG2125-RA	.	.	.	.	.	.	.	.	.	.	.	.	.	.	.	.
CG17941-RA	.	.	.	.	.	.	.	.	.	.	.	.	.	.	.	.
CG8495-RC	.	.	.	.	.	.	.	.	.	.	.	.	.	.	.	.
CG34214-RA	.	.	.	.	.	.	.	.	.	.	.	.	.	.	.	.
CG12369-RB	.	.	.	.	.	.	.	.	.	.	.	.	.	.	.	.
CG9075-RB	.	.	.	.	.	.	.	.	.	.	.	.	.	.	.	.
CG3938-RB	chr2L	15732174	15732175	394	.	.	.	.	.	.	.	.	.	.	.	.
CG12028-RA	.	.	.	.	.	.	.	.	.	.	.	.	.	.	.	.
CG11849-RA	chr3R	21021124	21021125	2604	.	.	.	.	.	.	.	.	.	.	.	.
CG17348-RA	.	.	.	.	.	.	.	.	.	.	.	.	.	.	.	.
CG18412-RA	chrX	2018210	2018211	2026	.	.	.	.	.	.	.	.	.	.	.	.
CG7649-RB	.	.	.	.	.	.	.	.	.	.	.	.	.	.	.	.
CG13333-RA	chr2R	9457102	9457103	12254	.	.	.	.	.	.	.	.	.	.	.	.
CG3423-RA	.	.	.	.	.	.	.	.	.	.	.	.	.	.	.	.
CG14025-RC	.	.	.	.	.	.	.	.	.	.	.	.	.	.	.	.
CG15010-RA	.	.	.	.	.	.	.	.	.	.	.	.	.	.	.	.
CG3048-RA	.	.	.	.	.	.	.	.	.	.	.	.	.	.	.	.
CG34137-RA	.	.	.	.	.	.	.	.	.	.	.	.	.	.	.	.
CG3166-RB	.	.	.	.	.	.	.	.	.	.	.	.	.	.	.	.
CG1691-RF	chrX	10716877	10716878	67	.	.	.	.	.	.	.	.	.	.	.	.
CG15288-RB	.	.	.	.	.	.	.	.	.	.	.	.	.	.	.	.
CG33232-RC	.	.	.	.	.	.	.	.	.	.	.	.	.	.	.	.
CG6868-RA	.	.	.	.	.	.	.	.	.	.	.	.	.	.	.	.
CG4922-RA	.	.	.	.	.	.	.	.	.	.	.	.	.	.	.	.
CG3779-RA	chr2L	9449326	9449327	503	.	.	.	.	.	.	.	.	.	.	.	.
CG31531-RB	.	.	.	.	.	.	.	.	.	.	.	.	.	.	.	.
CG7271-RA	.	.	.	.	.	.	.	.	.	.	.	.	.	.	.	.
CG34383-RC	.	.	.	.	.	.	.	.	.	.	.	.	.	.	.	.
CG9775-RC	.	.	.	.	.	.	.	.	.	.	.	.	.	.	.	.
CG3322-RA	.	.	.	.	.	.	.	.	.	.	.	.	.	.	.	.
CG31607-RA	.	.	.	.	.	.	.	.	.	.	.	.	.	.	.	.
CG18255-RD	.	.	.	.	.	.	.	.	.	.	.	.	.	.	.	.
CG10293-RC	.	.	.	.	.	.	.	.	.	.	.	.	.	.	.	.
CG10079-RB	.	.	.	.	.	.	.	.	.	.	.	.	.	.	.	.
CG12082-RA	.	.	.	.	.	.	.	.	.	.	.	.	.	.	.	.
CG4216-RA	.	.	.	.	.	.	.	.	.	.	.	.	.	.	.	.
CG11851-RA	.	.	.	.	.	.	.	.	.	.	.	.	.	.	.	.
CG18111-RA	.	.	.	.	.	.	.	.	.	.	.	.	.	.	.	.
CG42278-RC	.	.	.	.	.	.	.	.	.	.	.	.	.	.	.	.
CG2252-RC	.	.	.	.	.	.	.	.	.	.	.	.	.	.	.	.
CG31317-RA	.	.	.	.	.	.	.	.	.	.	.	.	.	.	.	.
CG11988-RA	chr3R	4856038	4856039	0	.	.	.	.	.	.	.	.	.	.	.	.
CG8434-RA	chr2R	12047621	12047622	4230	chr2R	12038295	12038296	13556	.	.	.	.	.	.	.	.
CG7540-RA	.	.	.	.	.	.	.	.	.	.	.	.	.	.	.	.
CG14080-RB	.	.	.	.	.	.	.	.	.	.	.	.	.	.	.	.
CG3424-RA	.	.	.	.	.	.	.	.	.	.	.	.	.	.	.	.
CG33196-RC	.	.	.	.	.	.	.	.	.	.	.	.	.	.	.	.
CG14985-RB	.	.	.	.	.	.	.	.	.	.	.	.	.	.	.	.
CG30023-RA	.	.	.	.	.	.	.	.	.	.	.	.	.	.	.	.
CG13651-RA	.	.	.	.	.	.	.	.	.	.	.	.	.	.	.	.
CG3502-RB	.	.	.	.	.	.	.	.	.	.	.	.	.	.	.	.
CG32227-RA	.	.	.	.	.	.	.	.	.	.	.	.	.	.	.	.
CG7250-RA	.	.	.	.	.	.	.	.	.	.	.	.	.	.	.	.
CG8654-RA	.	.	.	.	.	.	.	.	.	.	.	.	.	.	.	.
CG30015-RD	.	.	.	.	.	.	.	.	.	.	.	.	.	.	.	.
CG33868-RA	.	.	.	.	.	.	.	.	.	.	.	.	.	.	.	.
CG13425-RB	.	.	.	.	.	.	.	.	.	.	.	.	.	.	.	.
CG8384-RA	chr3R	21856502	21856503	11349	.	.	.	.	.	.	.	.	.	.	.	.
CG11949-RA	.	.	.	.	.	.	.	.	.	.	.	.	.	.	.	.
CG14938-RD	chr2L	11807159	11807160	0	.	.	.	.	.	.	.	.	.	.	.	.
CG3937-RB	chr3R	12906836	12906837	10420	.	.	.	.	.	.	.	.	.	.	.	.
CG32062-RG	.	.	.	.	.	.	.	.	.	.	.	.	.	.	.	.
CG6885-RA	.	.	.	.	.	.	.	.	.	.	.	.	.	.	.	.
CG9623-RB	.	.	.	.	.	.	.	.	.	.	.	.	.	.	.	.
CG4702-RA	.	.	.	.	.	.	.	.	.	.	.	.	.	.	.	.
CG17579-RB	.	.	.	.	.	.	.	.	.	.	.	.	.	.	.	.
CG17894-RB	.	.	.	.	.	.	.	.	.	.	.	.	.	.	.	.
CG2028-RC	chrX	12548561	12548562	211	chrX	12557719	12557720	6419	.	.	.	.	.	.	.	.
CG9326-RC	chr2L	20783315	20783316	5343	.	.	.	.	.	.	.	.	.	.	.	.
CG17117-RE	chr3R	6469293	6469294	4906	.	.	.	.	.	.	.	.	.	.	.	.
CG17510-RA	.	.	.	.	.	.	.	.	.	.	.	.	.	.	.	.
CG8595-RA	.	.	.	.	.	.	.	.	.	.	.	.	.	.	.	.
CG31721-RA	.	.	.	.	.	.	.	.	.	.	.	.	.	.	.	.
CG1374-RA	.	.	.	.	.	.	.	.	.	.	.	.	.	.	.	.
CG12908-RA	.	.	.	.	.	.	.	.	.	.	.	.	.	.	.	.
CG1915-RC	.	.	.	.	.	.	.	.	.	.	.	.	.	.	.	.
CG2986-RE	.	.	.	.	.	.	.	.	.	.	.	.	.	.	.	.
CG17131-RB	.	.	.	.	.	.	.	.	.	.	.	.	.	.	.	.
CG10112-RA	.	.	.	.	.	.	.	.	.	.	.	.	.	.	.	.
CG5080-RB	.	.	.	.	.	.	.	.	.	.	.	.	.	.	.	.
CG10287-RA	.	.	.	.	.	.	.	.	.	.	.	.	.	.	.	.
CG7884-RA	.	.	.	.	.	.	.	.	.	.	.	.	.	.	.	.
CG3851-RA	.	.	.	.	.	.	.	.	.	.	.	.	.	.	.	.
CG30080-RA	.	.	.	.	.	.	.	.	.	.	.	.	.	.	.	.
CG3625-RB	.	.	.	.	.	.	.	.	.	.	.	.	.	.	.	.
CG1897-RA	chr3R	25373766	25373767	8342	.	.	.	.	.	.	.	.	.	.	.	.
CG3388-RA	chr2R	20944710	20944711	4792	.	.	.	.	.	.	.	.	.	.	.	.
CG32019-RE	.	.	.	.	.	.	.	.	.	.	.	.	.	.	.	.
CG5899-RB	.	.	.	.	.	.	.	.	.	.	.	.	.	.	.	.
CG12052-RA	.	.	.	.	.	.	.	.	.	.	.	.	.	.	.	.
CG10521-RA	chrX	14643192	14643193	0	chrX	14642747	14642748	0	.	.	.	.	.	.	.	.
CG10067-RA	.	.	.	.	.	.	.	.	.	.	.	.	.	.	.	.
CG5779-RA	.	.	.	.	.	.	.	.	.	.	.	.	.	.	.	.
CG31020-RA	.	.	.	.	.	.	.	.	.	.	.	.	.	.	.	.
CG11527-RA	.	.	.	.	.	.	.	.	.	.	.	.	.	.	.	.
CG12653-RA	chrX	9580547	9580548	7673	.	.	.	.	.	.	.	.	.	.	.	.
CG8799-RA	.	.	.	.	.	.	.	.	.	.	.	.	.	.	.	.
CG34379-RD	.	.	.	.	.	.	.	.	.	.	.	.	.	.	.	.
CG1056-RB	.	.	.	.	.	.	.	.	.	.	.	.	.	.	.	.
CG12443-RA	.	.	.	.	.	.	.	.	.	.	.	.	.	.	.	.
CG31666-RD	.	.	.	.	.	.	.	.	.	.	.	.	.	.	.	.
CG2264-RB	chr2R	5943941	5943942	394	chr2R	5945423	5945424	0	chr2R	5943172	5943173	1163	.	.	.	.
CG12296-RA	chr3L	11003521	11003522	1601	.	.	.	.	.	.	.	.	.	.	.	.
CG1934-RA	.	.	.	.	.	.	.	.	.	.	.	.	.	.	.	.
CG4158-RA	.	.	.	.	.	.	.	.	.	.	.	.	.	.	.	.
CG11069-RA	.	.	.	.	.	.	.	.	.	.	.	.	.	.	.	.
CG4898-RB	.	.	.	.	.	.	.	.	.	.	.	.	.	.	.	.
CG18024-RA	chr2L	8825446	8825447	178	chr2L	8832489	8832490	2818	chr2L	8841513	8841514	11842	chr2L	8842031	8842032	12360
CG17046-RC	.	.	.	.	.	.	.	.	.	.	.	.	.	.	.	.
CG9689-RA	.	.	.	.	.	.	.	.	.	.	.	.	.	.	.	.
CG33103-RC	.	.	.	.	.	.	.	.	.	.	.	.	.	.	.	.
CG3401-RA	.	.	.	.	.	.	.	.	.	.	.	.	.	.	.	.
CG1244-RB	.	.	.	.	.	.	.	.	.	.	.	.	.	.	.	.
CG12063-RA	.	.	.	.	.	.	.	.	.	.	.	.	.	.	.	.
CG9628-RB	.	.	.	.	.	.	.	.	.	.	.	.	.	.	.	.
CG10717-RA	chr3L	13371495	13371496	4371	.	.	.	.	.	.	.	.	.	.	.	.
CG31045-RF	chr3R	11924492	11924493	5222	chr3R	11925615	11925616	6345	.	.	.	.	.	.	.	.
CG9653-RA	chrX	7201745	7201746	228	chrX	7200186	7200187	1787	chrX	7195399	7195400	6574	chrX	7193930	7193931	8043
CG10325-RA	chr3R	12637612	12637613	0	chr3R	12674546	12674547	18776	.	.	.	.	.	.	.	.
CG9073-RA	.	.	.	.	.	.	.	.	.	.	.	.	.	.	.	.
CG33555-RG	chr3R	10645567	10645568	0	.	.	.	.	.	.	.	.	.	.	.	.
CG4844-RA	.	.	.	.	.	.	.	.	.	.	.	.	.	.	.	.
CG10037-RA	.	.	.	.	.	.	.	.	.	.	.	.	.	.	.	.
CG6634-RA	chr2L	5461641	5461642	0	chr2L	5461323	5461324	317	chr2L	5458760	5458761	2880	.	.	.	.
CG3254-RA	.	.	.	.	.	.	.	.	.	.	.	.	.	.	.	.
CG2184-RB	.	.	.	.	.	.	.	.	.	.	.	.	.	.	.	.
CG4007-RA	.	.	.	.	.	.	.	.	.	.	.	.	.	.	.	.
CG9224-RA	.	.	.	.	.	.	.	.	.	.	.	.	.	.	.	.
CG33183-RA	.	.	.	.	.	.	.	.	.	.	.	.	.	.	.	.
CG10719-RC	chr2L	19161472	19161473	6094	chr2L	19156369	19156370	11197	.	.	.	.	.	.	.	.
CG2049-RG	.	.	.	.	.	.	.	.	.	.	.	.	.	.	.	.
CG11895-RA	.	.	.	.	.	.	.	.	.	.	.	.	.	.	.	.
CG7178-RA	.	.	.	.	.	.	.	.	.	.	.	.	.	.	.	.
CG2330-RA	.	.	.	.	.	.	.	.	.	.	.	.	.	.	.	.
CG1856-RA	.	.	.	.	.	.	.	.	.	.	.	.	.	.	.	.
CG11387-RA	.	.	.	.	.	.	.	.	.	.	.	.	.	.	.	.
CG18290-RA	.	.	.	.	.	.	.	.	.	.	.	.	.	.	.	.
CG14351-RA	.	.	.	.	.	.	.	.	.	.	.	.	.	.	.	.
CG15098-RA	.	.	.	.	.	.	.	.	.	.	.	.	.	.	.	.
CG9491-RC	chr2L	6323901	6323902	0	.	.	.	.	.	.	.	.	.	.	.	.
CG13194-RB	chr2R	7604164	7604165	0	.	.	.	.	.	.	.	.	.	.	.	.
CG3108-RA	.	.	.	.	.	.	.	.	.	.	.	.	.	.	.	.
CG12311-RA	.	.	.	.	.	.	.	.	.	.	.	.	.	.	.	.
CG13920-RA	.	.	.	.	.	.	.	.	.	.	.	.	.	.	.	.
CG17228-RF	chr3R	7198188	7198189	0	chr3R	7198573	7198574	0	chr3R	7204381	7204382	0	chr3R	7179365	7179366	18343
CG4396-RA	.	.	.	.	.	.	.	.	.	.	.	.	.	.	.	.
CG31300-RA	.	.	.	.	.	.	.	.	.	.	.	.	.	.	.	.
CG1151-RA	.	.	.	.	.	.	.	.	.	.	.	.	.	.	.	.
CG7756-RA	.	.	.	.	.	.	.	.	.	.	.	.	.	.	.	.
CG5191-RC	.	.	.	.	.	.	.	.	.	.	.	.	.	.	.	.
CG1153-RA	.	.	.	.	.	.	.	.	.	.	.	.	.	.	.	.
CG17420-RD	.	.	.	.	.	.	.	.	.	.	.	.	.	.	.	.
CG7675-RA	.	.	.	.	.	.	.	.	.	.	.	.	.	.	.	.
CG8193-RA	.	.	.	.	.	.	.	.	.	.	.	.	.	.	.	.
CG1130-RA	.	.	.	.	.	.	.	.	.	.	.	.	.	.	.	.
CG12172-RA	.	.	.	.	.	.	.	.	.	.	.	.	.	.	.	.
CG8376-RA	.	.	.	.	.	.	.	.	.	.	.	.	.	.	.	.
CG5596-RB	chr3R	23468226	23468227	15058	.	.	.	.	.	.	.	.	.	.	.	.
CG15282-RA	.	.	.	.	.	.	.	.	.	.	.	.	.	.	.	.
CG32491-RG	.	.	.	.	.	.	.	.	.	.	.	.	.	.	.	.
CG9611-RE	chr3R	9510687	9510688	10291	.	.	.	.	.	.	.	.	.	.	.	.
CG17927-RD	.	.	.	.	.	.	.	.	.	.	.	.	.	.	.	.
CG2666-RB	.	.	.	.	.	.	.	.	.	.	.	.	.	.	.	.
CG32209-RB	.	.	.	.	.	.	.	.	.	.	.	.	.	.	.	.
CG18507-RB	.	.	.	.	.	.	.	.	.	.	.	.	.	.	.	.
CG7225-RA	.	.	.	.	.	.	.	.	.	.	.	.	.	.	.	.
CG13906-RA	chr3L	900525	900526	8613	.	.	.	.	.	.	.	.	.	.	.	.
CG6883-RA	.	.	.	.	.	.	.	.	.	.	.	.	.	.	.	.
CG34416-RN	.	.	.	.	.	.	.	.	.	.	.	.	.	.	.	.
CG30413-RA	.	.	.	.	.	.	.	.	.	.	.	.	.	.	.	.
CG18783-RB	chr2L	6088479	6088480	2937	chr2L	6079096	6079097	12320	.	.	.	.	.	.	.	.
CG43366-RA	.	.	.	.	.	.	.	.	.	.	.	.	.	.	.	.
CG31813-RA	.	.	.	.	.	.	.	.	.	.	.	.	.	.	.	.
CG12210-RA	.	.	.	.	.	.	.	.	.	.	.	.	.	.	.	.
CG11049-RG	.	.	.	.	.	.	.	.	.	.	.	.	.	.	.	.
CG4467-RA	.	.	.	.	.	.	.	.	.	.	.	.	.	.	.	.
CG9660-RE	.	.	.	.	.	.	.	.	.	.	.	.	.	.	.	.
CG10382-RA	.	.	.	.	.	.	.	.	.	.	.	.	.	.	.	.
CG32150-RA	.	.	.	.	.	.	.	.	.	.	.	.	.	.	.	.
CG7526-RC	.	.	.	.	.	.	.	.	.	.	.	.	.	.	.	.
CG8587-RA	.	.	.	.	.	.	.	.	.	.	.	.	.	.	.	.
CG1342-RA	.	.	.	.	.	.	.	.	.	.	.	.	.	.	.	.
CG10591-RA	.	.	.	.	.	.	.	.	.	.	.	.	.	.	.	.
CG1157-RA	.	.	.	.	.	.	.	.	.	.	.	.	.	.	.	.
CG33715-RB	.	.	.	.	.	.	.	.	.	.	.	.	.	.	.	.
CG9614-RM	.	.	.	.	.	.	.	.	.	.	.	.	.	.	.	.
CG7816-RD	.	.	.	.	.	.	.	.	.	.	.	.	.	.	.	.
CG7283-RC	.	.	.	.	.	.	.	.	.	.	.	.	.	.	.	.
CG42684-RD	.	.	.	.	.	.	.	.	.	.	.	.	.	.	.	.
CG40263-RA	.	.	.	.	.	.	.	.	.	.	.	.	.	.	.	.
CG6024-RD	.	.	.	.	.	.	.	.	.	.	.	.	.	.	.	.
CG8493-RB	.	.	.	.	.	.	.	.	.	.	.	.	.	.	.	.
CG14253-RB	.	.	.	.	.	.	.	.	.	.	.	.	.	.	.	.
CG13377-RA	.	.	.	.	.	.	.	.	.	.	.	.	.	.	.	.
CG6611-RC	.	.	.	.	.	.	.	.	.	.	.	.	.	.	.	.
CG7847-RB	chr3R	13959655	13959656	185	.	.	.	.	.	.	.	.	.	.	.	.
CG9828-RB	.	.	.	.	.	.	.	.	.	.	.	.	.	.	.	.
CG15013-RA	.	.	.	.	.	.	.	.	.	.	.	.	.	.	.	.
CG9184-RA	.	.	.	.	.	.	.	.	.	.	.	.	.	.	.	.
CG6434-RA	.	.	.	.	.	.	.	.	.	.	.	.	.	.	.	.
CG31997-RA	.	.	.	.	.	.	.	.	.	.	.	.	.	.	.	.
CG13159-RA	.	.	.	.	.	.	.	.	.	.	.	.	.	.	.	.
CG32031-RC	chr3L	9037074	9037075	4887	chr3L	9035479	9035480	6482	chr3L	9034632	9034633	7329	chr3L	9034243	9034244	7718
CG8547-RB	.	.	.	.	.	.	.	.	.	.	.	.	.	.	.	.
CG15822-RB	.	.	.	.	.	.	.	.	.	.	.	.	.	.	.	.
CG17888-RF	.	.	.	.	.	.	.	.	.	.	.	.	.	.	.	.
CG3114-RH	.	.	.	.	.	.	.	.	.	.	.	.	.	.	.	.
CG3153-RA	.	.	.	.	.	.	.	.	.	.	.	.	.	.	.	.
CG17800-RBB	.	.	.	.	.	.	.	.	.	.	.	.	.	.	.	.
CG13475-RA	.	.	.	.	.	.	.	.	.	.	.	.	.	.	.	.
CG7047-RB	chr3L	162070	162071	14237	.	.	.	.	.	.	.	.	.	.	.	.
CG11502-RC	.	.	.	.	.	.	.	.	.	.	.	.	.	.	.	.
CG42280-RE	.	.	.	.	.	.	.	.	.	.	.	.	.	.	.	.
CG18004-RC	.	.	.	.	.	.	.	.	.	.	.	.	.	.	.	.
CG32490-RL	.	.	.	.	.	.	.	.	.	.	.	.	.	.	.	.
CG9739-RD	.	.	.	.	.	.	.	.	.	.	.	.	.	.	.	.
CG15427-RC	.	.	.	.	.	.	.	.	.	.	.	.	.	.	.	.
CG33991-RB	.	.	.	.	.	.	.	.	.	.	.	.	.	.	.	.
FlyExpress_Salm	chr2L	11445995	11445996	381	chr2L	11447798	11447799	2184	chr2L	11450691	11450692	5077	.	.	.	.
FlyExpress_Bun	chr2L	12529934	12529935	0	.	.	.	.	.	.	.	.	.	.	.	.
FlyExpress_CG15480	chr2L	13225403	13225404	197	chr2L	13227215	13227216	2009	chr2L	13235405	13235406	10199	.	.	.	.
FlyExpress_Su(H)	.	.	.	.	.	.	.	.	.	.	.	.	.	.	.	.
FlyExpress_Kel	chr2L	18150109	18150110	11899	.	.	.	.	.	.	.	.	.	.	.	.
FlyExpress_cad	chr2L	20770527	20770528	203	chr2L	20783315	20783316	180	.	.	.	.	.	.	.	.
FlyExpress_atet	.	.	.	.	.	.	.	.	.	.	.	.	.	.	.	.
FlyExpress_Rapgap1	.	.	.	.	.	.	.	.	.	.	.	.	.	.	.	.
FlyExpress_net	chr2L	89353	89354	1971	chr2L	91520	91521	4138	.	.	.	.	.	.	.	.
FlyExpress_Scat	chr2L	9449326	9449327	13985	.	.	.	.	.	.	.	.	.	.	.	.
Flyexpress_cyp310a1	.	.	.	.	.	.	.	.	.	.	.	.	.	.	.	.
FlyExpress_CG15094	.	.	.	.	.	.	.	.	.	.	.	.	.	.	.	.
FlyExpress_l(2)08717	.	.	.	.	.	.	.	.	.	.	.	.	.	.	.	.
FlyExpress_CG5532	.	.	.	.	.	.	.	.	.	.	.	.	.	.	.	.
FlyExpress_CG2915	.	.	.	.	.	.	.	.	.	.	.	.	.	.	.	.
FlyExpress_Dap	chr2R	5602192	5602193	0	.	.	.	.	.	.	.	.	.	.	.	.
FlyExpress_inv	.	.	.	.	.	.	.	.	.	.	.	.	.	.	.	.
FlyExpress_Chrb	.	.	.	.	.	.	.	.	.	.	.	.	.	.	.	.
FlyExpress_CG9238	chr3L	14540178	14540179	0	.	.	.	.	.	.	.	.	.	.	.	.
FlyExpress_aos	chr3L	16484426	16484427	7676	chr3L	16468980	16468981	0	.	.	.	.	.	.	.	.
FlyExpress_CG2162	chr3L	3037895	3037896	0	.	.	.	.	.	.	.	.	.	.	.	.
FlyExpress_CG10479	chr3L	5975099	5975100	5992	chr3L	5976170	5976171	7063	chr3L	5987155	5987156	18048	chr3L	5987431	5987432	18324
FlyExpress_Dl	chr3R	15158054	15158055	6115	chr3R	15164946	15164947	13007	.	.	.	.	.	.	.	.
FlyExpress_bnl	.	.	.	.	.	.	.	.	.	.	.	.	.	.	.	.
FlyExpress_CG33099	chr3R	18353595	18353596	1046	.	.	.	.	.	.	.	.	.	.	.	.
FlyExpress_e(spl)m5-HLH	chr3R	21856502	21856503	1045	.	.	.	.	.	.	.	.	.	.	.	.
FlyExpress_Ama	chr3R	2588944	2588945	0	chr3R	2580238	2580239	8076	.	.	.	.	.	.	.	.
FlyExpress_CG11966	.	.	.	.	.	.	.	.	.	.	.	.	.	.	.	.
FlyExpress_CG12420	.	.	.	.	.	.	.	.	.	.	.	.	.	.	.	.
FlyExpress_yellow-e3	.	.	.	.	.	.	.	.	.	.	.	.	.	.	.	.
FlyExpress_mew	.	.	.	.	.	.	.	.	.	.	.	.	.	.	.	.
FlyExpress_rst	chrX	2876668	2876669	8803	chrX	2879520	2879521	11655	.	.	.	.	.	.	.	.

## Sheet: 40kb_Gene_to_Peak
#chr	start	end	feature.id_1	feature.id_2	feature.id_3	feature.id_4
chr2R	4959563	4959564	CG8084-RA	CG8193-RA	.	.
chr3R	12882217	12882218	CG3937-RB	.	.	.
chr2R	7084865	7084866	.	.	.	.
chr2L	8846878	8846879	CG18024-RA	.	.	.
chr3L	14143549	14143550	.	.	.	.
chr2L	8872575	8872576	.	.	.	.
chrX	7201745	7201746	CG9653-RA	.	.	.
chr3L	12642288	12642289	.	.	.	.
chr3L	900525	900526	CG13906-RA	.	.	.
chr3R	11925615	11925616	CG31045-RF	.	.	.
chr2L	518626	518627	CG2762-RA	.	.	.
chrX	7216230	7216231	CG9653-RA	.	.	.
chr2L	9146490	9146491	.	.	.	.
chr3L	14145113	14145114	.	.	.	.
chrX	7215050	7215051	CG9653-RA	.	.	.
chr3L	744524	744525	.	.	.	.
chr2R	5943941	5943942	CG2264-RB	CG12919-RA	CG2269-RC	.
chr3L	15032667	15032668	.	.	.	.
chrX	7187612	7187613	CG9653-RA	.	.	.
chr3L	14958126	14958127	.	.	.	.
chr3R	11244147	11244148	.	.	.	.
chr2R	7086553	7086554	.	.	.	.
chr2L	8842031	8842032	CG18024-RA	.	.	.
chr2L	20204591	20204592	.	.	.	.
chr2L	8849388	8849389	CG18024-RA	.	.	.
chr2L	19575963	19575964	CG10360-RB	.	.	.
chr3R	17431466	17431467	.	.	.	.
chr3L	699499	699500	.	.	.	.
chrX	7193930	7193931	CG9653-RA	.	.	.
chrX	5590793	5590794	.	.	.	.
chr2R	4958868	4958869	CG8084-RA	CG8193-RA	.	.
chr2L	91520	91521	FlyExpress_net	CG2674-RG	.	.
chr2L	12666270	12666271	.	.	.	.
chr2L	18895473	18895474	CG10619-RB	.	.	.
chr2R	5964776	5964777	CG12919-RA	CG2269-RC	CG2264-RB	.
chr3R	21472938	21472939	.	.	.	.
chr3L	21269968	21269969	.	.	.	.
chr3L	640490	640491	.	.	.	.
chr3L	14445769	14445770	.	.	.	.
chrX	8188244	8188245	.	.	.	.
chr3L	5849766	5849767	.	.	.	.
chr2L	249243	249244	CG3625-RB	.	.	.
chr2L	8876062	8876063	.	.	.	.
chr3R	2636547	2636548	.	.	.	.
chr3R	2588944	2588945	FlyExpress_Ama	CG1046-RA	CG1048-RA	.
chr2L	8416931	8416932	.	.	.	.
chr2L	13225403	13225404	FlyExpress_CG15480	.	.	.
chr3R	11854359	11854360	.	.	.	.
chr3L	18214359	18214360	.	.	.	.
chr3R	3467989	3467990	.	.	.	.
chr2L	20822813	20822814	CG9326-RC	.	.	.
chr3L	9849000	9849001	CG6721-RA	.	.	.
chr3R	3938777	3938778	.	.	.	.
chr3L	16171819	16171820	.	.	.	.
chr3R	5154744	5154745	.	.	.	.
chr3R	19712439	19712440	.	.	.	.
chr3R	397155	397156	.	.	.	.
chr2L	8825446	8825447	CG18024-RA	.	.	.
chr3R	25133011	25133012	.	.	.	.
chr3L	9032270	9032271	CG5133-RA	CG32031-RC	CG5187-RA	CG5093-RA
chr3L	11686023	11686024	.	.	.	.
chr2R	5943172	5943173	CG2264-RB	CG12919-RA	CG2269-RC	.
chr3R	2916973	2916974	.	.	.	.
chrX	17262828	17262829	.	.	.	.
chr3L	162070	162071	CG7047-RB	.	.	.
chr3R	5960211	5960212	CG3940-RA	.	.	.
chrX	12548561	12548562	CG2028-RC	.	.	.
chr3R	2934263	2934264	.	.	.	.
chr3L	14950036	14950037	.	.	.	.
chr2R	5378382	5378383	CG1916-RA	.	.	.
chr3R	16118438	16118439	.	.	.	.
chr3R	25373766	25373767	CG1897-RA	.	.	.
chr3R	11246479	11246480	.	.	.	.
chr2R	9467441	9467442	CG13333-RA	CG33156-RB	.	.
chrX	7195399	7195400	CG9653-RA	.	.	.
chr2L	19161472	19161473	CG10719-RC	CG17348-RA	.	.
chr3L	7903514	7903515	.	.	.	.
chr2R	6470052	6470053	.	.	.	.
chrX	21858561	21858562	.	.	.	.
chr3R	6442739	6442740	CG17117-RE	.	.	.
chr3L	8996581	8996582	CG5093-RA	CG5187-RA	CG5133-RA	.
chrX	19660005	19660006	.	.	.	.
chr2R	20944710	20944711	CG3388-RA	.	.	.
chr3R	21856502	21856503	FlyExpress_e(spl)m5-HLH	CG8384-RA	.	.
chr2R	11017260	11017261	.	.	.	.
chr2R	6470932	6470933	.	.	.	.
chrX	5793939	5793940	.	.	.	.
chr2L	11447798	11447799	FlyExpress_Salm	CG4922-RA	.	.
chrX	19192424	19192425	.	.	.	.
chr2L	2451128	2451129	.	.	.	.
chr2R	17536634	17536635	CG10082-RB	CG42365-RA	.	.
chr2R	8846263	8846264	.	.	.	.
chr2R	5945423	5945424	CG2264-RB	CG12919-RA	CG2269-RC	.
chr2L	21629319	21629320	.	.	.	.
chr2L	2454829	2454830	.	.	.	.
chr3L	9035479	9035480	CG5133-RA	CG32031-RC	CG5187-RA	CG5093-RA
chrX	8307084	8307085	.	.	.	.
chr3L	9033834	9033835	CG5133-RA	CG32031-RC	CG5187-RA	CG5093-RA
chr2R	17252224	17252225	CG15671-RA	.	.	.
chr3R	17273421	17273422	.	.	.	.
chrX	7186407	7186408	CG9653-RA	.	.	.
chr2L	12011953	12011954	.	.	.	.
chrX	5641219	5641220	CG3108-RA	.	.	.
chr2R	19094615	19094616	.	.	.	.
chr3L	2385879	2385880	CG13800-RA	.	.	.
chr3L	6760307	6760308	CG10037-RA	.	.	.
chr2L	8841513	8841514	CG18024-RA	.	.	.
chr2L	12007443	12007444	.	.	.	.
chr3L	5987155	5987156	FlyExpress_CG10479	.	.	.
chr3L	2438348	2438349	.	.	.	.
chr3R	2549554	2549555	CG1048-RA	CG1046-RA	FlyExpress_Ama	.
chr3R	5205073	5205074	.	.	.	.
chr2R	15954265	15954266	.	.	.	.
chrX	7200186	7200187	CG9653-RA	.	.	.
chr2L	15478477	15478478	.	.	.	.
chr2L	2457153	2457154	.	.	.	.
chr2R	8883838	8883839	.	.	.	.
chr3R	24889099	24889100	.	.	.	.
chr2L	11450691	11450692	FlyExpress_Salm	CG4922-RA	.	.
chr3L	19901836	19901837	.	.	.	.
chrX	3671474	3671475	CG2947-RB	.	.	.
chr3R	265	266	.	.	.	.
chrX	8785925	8785926	.	.	.	.
chr3R	19169169	19169170	CG4408-RA	.	.	.
chr2R	5602192	5602193	FlyExpress_Dap	.	.	.
chr3R	12774464	12774465	.	.	.	.
chr3L	9037074	9037075	CG5133-RA	CG32031-RC	CG5187-RA	CG5093-RA
chr3L	9848010	9848011	CG6721-RA	.	.	.
chrX	7122990	7122991	.	.	.	.
chr2R	11015555	11015556	.	.	.	.
chr2L	6088479	6088480	CG18783-RB	CG31641-RC	.	.
chr2L	19576985	19576986	CG10360-RB	.	.	.
chr3L	3374188	3374189	.	.	.	.
chr3R	17442134	17442135	.	.	.	.
chr2L	11445995	11445996	FlyExpress_Salm	.	.	.
chr3L	2867746	2867747	.	.	.	.
chr3L	14961201	14961202	.	.	.	.
chr2L	13851169	13851170	.	.	.	.
chr3L	5976170	5976171	FlyExpress_CG10479	.	.	.
chr3R	16078934	16078935	.	.	.	.
chr2L	19865729	19865730	.	.	.	.
chr3L	21469834	21469835	CG7540-RA	.	.	.
chr2R	20995332	20995333	CG16778-RC	.	.	.
chr3L	1479189	1479190	.	.	.	.
chrX	3673905	3673906	CG2947-RB	.	.	.
chr2L	2449047	2449048	.	.	.	.
chr2L	6724456	6724457	.	.	.	.
chr2R	7079321	7079322	.	.	.	.
chr3R	25596904	25596905	CG33956-RD	.	.	.
chr3L	3037895	3037896	FlyExpress_CG2162	.	.	.
chr2R	17255140	17255141	CG15671-RA	.	.	.
chr2R	7071092	7071093	.	.	.	.
chr3R	12067209	12067210	.	.	.	.
chrX	18137619	18137620	.	.	.	.
chr3L	15038510	15038511	.	.	.	.
chr3L	8668945	8668946	.	.	.	.
chr2R	5729980	5729981	.	.	.	.
chr3R	15861864	15861865	.	.	.	.
chr3L	5850332	5850333	.	.	.	.
chr2L	18890339	18890340	CG10619-RB	.	.	.
chr3R	19555969	19555970	.	.	.	.
chr2R	8879357	8879358	.	.	.	.
chrX	6588703	6588704	.	.	.	.
chr3R	7204381	7204382	CG17228-RF	.	.	.
chr3R	25409361	25409362	CG1897-RA	.	.	.
chr2R	13689401	13689402	.	.	.	.
chr3L	13067575	13067576	.	.	.	.
chr3L	16484426	16484427	FlyExpress_aos	.	.	.
chr2L	6079096	6079097	CG18783-RB	CG31641-RC	.	.
chrX	9580547	9580548	CG12653-RA	CG32697-RA	.	.
chr3R	2817792	2817793	.	.	.	.
chr3L	14129104	14129105	.	.	.	.
chr2L	8365861	8365862	.	.	.	.
chrX	15780837	15780838	.	.	.	.
chr2R	15614438	15614439	.	.	.	.
chrX	7831924	7831925	.	.	.	.
chr2R	17390243	17390244	.	.	.	.
chr3R	16655690	16655691	.	.	.	.
chr2L	1954697	1954698	.	.	.	.
chr2R	17411491	17411492	CG10079-RB	.	.	.
chr3L	16468980	16468981	FlyExpress_aos	.	.	.
chr3R	12456538	12456539	.	.	.	.
chr3R	4293619	4293620	CG45263-RA	.	.	.
chr2R	12527682	12527683	.	.	.	.
chr3R	2892933	2892934	.	.	.	.
chr3R	15158054	15158055	FlyExpress_Dl	.	.	.
chr3L	5862838	5862839	.	.	.	.
chr2R	13709901	13709902	.	.	.	.
chr3R	18498857	18498858	.	.	.	.
chr2R	19460607	19460608	.	.	.	.
chr3L	16037005	16037006	.	.	.	.
chr3R	23468226	23468227	CG5596-RB	.	.	.
chr2R	20401610	20401611	.	.	.	.
chr2R	17362848	17362849	.	.	.	.
chr2R	7604164	7604165	CG13194-RB	.	.	.
chr2L	12010526	12010527	.	.	.	.
chr2L	2454072	2454073	.	.	.	.
chr3R	23757428	23757429	.	.	.	.
chr2R	17362357	17362358	.	.	.	.
chr3L	14139541	14139542	.	.	.	.
chrX	17683690	17683691	.	.	.	.
chrX	8936219	8936220	.	.	.	.
chr3L	698637	698638	.	.	.	.
chr2L	10056990	10056991	.	.	.	.
chrX	2359943	2359944	.	.	.	.
chr2L	481272	481273	.	.	.	.
chr3R	16369035	16369036	CG5191-RC	.	.	.
chr2R	2550773	2550774	.	.	.	.
chr3L	11580356	11580357	.	.	.	.
chr2R	4543280	4543281	.	.	.	.
chr3R	11494862	11494863	CG5399-RA	.	.	.
chr3R	4031460	4031461	.	.	.	.
chr2R	2404102	2404103	.	.	.	.
chrX	13263707	13263708	.	.	.	.
chr3L	21019622	21019623	.	.	.	.
chr2L	15319925	15319926	.	.	.	.
chrX	2879520	2879521	FlyExpress_rst	.	.	.
chr2L	19137009	19137010	CG10719-RC	.	.	.
chrX	12644575	12644576	.	.	.	.
chr2L	16286633	16286634	.	.	.	.
chr3R	27047079	27047080	.	.	.	.
chr2R	13935510	13935511	.	.	.	.
chr3R	15164946	15164947	FlyExpress_Dl	.	.	.
chr2R	16215512	16215513	.	.	.	.
chr2L	13235405	13235406	FlyExpress_CG15480	.	.	.
chr3R	11860019	11860020	.	.	.	.
chr2L	19324875	19324876	.	.	.	.
chrX	4317930	4317931	.	.	.	.
chr3R	12893645	12893646	CG3937-RB	.	.	.
chr2L	18783350	18783351	.	.	.	.
chr3R	14447047	14447048	.	.	.	.
chr2L	16859209	16859210	.	.	.	.
chr3R	12528848	12528849	.	.	.	.
chrX	9445155	9445156	.	.	.	.
chr2L	15324500	15324501	.	.	.	.
chr2L	13549170	13549171	.	.	.	.
chr3R	16118849	16118850	.	.	.	.
chrX	5584555	5584556	.	.	.	.
chr2R	8883117	8883118	.	.	.	.
chr3L	5987431	5987432	FlyExpress_CG10479	.	.	.
chr3R	4856038	4856039	CG11988-RA	.	.	.
chr3R	12229329	12229330	.	.	.	.
chr3L	9010275	9010276	CG5187-RA	CG5093-RA	CG5133-RA	CG32031-RC
chr3L	8998185	8998186	CG5093-RA	CG5187-RA	CG5133-RA	.
chr2L	12011095	12011096	.	.	.	.
chr3R	864836	864837	.	.	.	.
chr2R	3940305	3940306	.	.	.	.
chr2L	12461144	12461145	CG5442-RA	.	.	.
chr3L	16037529	16037530	.	.	.	.
chr2R	8906966	8906967	.	.	.	.
chr3R	913029	913030	.	.	.	.
chrX	19783175	19783176	.	.	.	.
chr4	717483	717484	CG32019-RE	.	.	.
chr3R	14814204	14814205	.	.	.	.
chr2R	20770210	20770211	.	.	.	.
chrX	16531592	16531593	.	.	.	.
chr2L	9150217	9150218	.	.	.	.
chr3R	12589628	12589629	.	.	.	.
chr3L	15037250	15037251	.	.	.	.
chr3R	12544656	12544657	.	.	.	.
chr3R	7603930	7603931	.	.	.	.
chr3L	8500377	8500378	.	.	.	.
chr3R	8471765	8471766	CG6234-RA	CG6753-RA	.	.
chrX	5795734	5795735	.	.	.	.
chr2L	7519888	7519889	.	.	.	.
chrX	16549930	16549931	.	.	.	.
chr3L	8072913	8072914	CG34373-RG	.	.	.
chr3L	2881792	2881793	.	.	.	.
chr3R	10481001	10481002	.	.	.	.
chr3R	20692751	20692752	CG7005-RA	CG11069-RA	.	.
chr3R	12887711	12887712	CG3937-RB	.	.	.
chr3R	21325796	21325797	CG5099-RB	.	.	.
chr2R	17250948	17250949	CG15671-RA	.	.	.
chr2R	12047621	12047622	CG8434-RA	.	.	.
chrX	12557719	12557720	CG2028-RC	.	.	.
chr3R	25111826	25111827	.	.	.	.
chrX	1128135	1128136	.	.	.	.
chr3R	14754344	14754345	.	.	.	.
chrX	2876668	2876669	FlyExpress_rst	.	.	.
chr2R	5329004	5329005	.	.	.	.
chr3L	2439248	2439249	.	.	.	.
chr2L	16601760	16601761	.	.	.	.
chrX	6716815	6716816	.	.	.	.
chr3R	10282964	10282965	.	.	.	.
chrX	17402590	17402591	.	.	.	.
chr2R	16013873	16013874	.	.	.	.
chr3R	1474298	1474299	.	.	.	.
chrX	20565158	20565159	.	.	.	.
chr3R	10679871	10679872	CG33555-RG	.	.	.
chrX	21239958	21239959	.	.	.	.
chr3L	319749	319750	.	.	.	.
chr2R	8872670	8872671	.	.	.	.
chr3R	7824045	7824046	.	.	.	.
chr2L	11358554	11358555	.	.	.	.
chrX	8189447	8189448	.	.	.	.
chr2L	17222440	17222441	.	.	.	.
chr3R	6783246	6783247	.	.	.	.
chr2R	19462206	19462207	.	.	.	.
chr2L	2449953	2449954	.	.	.	.
chrX	6443944	6443945	.	.	.	.
chr3R	4013330	4013331	.	.	.	.
chr3L	9034243	9034244	CG5133-RA	CG32031-RC	CG5187-RA	CG5093-RA
chr3R	19169578	19169579	CG4408-RA	.	.	.
chr3R	14816768	14816769	.	.	.	.
chrX	19658856	19658857	.	.	.	.
chrX	15850392	15850393	.	.	.	.
chr3R	12887385	12887386	CG3937-RB	.	.	.
chr3L	22260225	22260226	.	.	.	.
chrX	8569073	8569074	.	.	.	.
chr3L	14124816	14124817	.	.	.	.
chr2R	4535899	4535900	.	.	.	.
chr3R	12906836	12906837	CG3937-RB	.	.	.
chr3R	19172142	19172143	CG4408-RA	.	.	.
chr2R	18690912	18690913	.	.	.	.
chr3L	9034632	9034633	CG5133-RA	CG32031-RC	CG5187-RA	CG5093-RA
chr3L	5975099	5975100	FlyExpress_CG10479	.	.	.
chr2L	15330872	15330873	.	.	.	.
chr3L	9415795	9415796	.	.	.	.
chr2L	9602293	9602294	.	.	.	.
chr3L	22396090	22396091	.	.	.	.
chr2L	12529934	12529935	FlyExpress_Bun	.	.	.
chr3R	837	838	.	.	.	.
chrX	5589778	5589779	.	.	.	.
chr3L	21278866	21278867	.	.	.	.
chr3R	5811619	5811620	.	.	.	.
chrX	17071987	17071988	CG5055-RB	.	.	.
chr3R	1037154	1037155	.	.	.	.
chr2R	17211310	17211311	.	.	.	.
chr3R	13959655	13959656	CG7847-RB	.	.	.
chr2L	5239877	5239878	CG14025-RC	.	.	.
chr3L	639829	639830	.	.	.	.
chr3R	1414068	1414069	.	.	.	.
chr2L	523080	523081	CG2762-RA	.	.	.
chr2R	3918566	3918567	.	.	.	.
chr3L	4230537	4230538	CG15010-RA	.	.	.
chr3R	2580238	2580239	CG1046-RA	FlyExpress_Ama	CG1048-RA	.
chrX	9176840	9176841	.	.	.	.
chrX	4319122	4319123	.	.	.	.
chr2R	595299	595300	.	.	.	.
chr2L	14435949	14435950	.	.	.	.
chr3R	12378056	12378057	.	.	.	.
chrX	8189854	8189855	.	.	.	.
chr2L	5461641	5461642	CG6634-RA	.	.	.
chr2L	2945966	2945967	.	.	.	.
chr3L	762263	762264	.	.	.	.
chr2L	9121101	9121102	.	.	.	.
chr3R	1438298	1438299	.	.	.	.
chr3R	8472086	8472087	CG6234-RA	CG6753-RA	.	.
chrX	1718048	1718049	CG42666-RC	.	.	.
chr3R	18353595	18353596	FlyExpress_CG33099	.	.	.
chr2R	20743008	20743009	.	.	.	.
chr2L	6323901	6323902	CG9491-RC	.	.	.
chr3R	3282792	3282793	.	.	.	.
chr2R	17363360	17363361	.	.	.	.
chr3R	13430902	13430903	.	.	.	.
chr3R	8837918	8837919	CG7756-RA	.	.	.
chr3L	5853503	5853504	.	.	.	.
chr2L	8832489	8832490	CG18024-RA	.	.	.
chr2L	15323573	15323574	.	.	.	.
chr3R	12674546	12674547	CG10325-RA	.	.	.
chr2L	16817404	16817405	.	.	.	.
chr3L	14146196	14146197	.	.	.	.
chr2L	8276627	8276628	.	.	.	.
chr3L	21472802	21472803	CG7540-RA	.	.	.
chr2L	9449326	9449327	CG3779-RA	FlyExpress_Scat	.	.
chr3R	3939887	3939888	.	.	.	.
chr3R	683895	683896	.	.	.	.
chr3L	2429131	2429132	.	.	.	.
chr3R	12056206	12056207	.	.	.	.
chr3L	14170756	14170757	CG33991-RB	.	.	.
chr3R	17432624	17432625	.	.	.	.
chr2R	9335554	9335555	.	.	.	.
chr2L	19135351	19135352	CG10719-RC	.	.	.
chrX	6883107	6883108	.	.	.	.
chr2R	14560881	14560882	.	.	.	.
chr2L	4821278	4821279	.	.	.	.
chr3R	9638595	9638596	.	.	.	.
chr2R	7072242	7072243	.	.	.	.
chr3R	11897775	11897776	CG31045-RF	.	.	.
chr2R	5180166	5180167	CG2049-RG	.	.	.
chr2L	18875263	18875264	CG10619-RB	.	.	.
chr3R	11855352	11855353	.	.	.	.
chrX	3735875	3735876	.	.	.	.
chr3R	9510687	9510688	CG9611-RE	CG34383-RC	.	.
chr3L	22169811	22169812	.	.	.	.
chr3R	12057569	12057570	.	.	.	.
chr2R	18578151	18578152	.	.	.	.
chrX	417476	417477	.	.	.	.
chr2L	8415799	8415800	.	.	.	.
chrX	9360626	9360627	.	.	.	.
chrX	2018210	2018211	CG18412-RA	.	.	.
chr3R	2826727	2826728	.	.	.	.
chr2R	7905297	7905298	.	.	.	.
chr3R	12884871	12884872	CG3937-RB	.	.	.
chrX	9638283	9638284	.	.	.	.
chr2L	4893741	4893742	.	.	.	.
chr3L	14540178	14540179	FlyExpress_CG9238	.	.	.
chr3R	7198573	7198574	CG17228-RF	.	.	.
chrX	7853141	7853142	.	.	.	.
chr3R	12783634	12783635	.	.	.	.
chr2R	5965706	5965707	CG12919-RA	CG2269-RC	CG2264-RB	.
chrX	22257134	22257135	.	.	.	.
chr3R	7179365	7179366	CG17228-RF	.	.	.
chr3R	8471139	8471140	CG6234-RA	CG6753-RA	.	.
chrX	13564833	13564834	CG11164-RA	.	.	.
chr3L	8826150	8826151	.	.	.	.
chr3R	11820189	11820190	.	.	.	.
chr2R	3306271	3306272	CG17800-RBB	.	.	.
chr2R	7087312	7087313	.	.	.	.
chr3L	10850955	10850956	.	.	.	.
chr3R	21021124	21021125	CG13653-RA	CG13654-RA	CG11849-RA	CG11851-RA
chr3L	9449143	9449144	.	.	.	.
chr2L	7038695	7038696	.	.	.	.
chr2L	13227215	13227216	FlyExpress_CG15480	.	.	.
chr2L	2448472	2448473	.	.	.	.
chr2R	4872646	4872647	.	.	.	.
chr2R	17138292	17138293	CG4302-RA	.	.	.
chr2R	12038295	12038296	CG8434-RA	.	.	.
chr2L	1420247	1420248	CG5481-RA	.	.	.
chr3L	22393441	22393442	.	.	.	.
chr2L	8416161	8416162	.	.	.	.
chr2L	13905227	13905228	CG8827-RA	CG16869-RA	.	.
chrX	7211289	7211290	CG9653-RA	.	.	.
chr2L	9988507	9988508	.	.	.	.
chr3R	14380550	14380551	.	.	.	.
chr2L	9167150	9167151	.	.	.	.
chr2L	20783315	20783316	CG9326-RC	FlyExpress_cad	.	.
chrX	10716877	10716878	CG1691-RF	.	.	.
chr2R	10921923	10921924	.	.	.	.
chr2L	7420061	7420062	.	.	.	.
chrX	14642747	14642748	CG10521-RA	.	.	.
chr3R	4007324	4007325	.	.	.	.
chr3L	12640693	12640694	.	.	.	.
chr2R	2020358	2020359	.	.	.	.
chr3R	6469293	6469294	CG17117-RE	.	.	.
chr2R	9457102	9457103	CG13333-RA	CG33156-RB	.	.
chr3L	11546228	11546229	.	.	.	.
chr3L	682632	682633	.	.	.	.
chr3L	10856136	10856137	.	.	.	.
chr3L	15033653	15033654	.	.	.	.
chrX	8331575	8331576	.	.	.	.
chr2R	17138739	17138740	CG4302-RA	.	.	.
chr2L	11807159	11807160	CG14938-RD	.	.	.
chr3R	11810712	11810713	.	.	.	.
chr2R	8867911	8867912	.	.	.	.
chrX	19742907	19742908	.	.	.	.
chr2R	17251583	17251584	CG15671-RA	.	.	.
chr2R	6446420	6446421	CG12052-RA	.	.	.
chr3L	19172580	19172581	.	.	.	.
chr3L	16005724	16005725	.	.	.	.
chr3R	3944086	3944087	.	.	.	.
chr3L	6814430	6814431	CG10037-RA	.	.	.
chr2L	19323862	19323863	.	.	.	.
chr3R	20098396	20098397	CG13610-RA	.	.	.
chrX	15705985	15705986	CG32581-RB	CG8974-RA	.	.
chr2L	19791243	19791244	.	.	.	.
chr2R	9471674	9471675	CG13333-RA	CG33156-RB	.	.
chr3R	13275185	13275186	.	.	.	.
chr2L	18839494	18839495	.	.	.	.
chr2L	17752422	17752423	.	.	.	.
chr2L	15732174	15732175	CG3938-RB	.	.	.
chr3L	13371495	13371496	CG10717-RA	.	.	.
chrX	7854645	7854646	.	.	.	.
chr2R	16533924	16533925	.	.	.	.
chr2R	11563951	11563952	CG30080-RA	.	.	.
chr3L	12685910	12685911	.	.	.	.
chr2R	11563323	11563324	CG30080-RA	.	.	.
chr3R	10645567	10645568	CG33555-RG	.	.	.
chr2L	89353	89354	FlyExpress_net	CG2674-RG	.	.
chrX	1134058	1134059	.	.	.	.
chr3R	25115132	25115133	.	.	.	.
chr3R	11924492	11924493	CG31045-RF	.	.	.
chr3R	7178692	7178693	CG17228-RF	.	.	.
chr3L	9013891	9013892	CG5187-RA	CG5093-RA	CG5133-RA	CG32031-RC
chrX	13262611	13262612	.	.	.	.
chr2R	16801662	16801663	CG10067-RA	.	.	.
chrX	21342630	21342631	.	.	.	.
chr2L	5461323	5461324	CG6634-RA	.	.	.
chr2L	18150109	18150110	FlyExpress_Kel	.	.	.
chr2R	11266274	11266275	.	.	.	.
chr2L	3822774	3822775	.	.	.	.
chr2R	15921164	15921165	.	.	.	.
chr2L	14512775	14512776	.	.	.	.
chr2R	2873286	2873287	.	.	.	.
chr2R	9472194	9472195	CG13333-RA	CG33156-RB	.	.
chrX	12636090	12636091	.	.	.	.
chrX	4484161	4484162	CG12212-RA	.	.	.
chr3L	15658730	15658731	.	.	.	.
chr2R	7070145	7070146	.	.	.	.
chr3R	5705463	5705464	.	.	.	.
chr3L	22938139	22938140	.	.	.	.
chr2L	13049006	13049007	.	.	.	.
chr2L	19156369	19156370	CG10719-RC	CG17348-RA	.	.
chr2R	17250562	17250563	CG15671-RA	.	.	.
chr2R	15423248	15423249	.	.	.	.
chr2R	10898409	10898410	.	.	.	.
chr3L	21873757	21873758	.	.	.	.
chr2L	5458760	5458761	CG6634-RA	.	.	.
chrX	580814	580815	CG16983-RF	.	.	.
chr3R	12878700	12878701	.	.	.	.
chr2L	5306627	5306628	CG14025-RC	.	.	.
chr3L	9012699	9012700	CG5187-RA	CG5093-RA	CG5133-RA	CG32031-RC
chr2L	5799393	5799394	.	.	.	.
chrX	8936774	8936775	.	.	.	.
chr2L	15320489	15320490	.	.	.	.
chr3L	11003521	11003522	CG12296-RA	.	.	.
chrX	19645163	19645164	.	.	.	.
chr2R	6471921	6471922	.	.	.	.
chrX	7841120	7841121	.	.	.	.
chr3L	11230167	11230168	CG7590-RA	.	.	.
chr3L	18396303	18396304	.	.	.	.
chr2L	10003795	10003796	.	.	.	.
chr2L	13548206	13548207	.	.	.	.
chr2L	20770527	20770528	FlyExpress_cad	CG9326-RC	.	.
chr3R	2826525	2826526	.	.	.	.
chr3R	7198188	7198189	CG17228-RF	.	.	.
chr3R	11413227	11413228	.	.	.	.
chr3R	12637612	12637613	CG10325-RA	.	.	.
chr3R	25590063	25590064	CG33956-RD	.	.	.
chr2R	6471318	6471319	.	.	.	.
chr2R	17211063	17211064	.	.	.	.
chr2R	20688449	20688450	.	.	.	.
chrX	511694	511695	CG16983-RF	.	.	.
chrX	1293789	1293790	.	.	.	.
chrX	1935722	1935723	.	.	.	.
chrX	3636532	3636533	.	.	.	.
chrX	6879808	6879809	.	.	.	.
chrX	8936430	8936431	.	.	.	.
chrX	8942133	8942134	.	.	.	.
chrX	11923080	11923081	.	.	.	.
chrX	12646063	12646064	.	.	.	.
chrX	14643192	14643193	CG10521-RA	.	.	.
chrX	17724837	17724838	.	.	.	.

## Sheet: 40kb_Peak_to_Gene
#feature.id	chr_1	start_1	end_1	dist_closest_1	chr_2	start_2	end_2	dist_closest_2	chr_3	start_3	end_3	dist_closest_3	chr_4	start_4	end_4	dist_closest_4
CG8827-RA	chr2L	13905227	13905228	417	.	.	.	.	.	.	.	.	.	.	.	.
CG33466-RA	.	.	.	.	.	.	.	.	.	.	.	.	.	.	.	.
CG16869-RA	chr2L	13905227	13905228	4412	.	.	.	.	.	.	.	.	.	.	.	.
CG3218-RA	.	.	.	.	.	.	.	.	.	.	.	.	.	.	.	.
CG8649-RD	.	.	.	.	.	.	.	.	.	.	.	.	.	.	.	.
CG1944-RA	.	.	.	.	.	.	.	.	.	.	.	.	.	.	.	.
CG1048-RA	chr3R	2580238	2580239	10375	chr3R	2588944	2588945	19081	chr3R	2549554	2549555	19299	.	.	.	.
CG13653-RA	chr3R	21021124	21021125	157	.	.	.	.	.	.	.	.	.	.	.	.
CG5055-RB	chrX	17071987	17071988	8986	.	.	.	.	.	.	.	.	.	.	.	.
CG12283-RA	.	.	.	.	.	.	.	.	.	.	.	.	.	.	.	.
CG7997-RB	.	.	.	.	.	.	.	.	.	.	.	.	.	.	.	.
CG8095-RB	.	.	.	.	.	.	.	.	.	.	.	.	.	.	.	.
CG2762-RA	chr2L	523080	523081	386	chr2L	518626	518627	4840	.	.	.	.	.	.	.	.
CG18088-RA	.	.	.	.	.	.	.	.	.	.	.	.	.	.	.	.
CG5187-RA	chr3L	9012699	9012700	358	chr3L	9013891	9013892	1550	chr3L	9010275	9010276	0	chr3L	8998185	8998186	7599
CG9520-RA	.	.	.	.	.	.	.	.	.	.	.	.	.	.	.	.
CG12011-RA	.	.	.	.	.	.	.	.	.	.	.	.	.	.	.	.
CG13800-RA	chr3L	2385879	2385880	2512	.	.	.	.	.	.	.	.	.	.	.	.
CG10619-RB	chr2L	18875263	18875264	0	chr2L	18890339	18890340	9089	chr2L	18895473	18895474	14223	.	.	.	.
CG31902-RB	.	.	.	.	.	.	.	.	.	.	.	.	.	.	.	.
CG12919-RA	chr2R	5965706	5965707	163	chr2R	5964776	5964777	1093	chr2R	5945423	5945424	20446	chr2R	5943941	5943942	21928
CG5399-RA	chr3R	11494862	11494863	26129	.	.	.	.	.	.	.	.	.	.	.	.
CG8084-RA	chr2R	4958868	4958869	0	chr2R	4959563	4959564	0	.	.	.	.	.	.	.	.
CG11893-RA	.	.	.	.	.	.	.	.	.	.	.	.	.	.	.	.
CG45263-RA	chr3R	4293619	4293620	0	.	.	.	.	.	.	.	.	.	.	.	.
CG13912-RA	.	.	.	.	.	.	.	.	.	.	.	.	.	.	.	.
CG33956-RD	chr3R	25590063	25590064	2433	chr3R	25596904	25596905	0	.	.	.	.	.	.	.	.
CG6394-RA	.	.	.	.	.	.	.	.	.	.	.	.	.	.	.	.
CG9446-RB	.	.	.	.	.	.	.	.	.	.	.	.	.	.	.	.
CG1046-RA	chr3R	2580238	2580239	316	chr3R	2588944	2588945	9022	chr3R	2549554	2549555	29031	.	.	.	.
CG17574-RD	.	.	.	.	.	.	.	.	.	.	.	.	.	.	.	.
CG2947-RB	chrX	3673905	3673906	10164	chrX	3671474	3671475	12595	.	.	.	.	.	.	.	.
CG15236-RB	.	.	.	.	.	.	.	.	.	.	.	.	.	.	.	.
CG7530-RC	.	.	.	.	.	.	.	.	.	.	.	.	.	.	.	.
CG42666-RC	chrX	1718048	1718049	18612	.	.	.	.	.	.	.	.	.	.	.	.
CG7005-RA	chr3R	20692751	20692752	16611	.	.	.	.	.	.	.	.	.	.	.	.
CG4193-RA	.	.	.	.	.	.	.	.	.	.	.	.	.	.	.	.
CG34373-RG	chr3L	8072913	8072914	0	.	.	.	.	.	.	.	.	.	.	.	.
CG16778-RC	chr2R	20995332	20995333	9592	.	.	.	.	.	.	.	.	.	.	.	.
CG3940-RA	chr3R	5960211	5960212	15068	.	.	.	.	.	.	.	.	.	.	.	.
CG15671-RA	chr2R	17255140	17255141	0	chr2R	17252224	17252225	0	chr2R	17251583	17251584	0	chr2R	17250948	17250949	0
CG43332-RA	.	.	.	.	.	.	.	.	.	.	.	.	.	.	.	.
CG6234-RA	chr3R	8472086	8472087	1695	chr3R	8471765	8471766	2016	chr3R	8471139	8471140	2642	.	.	.	.
CG7590-RA	chr3L	11230167	11230168	15241	.	.	.	.	.	.	.	.	.	.	.	.
CG12212-RA	chrX	4484161	4484162	27440	.	.	.	.	.	.	.	.	.	.	.	.
CG31449-RA	.	.	.	.	.	.	.	.	.	.	.	.	.	.	.	.
CG5133-RA	chr3L	9034632	9034633	0	chr3L	9034243	9034244	233	chr3L	9033834	9033835	642	chr3L	9035479	9035480	0
CG5661-RA	.	.	.	.	.	.	.	.	.	.	.	.	.	.	.	.
CG42365-RA	chr2R	17536634	17536635	17617	.	.	.	.	.	.	.	.	.	.	.	.
CG31641-RC	chr2L	6088479	6088480	11898	chr2L	6079096	6079097	21281	.	.	.	.	.	.	.	.
CG30463-RC	.	.	.	.	.	.	.	.	.	.	.	.	.	.	.	.
CG8974-RA	chrX	15705985	15705986	15905	.	.	.	.	.	.	.	.	.	.	.	.
CG5442-RA	chr2L	12461144	12461145	26484	.	.	.	.	.	.	.	.	.	.	.	.
CG5093-RA	chr3L	8998185	8998186	112	chr3L	8996581	8996582	1716	chr3L	9010275	9010276	9923	chr3L	9012699	9012700	12347
CG17524-RA	.	.	.	.	.	.	.	.	.	.	.	.	.	.	.	.
CG31462-RA	.	.	.	.	.	.	.	.	.	.	.	.	.	.	.	.
CG2674-RG	chr2L	91520	91521	18087	chr2L	89353	89354	20254	.	.	.	.	.	.	.	.
CG44774-RA	.	.	.	.	.	.	.	.	.	.	.	.	.	.	.	.
CG13654-RA	chr3R	21021124	21021125	4415	.	.	.	.	.	.	.	.	.	.	.	.
CG3206-RA	.	.	.	.	.	.	.	.	.	.	.	.	.	.	.	.
CG15162-RA	.	.	.	.	.	.	.	.	.	.	.	.	.	.	.	.
CG33300-RA	.	.	.	.	.	.	.	.	.	.	.	.	.	.	.	.
CG5014-RC	.	.	.	.	.	.	.	.	.	.	.	.	.	.	.	.
CG6753-RA	chr3R	8471139	8471140	2843	chr3R	8471765	8471766	3469	chr3R	8472086	8472087	3790	.	.	.	.
CG1916-RA	chr2R	5378382	5378383	3291	.	.	.	.	.	.	.	.	.	.	.	.
CG4421-RA	.	.	.	.	.	.	.	.	.	.	.	.	.	.	.	.
CG8448-RC	.	.	.	.	.	.	.	.	.	.	.	.	.	.	.	.
CG7995-RD	.	.	.	.	.	.	.	.	.	.	.	.	.	.	.	.
CG11164-RA	chrX	13564833	13564834	1513	.	.	.	.	.	.	.	.	.	.	.	.
CG31760-RA	.	.	.	.	.	.	.	.	.	.	.	.	.	.	.	.
CG10082-RB	chr2R	17536634	17536635	4509	.	.	.	.	.	.	.	.	.	.	.	.
CG3664-RF	.	.	.	.	.	.	.	.	.	.	.	.	.	.	.	.
CG2269-RC	chr2R	5965706	5965707	9369	chr2R	5964776	5964777	10299	chr2R	5945423	5945424	29652	chr2R	5943941	5943942	31134
CG10626-RA	.	.	.	.	.	.	.	.	.	.	.	.	.	.	.	.
CG4408-RA	chr3R	19172142	19172143	15468	chr3R	19169578	19169579	18032	chr3R	19169169	19169170	18441	.	.	.	.
CG9339-RE	.	.	.	.	.	.	.	.	.	.	.	.	.	.	.	.
CG42329-RA	.	.	.	.	.	.	.	.	.	.	.	.	.	.	.	.
CG9734-RC	.	.	.	.	.	.	.	.	.	.	.	.	.	.	.	.
CG7272-RA	.	.	.	.	.	.	.	.	.	.	.	.	.	.	.	.
CG31064-RA	.	.	.	.	.	.	.	.	.	.	.	.	.	.	.	.
CG10360-RB	chr2L	19575963	19575964	30423	chr2L	19576985	19576986	31445	.	.	.	.	.	.	.	.
CG15817-RA	.	.	.	.	.	.	.	.	.	.	.	.	.	.	.	.
CG3798-RA	.	.	.	.	.	.	.	.	.	.	.	.	.	.	.	.
CG32021-RA	.	.	.	.	.	.	.	.	.	.	.	.	.	.	.	.
CG1389-RA	.	.	.	.	.	.	.	.	.	.	.	.	.	.	.	.
CG8849-RA	.	.	.	.	.	.	.	.	.	.	.	.	.	.	.	.
CG30382-RA	.	.	.	.	.	.	.	.	.	.	.	.	.	.	.	.
CG14545-RA	.	.	.	.	.	.	.	.	.	.	.	.	.	.	.	.
CG33156-RB	chr2R	9457102	9457103	19321	chr2R	9467441	9467442	29660	chr2R	9471674	9471675	33893	chr2R	9472194	9472195	34413
CG5272-RA	.	.	.	.	.	.	.	.	.	.	.	.	.	.	.	.
CG3752-RA	.	.	.	.	.	.	.	.	.	.	.	.	.	.	.	.
CG9674-RD	.	.	.	.	.	.	.	.	.	.	.	.	.	.	.	.
CG13610-RA	chr3R	20098396	20098397	356	.	.	.	.	.	.	.	.	.	.	.	.
CG5099-RB	chr3R	21325796	21325797	18248	.	.	.	.	.	.	.	.	.	.	.	.
CG8632-RA	.	.	.	.	.	.	.	.	.	.	.	.	.	.	.	.
CG7937-RA	.	.	.	.	.	.	.	.	.	.	.	.	.	.	.	.
CG8524-RB	.	.	.	.	.	.	.	.	.	.	.	.	.	.	.	.
CG3429-RA	.	.	.	.	.	.	.	.	.	.	.	.	.	.	.	.
CG32581-RB	chrX	15705985	15705986	12795	.	.	.	.	.	.	.	.	.	.	.	.
CG4302-RA	chr2R	17138292	17138293	35822	chr2R	17138739	17138740	36269	.	.	.	.	.	.	.	.
CG8385-RH	.	.	.	.	.	.	.	.	.	.	.	.	.	.	.	.
CG15658-RA	.	.	.	.	.	.	.	.	.	.	.	.	.	.	.	.
CG10184-RA	.	.	.	.	.	.	.	.	.	.	.	.	.	.	.	.
CG32697-RA	chrX	9580547	9580548	35756	.	.	.	.	.	.	.	.	.	.	.	.
CG6721-RA	chr3L	9848010	9848011	0	chr3L	9849000	9849001	620	.	.	.	.	.	.	.	.
CG10072-RA	.	.	.	.	.	.	.	.	.	.	.	.	.	.	.	.
CG4404-RA	.	.	.	.	.	.	.	.	.	.	.	.	.	.	.	.
CG7660-RB	.	.	.	.	.	.	.	.	.	.	.	.	.	.	.	.
CG10236-RA	.	.	.	.	.	.	.	.	.	.	.	.	.	.	.	.
CG5888-RA	.	.	.	.	.	.	.	.	.	.	.	.	.	.	.	.
CG16983-RF	chrX	580814	580815	28876	chrX	511694	511695	39016	.	.	.	.	.	.	.	.
CG5481-RA	chr2L	1420247	1420248	0	.	.	.	.	.	.	.	.	.	.	.	.
CG32434-RC	.	.	.	.	.	.	.	.	.	.	.	.	.	.	.	.
CG2125-RA	.	.	.	.	.	.	.	.	.	.	.	.	.	.	.	.
CG17941-RA	.	.	.	.	.	.	.	.	.	.	.	.	.	.	.	.
CG8495-RC	.	.	.	.	.	.	.	.	.	.	.	.	.	.	.	.
CG34214-RA	.	.	.	.	.	.	.	.	.	.	.	.	.	.	.	.
CG12369-RB	.	.	.	.	.	.	.	.	.	.	.	.	.	.	.	.
CG9075-RB	.	.	.	.	.	.	.	.	.	.	.	.	.	.	.	.
CG3938-RB	chr2L	15732174	15732175	394	.	.	.	.	.	.	.	.	.	.	.	.
CG12028-RA	.	.	.	.	.	.	.	.	.	.	.	.	.	.	.	.
CG11849-RA	chr3R	21021124	21021125	2604	.	.	.	.	.	.	.	.	.	.	.	.
CG17348-RA	chr2L	19161472	19161473	28873	chr2L	19156369	19156370	33976	.	.	.	.	.	.	.	.
CG18412-RA	chrX	2018210	2018211	2026	.	.	.	.	.	.	.	.	.	.	.	.
CG7649-RB	.	.	.	.	.	.	.	.	.	.	.	.	.	.	.	.
CG13333-RA	chr2R	9457102	9457103	12254	chr2R	9467441	9467442	22593	chr2R	9471674	9471675	26826	chr2R	9472194	9472195	27346
CG3423-RA	.	.	.	.	.	.	.	.	.	.	.	.	.	.	.	.
CG14025-RC	chr2L	5306627	5306628	29288	chr2L	5239877	5239878	31846	.	.	.	.	.	.	.	.
CG15010-RA	chr3L	4230537	4230538	15788	.	.	.	.	.	.	.	.	.	.	.	.
CG3048-RA	.	.	.	.	.	.	.	.	.	.	.	.	.	.	.	.
CG34137-RA	.	.	.	.	.	.	.	.	.	.	.	.	.	.	.	.
CG3166-RB	.	.	.	.	.	.	.	.	.	.	.	.	.	.	.	.
CG1691-RF	chrX	10716877	10716878	67	.	.	.	.	.	.	.	.	.	.	.	.
CG15288-RB	.	.	.	.	.	.	.	.	.	.	.	.	.	.	.	.
CG33232-RC	.	.	.	.	.	.	.	.	.	.	.	.	.	.	.	.
CG6868-RA	.	.	.	.	.	.	.	.	.	.	.	.	.	.	.	.
CG4922-RA	chr2L	11450691	11450692	35497	chr2L	11447798	11447799	38390	.	.	.	.	.	.	.	.
CG3779-RA	chr2L	9449326	9449327	503	.	.	.	.	.	.	.	.	.	.	.	.
CG31531-RB	.	.	.	.	.	.	.	.	.	.	.	.	.	.	.	.
CG7271-RA	.	.	.	.	.	.	.	.	.	.	.	.	.	.	.	.
CG34383-RC	chr3R	9510687	9510688	30257	.	.	.	.	.	.	.	.	.	.	.	.
CG9775-RC	.	.	.	.	.	.	.	.	.	.	.	.	.	.	.	.
CG3322-RA	.	.	.	.	.	.	.	.	.	.	.	.	.	.	.	.
CG31607-RA	.	.	.	.	.	.	.	.	.	.	.	.	.	.	.	.
CG18255-RD	.	.	.	.	.	.	.	.	.	.	.	.	.	.	.	.
CG10293-RC	.	.	.	.	.	.	.	.	.	.	.	.	.	.	.	.
CG10079-RB	chr2R	17411491	17411492	23582	.	.	.	.	.	.	.	.	.	.	.	.
CG12082-RA	.	.	.	.	.	.	.	.	.	.	.	.	.	.	.	.
CG4216-RA	.	.	.	.	.	.	.	.	.	.	.	.	.	.	.	.
CG11851-RA	chr3R	21021124	21021125	26190	.	.	.	.	.	.	.	.	.	.	.	.
CG18111-RA	.	.	.	.	.	.	.	.	.	.	.	.	.	.	.	.
CG42278-RC	.	.	.	.	.	.	.	.	.	.	.	.	.	.	.	.
CG2252-RC	.	.	.	.	.	.	.	.	.	.	.	.	.	.	.	.
CG31317-RA	.	.	.	.	.	.	.	.	.	.	.	.	.	.	.	.
CG11988-RA	chr3R	4856038	4856039	0	.	.	.	.	.	.	.	.	.	.	.	.
CG8434-RA	chr2R	12047621	12047622	4230	chr2R	12038295	12038296	13556	.	.	.	.	.	.	.	.
CG7540-RA	chr3L	21472802	21472803	28149	chr3L	21469834	21469835	31117	.	.	.	.	.	.	.	.
CG14080-RB	.	.	.	.	.	.	.	.	.	.	.	.	.	.	.	.
CG3424-RA	.	.	.	.	.	.	.	.	.	.	.	.	.	.	.	.
CG33196-RC	.	.	.	.	.	.	.	.	.	.	.	.	.	.	.	.
CG14985-RB	.	.	.	.	.	.	.	.	.	.	.	.	.	.	.	.
CG30023-RA	.	.	.	.	.	.	.	.	.	.	.	.	.	.	.	.
CG13651-RA	.	.	.	.	.	.	.	.	.	.	.	.	.	.	.	.
CG3502-RB	.	.	.	.	.	.	.	.	.	.	.	.	.	.	.	.
CG32227-RA	.	.	.	.	.	.	.	.	.	.	.	.	.	.	.	.
CG7250-RA	.	.	.	.	.	.	.	.	.	.	.	.	.	.	.	.
CG8654-RA	.	.	.	.	.	.	.	.	.	.	.	.	.	.	.	.
CG30015-RD	.	.	.	.	.	.	.	.	.	.	.	.	.	.	.	.
CG33868-RA	.	.	.	.	.	.	.	.	.	.	.	.	.	.	.	.
CG13425-RB	.	.	.	.	.	.	.	.	.	.	.	.	.	.	.	.
CG8384-RA	chr3R	21856502	21856503	11349	.	.	.	.	.	.	.	.	.	.	.	.
CG11949-RA	.	.	.	.	.	.	.	.	.	.	.	.	.	.	.	.
CG14938-RD	chr2L	11807159	11807160	0	.	.	.	.	.	.	.	.	.	.	.	.
CG3937-RB	chr3R	12906836	12906837	10420	chr3R	12893645	12893646	23611	chr3R	12887711	12887712	29545	chr3R	12887385	12887386	29871
CG32062-RG	.	.	.	.	.	.	.	.	.	.	.	.	.	.	.	.
CG6885-RA	.	.	.	.	.	.	.	.	.	.	.	.	.	.	.	.
CG9623-RB	.	.	.	.	.	.	.	.	.	.	.	.	.	.	.	.
CG4702-RA	.	.	.	.	.	.	.	.	.	.	.	.	.	.	.	.
CG17579-RB	.	.	.	.	.	.	.	.	.	.	.	.	.	.	.	.
CG17894-RB	.	.	.	.	.	.	.	.	.	.	.	.	.	.	.	.
CG2028-RC	chrX	12548561	12548562	211	chrX	12557719	12557720	6419	.	.	.	.	.	.	.	.
CG9326-RC	chr2L	20783315	20783316	5343	chr2L	20770527	20770528	18131	chr2L	20822813	20822814	28553	.	.	.	.
CG17117-RE	chr3R	6469293	6469294	4906	chr3R	6442739	6442740	0	.	.	.	.	.	.	.	.
CG17510-RA	.	.	.	.	.	.	.	.	.	.	.	.	.	.	.	.
CG8595-RA	.	.	.	.	.	.	.	.	.	.	.	.	.	.	.	.
CG31721-RA	.	.	.	.	.	.	.	.	.	.	.	.	.	.	.	.
CG1374-RA	.	.	.	.	.	.	.	.	.	.	.	.	.	.	.	.
CG12908-RA	.	.	.	.	.	.	.	.	.	.	.	.	.	.	.	.
CG1915-RC	.	.	.	.	.	.	.	.	.	.	.	.	.	.	.	.
CG2986-RE	.	.	.	.	.	.	.	.	.	.	.	.	.	.	.	.
CG17131-RB	.	.	.	.	.	.	.	.	.	.	.	.	.	.	.	.
CG10112-RA	.	.	.	.	.	.	.	.	.	.	.	.	.	.	.	.
CG5080-RB	.	.	.	.	.	.	.	.	.	.	.	.	.	.	.	.
CG10287-RA	.	.	.	.	.	.	.	.	.	.	.	.	.	.	.	.
CG7884-RA	.	.	.	.	.	.	.	.	.	.	.	.	.	.	.	.
CG3851-RA	.	.	.	.	.	.	.	.	.	.	.	.	.	.	.	.
CG30080-RA	chr2R	11563951	11563952	22272	chr2R	11563323	11563324	22900	.	.	.	.	.	.	.	.
CG3625-RB	chr2L	249243	249244	34141	.	.	.	.	.	.	.	.	.	.	.	.
CG1897-RA	chr3R	25373766	25373767	8342	chr3R	25409361	25409362	18361	.	.	.	.	.	.	.	.
CG3388-RA	chr2R	20944710	20944711	4792	.	.	.	.	.	.	.	.	.	.	.	.
CG32019-RE	chr4	717483	717484	27574	.	.	.	.	.	.	.	.	.	.	.	.
CG5899-RB	.	.	.	.	.	.	.	.	.	.	.	.	.	.	.	.
CG12052-RA	chr2R	6446420	6446421	23885	.	.	.	.	.	.	.	.	.	.	.	.
CG10521-RA	chrX	14643192	14643193	0	chrX	14642747	14642748	0	.	.	.	.	.	.	.	.
CG10067-RA	chr2R	16801662	16801663	29870	.	.	.	.	.	.	.	.	.	.	.	.
CG5779-RA	.	.	.	.	.	.	.	.	.	.	.	.	.	.	.	.
CG31020-RA	.	.	.	.	.	.	.	.	.	.	.	.	.	.	.	.
CG11527-RA	.	.	.	.	.	.	.	.	.	.	.	.	.	.	.	.
CG12653-RA	chrX	9580547	9580548	7673	.	.	.	.	.	.	.	.	.	.	.	.
CG8799-RA	.	.	.	.	.	.	.	.	.	.	.	.	.	.	.	.
CG34379-RD	.	.	.	.	.	.	.	.	.	.	.	.	.	.	.	.
CG1056-RB	.	.	.	.	.	.	.	.	.	.	.	.	.	.	.	.
CG12443-RA	.	.	.	.	.	.	.	.	.	.	.	.	.	.	.	.
CG31666-RD	.	.	.	.	.	.	.	.	.	.	.	.	.	.	.	.
CG2264-RB	chr2R	5943941	5943942	394	chr2R	5945423	5945424	0	chr2R	5943172	5943173	1163	chr2R	5964776	5964777	13557
CG12296-RA	chr3L	11003521	11003522	1601	.	.	.	.	.	.	.	.	.	.	.	.
CG1934-RA	.	.	.	.	.	.	.	.	.	.	.	.	.	.	.	.
CG4158-RA	.	.	.	.	.	.	.	.	.	.	.	.	.	.	.	.
CG11069-RA	chr3R	20692751	20692752	27714	.	.	.	.	.	.	.	.	.	.	.	.
CG4898-RB	.	.	.	.	.	.	.	.	.	.	.	.	.	.	.	.
CG18024-RA	chr2L	8825446	8825447	178	chr2L	8832489	8832490	2818	chr2L	8841513	8841514	11842	chr2L	8842031	8842032	12360
CG17046-RC	.	.	.	.	.	.	.	.	.	.	.	.	.	.	.	.
CG9689-RA	.	.	.	.	.	.	.	.	.	.	.	.	.	.	.	.
CG33103-RC	.	.	.	.	.	.	.	.	.	.	.	.	.	.	.	.
CG3401-RA	.	.	.	.	.	.	.	.	.	.	.	.	.	.	.	.
CG1244-RB	.	.	.	.	.	.	.	.	.	.	.	.	.	.	.	.
CG12063-RA	.	.	.	.	.	.	.	.	.	.	.	.	.	.	.	.
CG9628-RB	.	.	.	.	.	.	.	.	.	.	.	.	.	.	.	.
CG10717-RA	chr3L	13371495	13371496	4371	.	.	.	.	.	.	.	.	.	.	.	.
CG31045-RF	chr3R	11924492	11924493	5222	chr3R	11925615	11925616	6345	chr3R	11897775	11897776	0	.	.	.	.
CG9653-RA	chrX	7201745	7201746	228	chrX	7200186	7200187	1787	chrX	7195399	7195400	6574	chrX	7193930	7193931	8043
CG10325-RA	chr3R	12637612	12637613	0	chr3R	12674546	12674547	18776	.	.	.	.	.	.	.	.
CG9073-RA	.	.	.	.	.	.	.	.	.	.	.	.	.	.	.	.
CG33555-RG	chr3R	10645567	10645568	0	chr3R	10679871	10679872	26441	.	.	.	.	.	.	.	.
CG4844-RA	.	.	.	.	.	.	.	.	.	.	.	.	.	.	.	.
CG10037-RA	chr3L	6760307	6760308	22952	chr3L	6814430	6814431	26792	.	.	.	.	.	.	.	.
CG6634-RA	chr2L	5461641	5461642	0	chr2L	5461323	5461324	317	chr2L	5458760	5458761	2880	.	.	.	.
CG3254-RA	.	.	.	.	.	.	.	.	.	.	.	.	.	.	.	.
CG2184-RB	.	.	.	.	.	.	.	.	.	.	.	.	.	.	.	.
CG4007-RA	.	.	.	.	.	.	.	.	.	.	.	.	.	.	.	.
CG9224-RA	.	.	.	.	.	.	.	.	.	.	.	.	.	.	.	.
CG33183-RA	.	.	.	.	.	.	.	.	.	.	.	.	.	.	.	.
CG10719-RC	chr2L	19161472	19161473	6094	chr2L	19156369	19156370	11197	chr2L	19137009	19137010	30557	chr2L	19135351	19135352	32215
CG2049-RG	chr2R	5180166	5180167	23697	.	.	.	.	.	.	.	.	.	.	.	.
CG11895-RA	.	.	.	.	.	.	.	.	.	.	.	.	.	.	.	.
CG7178-RA	.	.	.	.	.	.	.	.	.	.	.	.	.	.	.	.
CG2330-RA	.	.	.	.	.	.	.	.	.	.	.	.	.	.	.	.
CG1856-RA	.	.	.	.	.	.	.	.	.	.	.	.	.	.	.	.
CG11387-RA	.	.	.	.	.	.	.	.	.	.	.	.	.	.	.	.
CG18290-RA	.	.	.	.	.	.	.	.	.	.	.	.	.	.	.	.
CG14351-RA	.	.	.	.	.	.	.	.	.	.	.	.	.	.	.	.
CG15098-RA	.	.	.	.	.	.	.	.	.	.	.	.	.	.	.	.
CG9491-RC	chr2L	6323901	6323902	0	.	.	.	.	.	.	.	.	.	.	.	.
CG13194-RB	chr2R	7604164	7604165	0	.	.	.	.	.	.	.	.	.	.	.	.
CG3108-RA	chrX	5641219	5641220	30008	.	.	.	.	.	.	.	.	.	.	.	.
CG12311-RA	.	.	.	.	.	.	.	.	.	.	.	.	.	.	.	.
CG13920-RA	.	.	.	.	.	.	.	.	.	.	.	.	.	.	.	.
CG17228-RF	chr3R	7198188	7198189	0	chr3R	7198573	7198574	0	chr3R	7204381	7204382	0	chr3R	7179365	7179366	18343
CG4396-RA	.	.	.	.	.	.	.	.	.	.	.	.	.	.	.	.
CG31300-RA	.	.	.	.	.	.	.	.	.	.	.	.	.	.	.	.
CG1151-RA	.	.	.	.	.	.	.	.	.	.	.	.	.	.	.	.
CG7756-RA	chr3R	8837918	8837919	32562	.	.	.	.	.	.	.	.	.	.	.	.
CG5191-RC	chr3R	16369035	16369036	22326	.	.	.	.	.	.	.	.	.	.	.	.
CG1153-RA	.	.	.	.	.	.	.	.	.	.	.	.	.	.	.	.
CG17420-RD	.	.	.	.	.	.	.	.	.	.	.	.	.	.	.	.
CG7675-RA	.	.	.	.	.	.	.	.	.	.	.	.	.	.	.	.
CG8193-RA	chr2R	4958868	4958869	26654	chr2R	4959563	4959564	27349	.	.	.	.	.	.	.	.
CG1130-RA	.	.	.	.	.	.	.	.	.	.	.	.	.	.	.	.
CG12172-RA	.	.	.	.	.	.	.	.	.	.	.	.	.	.	.	.
CG8376-RA	.	.	.	.	.	.	.	.	.	.	.	.	.	.	.	.
CG5596-RB	chr3R	23468226	23468227	15058	.	.	.	.	.	.	.	.	.	.	.	.
CG15282-RA	.	.	.	.	.	.	.	.	.	.	.	.	.	.	.	.
CG32491-RG	.	.	.	.	.	.	.	.	.	.	.	.	.	.	.	.
CG9611-RE	chr3R	9510687	9510688	10291	.	.	.	.	.	.	.	.	.	.	.	.
CG17927-RD	.	.	.	.	.	.	.	.	.	.	.	.	.	.	.	.
CG2666-RB	.	.	.	.	.	.	.	.	.	.	.	.	.	.	.	.
CG32209-RB	.	.	.	.	.	.	.	.	.	.	.	.	.	.	.	.
CG18507-RB	.	.	.	.	.	.	.	.	.	.	.	.	.	.	.	.
CG7225-RA	.	.	.	.	.	.	.	.	.	.	.	.	.	.	.	.
CG13906-RA	chr3L	900525	900526	8613	.	.	.	.	.	.	.	.	.	.	.	.
CG6883-RA	.	.	.	.	.	.	.	.	.	.	.	.	.	.	.	.
CG34416-RN	.	.	.	.	.	.	.	.	.	.	.	.	.	.	.	.
CG30413-RA	.	.	.	.	.	.	.	.	.	.	.	.	.	.	.	.
CG18783-RB	chr2L	6088479	6088480	2937	chr2L	6079096	6079097	12320	.	.	.	.	.	.	.	.
CG43366-RA	.	.	.	.	.	.	.	.	.	.	.	.	.	.	.	.
CG31813-RA	.	.	.	.	.	.	.	.	.	.	.	.	.	.	.	.
CG12210-RA	.	.	.	.	.	.	.	.	.	.	.	.	.	.	.	.
CG11049-RG	.	.	.	.	.	.	.	.	.	.	.	.	.	.	.	.
CG4467-RA	.	.	.	.	.	.	.	.	.	.	.	.	.	.	.	.
CG9660-RE	.	.	.	.	.	.	.	.	.	.	.	.	.	.	.	.
CG10382-RA	.	.	.	.	.	.	.	.	.	.	.	.	.	.	.	.
CG32150-RA	.	.	.	.	.	.	.	.	.	.	.	.	.	.	.	.
CG7526-RC	.	.	.	.	.	.	.	.	.	.	.	.	.	.	.	.
CG8587-RA	.	.	.	.	.	.	.	.	.	.	.	.	.	.	.	.
CG1342-RA	.	.	.	.	.	.	.	.	.	.	.	.	.	.	.	.
CG10591-RA	.	.	.	.	.	.	.	.	.	.	.	.	.	.	.	.
CG1157-RA	.	.	.	.	.	.	.	.	.	.	.	.	.	.	.	.
CG33715-RB	.	.	.	.	.	.	.	.	.	.	.	.	.	.	.	.
CG9614-RM	.	.	.	.	.	.	.	.	.	.	.	.	.	.	.	.
CG7816-RD	.	.	.	.	.	.	.	.	.	.	.	.	.	.	.	.
CG7283-RC	.	.	.	.	.	.	.	.	.	.	.	.	.	.	.	.
CG42684-RD	.	.	.	.	.	.	.	.	.	.	.	.	.	.	.	.
CG40263-RA	.	.	.	.	.	.	.	.	.	.	.	.	.	.	.	.
CG6024-RD	.	.	.	.	.	.	.	.	.	.	.	.	.	.	.	.
CG8493-RB	.	.	.	.	.	.	.	.	.	.	.	.	.	.	.	.
CG14253-RB	.	.	.	.	.	.	.	.	.	.	.	.	.	.	.	.
CG13377-RA	.	.	.	.	.	.	.	.	.	.	.	.	.	.	.	.
CG6611-RC	.	.	.	.	.	.	.	.	.	.	.	.	.	.	.	.
CG7847-RB	chr3R	13959655	13959656	185	.	.	.	.	.	.	.	.	.	.	.	.
CG9828-RB	.	.	.	.	.	.	.	.	.	.	.	.	.	.	.	.
CG15013-RA	.	.	.	.	.	.	.	.	.	.	.	.	.	.	.	.
CG9184-RA	.	.	.	.	.	.	.	.	.	.	.	.	.	.	.	.
CG6434-RA	.	.	.	.	.	.	.	.	.	.	.	.	.	.	.	.
CG31997-RA	.	.	.	.	.	.	.	.	.	.	.	.	.	.	.	.
CG13159-RA	.	.	.	.	.	.	.	.	.	.	.	.	.	.	.	.
CG32031-RC	chr3L	9037074	9037075	4887	chr3L	9035479	9035480	6482	chr3L	9034632	9034633	7329	chr3L	9034243	9034244	7718
CG8547-RB	.	.	.	.	.	.	.	.	.	.	.	.	.	.	.	.
CG15822-RB	.	.	.	.	.	.	.	.	.	.	.	.	.	.	.	.
CG17888-RF	.	.	.	.	.	.	.	.	.	.	.	.	.	.	.	.
CG3114-RH	.	.	.	.	.	.	.	.	.	.	.	.	.	.	.	.
CG3153-RA	.	.	.	.	.	.	.	.	.	.	.	.	.	.	.	.
CG17800-RBB	chr2R	3306271	3306272	36896	.	.	.	.	.	.	.	.	.	.	.	.
CG13475-RA	.	.	.	.	.	.	.	.	.	.	.	.	.	.	.	.
CG7047-RB	chr3L	162070	162071	14237	.	.	.	.	.	.	.	.	.	.	.	.
CG11502-RC	.	.	.	.	.	.	.	.	.	.	.	.	.	.	.	.
CG42280-RE	.	.	.	.	.	.	.	.	.	.	.	.	.	.	.	.
CG18004-RC	.	.	.	.	.	.	.	.	.	.	.	.	.	.	.	.
CG32490-RL	.	.	.	.	.	.	.	.	.	.	.	.	.	.	.	.
CG9739-RD	.	.	.	.	.	.	.	.	.	.	.	.	.	.	.	.
CG15427-RC	.	.	.	.	.	.	.	.	.	.	.	.	.	.	.	.
CG33991-RB	chr3L	14170756	14170757	27775	.	.	.	.	.	.	.	.	.	.	.	.
FlyExpress_Salm	chr2L	11445995	11445996	381	chr2L	11447798	11447799	2184	chr2L	11450691	11450692	5077	.	.	.	.
FlyExpress_Bun	chr2L	12529934	12529935	0	.	.	.	.	.	.	.	.	.	.	.	.
FlyExpress_CG15480	chr2L	13225403	13225404	197	chr2L	13227215	13227216	2009	chr2L	13235405	13235406	10199	.	.	.	.
FlyExpress_Su(H)	.	.	.	.	.	.	.	.	.	.	.	.	.	.	.	.
FlyExpress_Kel	chr2L	18150109	18150110	11899	.	.	.	.	.	.	.	.	.	.	.	.
FlyExpress_cad	chr2L	20770527	20770528	203	chr2L	20783315	20783316	180	.	.	.	.	.	.	.	.
FlyExpress_atet	.	.	.	.	.	.	.	.	.	.	.	.	.	.	.	.
FlyExpress_Rapgap1	.	.	.	.	.	.	.	.	.	.	.	.	.	.	.	.
FlyExpress_net	chr2L	89353	89354	1971	chr2L	91520	91521	4138	.	.	.	.	.	.	.	.
FlyExpress_Scat	chr2L	9449326	9449327	13985	.	.	.	.	.	.	.	.	.	.	.	.
Flyexpress_cyp310a1	.	.	.	.	.	.	.	.	.	.	.	.	.	.	.	.
FlyExpress_CG15094	.	.	.	.	.	.	.	.	.	.	.	.	.	.	.	.
FlyExpress_l(2)08717	.	.	.	.	.	.	.	.	.	.	.	.	.	.	.	.
FlyExpress_CG5532	.	.	.	.	.	.	.	.	.	.	.	.	.	.	.	.
FlyExpress_CG2915	.	.	.	.	.	.	.	.	.	.	.	.	.	.	.	.
FlyExpress_Dap	chr2R	5602192	5602193	0	.	.	.	.	.	.	.	.	.	.	.	.
FlyExpress_inv	.	.	.	.	.	.	.	.	.	.	.	.	.	.	.	.
FlyExpress_Chrb	.	.	.	.	.	.	.	.	.	.	.	.	.	.	.	.
FlyExpress_CG9238	chr3L	14540178	14540179	0	.	.	.	.	.	.	.	.	.	.	.	.
FlyExpress_aos	chr3L	16484426	16484427	7676	chr3L	16468980	16468981	0	.	.	.	.	.	.	.	.
FlyExpress_CG2162	chr3L	3037895	3037896	0	.	.	.	.	.	.	.	.	.	.	.	.
FlyExpress_CG10479	chr3L	5975099	5975100	5992	chr3L	5976170	5976171	7063	chr3L	5987155	5987156	18048	chr3L	5987431	5987432	18324
FlyExpress_Dl	chr3R	15158054	15158055	6115	chr3R	15164946	15164947	13007	.	.	.	.	.	.	.	.
FlyExpress_bnl	.	.	.	.	.	.	.	.	.	.	.	.	.	.	.	.
FlyExpress_CG33099	chr3R	18353595	18353596	1046	.	.	.	.	.	.	.	.	.	.	.	.
FlyExpress_e(spl)m5-HLH	chr3R	21856502	21856503	1045	.	.	.	.	.	.	.	.	.	.	.	.
FlyExpress_Ama	chr3R	2588944	2588945	0	chr3R	2580238	2580239	8076	chr3R	2549554	2549555	38760	.	.	.	.
FlyExpress_CG11966	.	.	.	.	.	.	.	.	.	.	.	.	.	.	.	.
FlyExpress_CG12420	.	.	.	.	.	.	.	.	.	.	.	.	.	.	.	.
FlyExpress_yellow-e3	.	.	.	.	.	.	.	.	.	.	.	.	.	.	.	.
FlyExpress_mew	.	.	.	.	.	.	.	.	.	.	.	.	.	.	.	.
FlyExpress_rst	chrX	2876668	2876669	8803	chrX	2879520	2879521	11655	.	.	.	.	.	.	.	.
