# Supplementary material for: Regulation of the BMP Signaling-Responsive Transcriptional Network in the Drosophila Embryo
Source: PLoS Genet. 2016 Jul 5;12(7):e1006164. doi: 10.1371/journal.pgen.1006164 (PMC4933369; doi:10.1371/journal.pgen.1006164)
Supplement: S5 Dataset — As described for S3 Dataset except the data relate to the Brk ChIP-seq data. (XLSX) [file pgen.1006164.s010.xlsx]

## Sheet: 5kb_Gene_to_Peak
#chr	start	end	feature.id_1	feature.id_2	feature.id_3	feature.id_4
chr2L	10647830	10647831	.	.	.	.
chr2R	17252137	17252138	.	.	.	.
chr2L	18358209	18358210	.	.	.	.
chr3L	16581569	16581570	.	.	.	.
chr3R	11854444	11854445	.	.	.	.
chr2R	7086569	7086570	.	.	.	.
chr3L	6760281	6760282	.	.	.	.
chr2L	8675792	8675793	.	.	.	.
chr2R	9076973	9076974	.	.	.	.
chrX	1538304	1538305	.	.	.	.
chr3R	2194114	2194115	.	.	.	.
chr3L	6182216	6182217	.	.	.	.
chr3R	25871314	25871315	.	.	.	.
chrX	9578725	9578726	.	.	.	.
chr3L	6178025	6178026	.	.	.	.
chr3L	9035482	9035483	CG5133-RA	.	.	.
chr3L	3197621	3197622	.	.	.	.
chr3L	6282219	6282220	.	.	.	.
chr2R	9472167	9472168	.	.	.	.
chrX	2059839	2059840	.	.	.	.
chr2L	2455355	2455356	.	.	.	.
chr3L	12698587	12698588	.	.	.	.
chr3L	8100462	8100463	.	.	.	.
chr2L	12011804	12011805	.	.	.	.
chrX	4091362	4091363	.	.	.	.
chrX	15988240	15988241	.	.	.	.
chr2L	18088121	18088122	.	.	.	.
chrX	8724058	8724059	.	.	.	.
chrX	5448283	5448284	.	.	.	.
chr3L	21019384	21019385	.	.	.	.
chr3L	21721902	21721903	.	.	.	.
chr3L	9848822	9848823	CG6721-RA	.	.	.
chr3L	16359654	16359655	.	.	.	.
chr3R	4303226	4303227	CG45263-RA	.	.	.
chr2L	2457158	2457159	.	.	.	.
chrX	16135998	16135999	.	.	.	.
chr2R	20585482	20585483	.	.	.	.
chr2R	18576624	18576625	.	.	.	.
chr3R	4031499	4031500	.	.	.	.
chrX	17402725	17402726	.	.	.	.
chrX	8262732	8262733	.	.	.	.
chr2L	16787755	16787756	.	.	.	.
chrX	5691871	5691872	.	.	.	.
chr2L	91431	91432	FlyExpress_net	.	.	.
chr3R	24817791	24817792	.	.	.	.
chrX	9374014	9374015	.	.	.	.
chr2L	13548267	13548268	.	.	.	.
chr3L	8068112	8068113	CG34373-RG	.	.	.
chr2R	10062329	10062330	.	.	.	.
chr2R	3027419	3027420	.	.	.	.
chr3R	25177429	25177430	.	.	.	.
chrX	5641243	5641244	.	.	.	.
chr3L	779709	779710	.	.	.	.
chr2L	11269037	11269038	.	.	.	.
chr2R	16087639	16087640	.	.	.	.
chr2R	4174753	4174754	.	.	.	.
chr2R	10950240	10950241	.	.	.	.
chr3L	13957847	13957848	.	.	.	.
chr2L	6724465	6724466	.	.	.	.
chrX	9685398	9685399	.	.	.	.
chr3R	12774542	12774543	.	.	.	.
chr3R	18576508	18576509	.	.	.	.
chr2R	14947727	14947728	.	.	.	.
chr3R	4097825	4097826	.	.	.	.
chr3R	25133012	25133013	.	.	.	.
chr3L	10804184	10804185	.	.	.	.
chrX	12528112	12528113	.	.	.	.
chrX	1378784	1378785	.	.	.	.
chr3R	27073824	27073825	.	.	.	.
chr3L	20671721	20671722	.	.	.	.
chr3R	15861923	15861924	.	.	.	.
chr3L	14958082	14958083	.	.	.	.
chr3R	13431003	13431004	.	.	.	.
chr3R	11022233	11022234	.	.	.	.
chr3R	10451787	10451788	.	.	.	.
chrX	3613940	3613941	.	.	.	.
chr2R	2519892	2519893	.	.	.	.
chr2R	13553220	13553221	.	.	.	.
chr2R	11778476	11778477	.	.	.	.
chr3R	7954458	7954459	CG4702-RA	.	.	.
chr2R	20893720	20893721	.	.	.	.
chr2L	13177020	13177021	.	.	.	.
chr3R	12882245	12882246	.	.	.	.
chrX	12309727	12309728	.	.	.	.
chr2L	19453563	19453564	.	.	.	.
chrX	7877427	7877428	.	.	.	.
chr3L	8500277	8500278	.	.	.	.
chrX	1550627	1550628	.	.	.	.
chr2R	10299285	10299286	.	.	.	.
chrX	18165126	18165127	.	.	.	.
chr2L	8521989	8521990	.	.	.	.
chrX	5687687	5687688	.	.	.	.
chr2L	10396347	10396348	.	.	.	.
chrX	21075266	21075267	.	.	.	.
chrX	5793609	5793610	.	.	.	.
chr3R	11034813	11034814	.	.	.	.
chrX	17262695	17262696	.	.	.	.
chr2L	6967710	6967711	.	.	.	.
chr3L	10388651	10388652	.	.	.	.
chr2R	10064420	10064421	.	.	.	.
chr3R	20804204	20804205	.	.	.	.
chr3L	19889586	19889587	.	.	.	.
chr2R	17254961	17254962	.	.	.	.
chr3R	10407362	10407363	.	.	.	.
chr2R	13683510	13683511	.	.	.	.
chr3R	5412598	5412599	.	.	.	.
chrX	17645353	17645354	.	.	.	.
chr3L	11672476	11672477	.	.	.	.
chrX	1548972	1548973	.	.	.	.
chr2L	20204996	20204997	.	.	.	.
chr2L	1366273	1366274	.	.	.	.
chr3R	18044716	18044717	.	.	.	.
chr2L	1119150	1119151	.	.	.	.
chrX	15628177	15628178	.	.	.	.
chrX	510700	510701	.	.	.	.
chr2L	17830964	17830965	.	.	.	.
chr3L	22187451	22187452	.	.	.	.
chr3L	9034929	9034930	CG5133-RA	.	.	.
chr3R	17431421	17431422	.	.	.	.
chr2R	17432976	17432977	CG10079-RB	.	.	.
chr2R	8883579	8883580	.	.	.	.
chrX	9580821	9580822	.	.	.	.
chr3R	11875374	11875375	.	.	.	.
chr2R	9449139	9449140	.	.	.	.
chr3L	6274529	6274530	.	.	.	.
chr3R	6321797	6321798	.	.	.	.
chrX	5223552	5223553	.	.	.	.
chr2L	8997547	8997548	.	.	.	.
chr3L	12507947	12507948	.	.	.	.
chr3L	13025341	13025342	.	.	.	.
chrX	16393563	16393564	.	.	.	.
chrX	14432703	14432704	.	.	.	.
chr2R	7084712	7084713	.	.	.	.
chr2R	5378454	5378455	CG1916-RA	.	.	.
chr3L	15168445	15168446	.	.	.	.
chr3L	668732	668733	.	.	.	.
chr2L	5877798	5877799	.	.	.	.
chrX	6634179	6634180	.	.	.	.
chrX	14374203	14374204	.	.	.	.
chrX	5069200	5069201	.	.	.	.
chr3R	869049	869050	.	.	.	.
chr3R	9263166	9263167	.	.	.	.
chr3L	5597381	5597382	CG10591-RA	.	.	.
chr2R	15150183	15150184	.	.	.	.
chr3R	8930173	8930174	.	.	.	.
chr2L	14261982	14261983	CG15288-RB	.	.	.
chr2L	20647512	20647513	.	.	.	.
chr2R	19435556	19435557	.	.	.	.
chr2R	19094542	19094543	.	.	.	.
chr3L	17527553	17527554	.	.	.	.
chrX	21317798	21317799	.	.	.	.
chr3R	24457704	24457705	.	.	.	.
chr2R	18577388	18577389	.	.	.	.
chr2R	9055443	9055444	.	.	.	.
chr2R	11209738	11209739	.	.	.	.
chr2L	19475274	19475275	.	.	.	.
chr2R	16555533	16555534	.	.	.	.
chrX	8838071	8838072	.	.	.	.
chr3R	17960257	17960258	.	.	.	.
chr3R	913064	913065	.	.	.	.
chrX	1935429	1935430	.	.	.	.
chrX	1551815	1551816	.	.	.	.
chr2R	1664031	1664032	.	.	.	.
chrX	7215267	7215268	.	.	.	.
chrX	9579800	9579801	.	.	.	.
chrX	21863178	21863179	.	.	.	.
chr3R	9389127	9389128	.	.	.	.
chr3R	12977561	12977562	.	.	.	.
chr2R	14453268	14453269	.	.	.	.
chr2R	8027994	8027995	.	.	.	.
chrX	18264886	18264887	.	.	.	.
chrX	14859988	14859989	.	.	.	.
chr3R	2176531	2176532	.	.	.	.
chr2L	12666229	12666230	.	.	.	.
chrX	17227038	17227039	.	.	.	.
chr3L	21633945	21633946	.	.	.	.
chr3R	2892911	2892912	.	.	.	.
chr3L	2437114	2437115	.	.	.	.
chrX	20565109	20565110	.	.	.	.
chr3R	27526592	27526593	.	.	.	.
chr3R	23064849	23064850	CG31064-RA	.	.	.
chr2L	91988	91989	FlyExpress_net	.	.	.
chr2R	18136246	18136247	.	.	.	.
chr3R	5031956	5031957	.	.	.	.
chr3L	21426454	21426455	.	.	.	.
chr2R	9452219	9452220	.	.	.	.
chr2R	5466468	5466469	.	.	.	.
chr3L	1352218	1352219	.	.	.	.
chr2R	10391472	10391473	.	.	.	.
chr3L	12463668	12463669	.	.	.	.
chr3R	17218822	17218823	.	.	.	.
chr3L	10311902	10311903	.	.	.	.
chr3R	23106971	23106972	.	.	.	.
chrX	2019750	2019751	.	.	.	.
chr3R	3733160	3733161	.	.	.	.
chr3R	6610087	6610088	.	.	.	.
chr2L	16352728	16352729	.	.	.	.
chr2L	18768320	18768321	.	.	.	.
chr3R	801358	801359	.	.	.	.
chr2L	20676058	20676059	.	.	.	.
chr2R	11015690	11015691	.	.	.	.
chr3R	2490335	2490336	.	.	.	.
chrX	13713564	13713565	.	.	.	.
chr3R	12885104	12885105	.	.	.	.
chr3R	12884803	12884804	.	.	.	.
chr2L	6498531	6498532	.	.	.	.
chr2L	19135279	19135280	.	.	.	.
chrX	21240443	21240444	.	.	.	.
chr3L	15976116	15976117	.	.	.	.
chr2R	8873303	8873304	.	.	.	.
chrX	5583922	5583923	.	.	.	.
chr2R	9448207	9448208	CG13333-RA	.	.	.
chr3R	5044135	5044136	.	.	.	.
chr3R	15625727	15625728	.	.	.	.
chrX	21239637	21239638	.	.	.	.
chr2L	15324712	15324713	.	.	.	.
chr3L	13113592	13113593	.	.	.	.
chr2L	10396755	10396756	.	.	.	.
chrX	13190962	13190963	.	.	.	.
chr2L	8366019	8366020	.	.	.	.
chr2L	13264032	13264033	.	.	.	.
chrX	18193364	18193365	.	.	.	.
chrX	4105354	4105355	.	.	.	.
chr3L	11112986	11112987	.	.	.	.
chr3R	13429563	13429564	.	.	.	.
chr2R	13689354	13689355	.	.	.	.
chr3L	6384251	6384252	.	.	.	.
chr3L	8826657	8826658	.	.	.	.
chr2L	19576800	19576801	.	.	.	.
chr2L	19758719	19758720	.	.	.	.
chr3L	9036934	9036935	CG5133-RA	.	.	.
chr3L	4253025	4253026	CG15010-RA	.	.	.
chr3L	224839	224840	.	.	.	.
chr2R	11785740	11785741	.	.	.	.
chr3L	5729345	5729346	.	.	.	.
chr3L	9428666	9428667	.	.	.	.
chrX	21858345	21858346	.	.	.	.
chr3R	21868052	21868053	CG8384-RA	.	.	.
chr3R	19995387	19995388	.	.	.	.
chr3L	20369134	20369135	.	.	.	.
chr3R	10450129	10450130	.	.	.	.
chr3L	14961094	14961095	.	.	.	.
chr3R	6442723	6442724	.	.	.	.
chr2L	13227161	13227162	FlyExpress_CG15480	.	.	.
chr2L	15478470	15478471	.	.	.	.
chr3R	21868630	21868631	CG8384-RA	.	.	.
chrX	16492925	16492926	.	.	.	.
chrX	6588445	6588446	.	.	.	.
chrX	4285092	4285093	.	.	.	.
chr3R	26581063	26581064	.	.	.	.
chr3L	9146200	9146201	.	.	.	.
chrX	3636390	3636391	.	.	.	.
chr2R	17433575	17433576	CG10079-RB	.	.	.
chrX	6697722	6697723	.	.	.	.
chr2L	6088569	6088570	CG18783-RB	.	.	.
chr3R	4865231	4865232	.	.	.	.
chr3R	16117666	16117667	.	.	.	.
chr3R	21841124	21841125	.	.	.	.
chr2L	18783137	18783138	.	.	.	.
chr2L	5325211	5325212	.	.	.	.
chr2R	9359644	9359645	.	.	.	.
chr3L	12293170	12293171	.	.	.	.
chrX	9638116	9638117	.	.	.	.
chr3R	18615098	18615099	.	.	.	.
chr3R	15625123	15625124	.	.	.	.
chr2L	3566593	3566594	.	.	.	.
chr2R	13030736	13030737	.	.	.	.
chrX	17877197	17877198	.	.	.	.
chr3R	21948327	21948328	.	.	.	.
chrX	19659429	19659430	.	.	.	.
chrX	21857508	21857509	.	.	.	.
chr2L	9758014	9758015	.	.	.	.
chr2R	7872908	7872909	.	.	.	.
chr3L	22393318	22393319	.	.	.	.
chrX	8526607	8526608	.	.	.	.
chr3R	6586851	6586852	.	.	.	.
chr2L	13225282	13225283	FlyExpress_CG15480	.	.	.
chr2R	17368434	17368435	.	.	.	.
chrX	4131823	4131824	.	.	.	.
chr3L	17507223	17507224	.	.	.	.
chrX	7502099	7502100	CG11387-RA	.	.	.
chr3L	699523	699524	.	.	.	.
chr2R	15518675	15518676	.	.	.	.
chr2R	8868135	8868136	.	.	.	.
chr3R	17432434	17432435	.	.	.	.
chr2L	12007579	12007580	.	.	.	.
chr3R	22708397	22708398	.	.	.	.
chrX	8036288	8036289	.	.	.	.
chr3R	19699748	19699749	.	.	.	.
chr2L	14445881	14445882	.	.	.	.
chr2L	2885149	2885150	.	.	.	.
chr3R	19757143	19757144	.	.	.	.
chrX	3636683	3636684	.	.	.	.
chr2L	7799888	7799889	.	.	.	.
chr3R	12575983	12575984	.	.	.	.
chr2R	8844027	8844028	.	.	.	.
chr3R	20639612	20639613	.	.	.	.
chrX	5695132	5695133	.	.	.	.
chr2L	6133520	6133521	.	.	.	.
chr3R	12795538	12795539	.	.	.	.
chrX	7215696	7215697	.	.	.	.
chr3R	12878576	12878577	.	.	.	.
chrX	9444788	9444789	.	.	.	.
chr3R	14982525	14982526	.	.	.	.
chr2R	2460906	2460907	.	.	.	.
chrX	18535718	18535719	.	.	.	.
chr3R	9119414	9119415	.	.	.	.
chr3L	13221119	13221120	.	.	.	.
chr3L	378266	378267	CG6883-RA	.	.	.
chr2R	10639728	10639729	.	.	.	.
chr3R	12854171	12854172	.	.	.	.
chr2L	15467909	15467910	.	.	.	.
chr3R	26607524	26607525	.	.	.	.
chrX	3635007	3635008	.	.	.	.
chr2R	11788189	11788190	.	.	.	.
chr3L	3037782	3037783	FlyExpress_CG2162	.	.	.
chr3L	15323700	15323701	.	.	.	.
chr2R	8906882	8906883	.	.	.	.
chr2R	9457795	9457796	.	.	.	.
chrX	17380042	17380043	.	.	.	.
chr2L	13235249	13235250	.	.	.	.
chr3L	6389626	6389627	.	.	.	.
chr2R	9450928	9450929	.	.	.	.
chr2R	4794834	4794835	.	.	.	.
chrX	12832367	12832368	CG4396-RA	.	.	.
chrX	7070076	7070077	.	.	.	.
chr3R	20159091	20159092	.	.	.	.
chr3L	10856223	10856224	.	.	.	.
chr2L	18808859	18808860	.	.	.	.
chr2L	8511829	8511830	.	.	.	.
chrX	7201568	7201569	CG9653-RA	.	.	.
chr3R	12880229	12880230	.	.	.	.
chr2R	17534148	17534149	.	.	.	.
chr2L	6968000	6968001	.	.	.	.
chr3R	23669730	23669731	.	.	.	.
chr3R	14989790	14989791	.	.	.	.
chr3R	16774405	16774406	.	.	.	.
chr3R	10481026	10481027	.	.	.	.
chr3L	4252359	4252360	CG15010-RA	.	.	.
chrX	16056046	16056047	.	.	.	.
chr2R	8521088	8521089	.	.	.	.
chr3L	3593871	3593872	.	.	.	.
chrX	5890843	5890844	.	.	.	.
chrX	19660062	19660063	.	.	.	.
chr3R	10247737	10247738	.	.	.	.
chr2R	14734252	14734253	.	.	.	.
chrX	7497958	7497959	.	.	.	.
chr2R	4543394	4543395	.	.	.	.
chr3R	6347287	6347288	.	.	.	.
chr3R	24938734	24938735	.	.	.	.
chr2R	16794951	16794952	.	.	.	.
chr2R	6470589	6470590	.	.	.	.
chr2R	15728374	15728375	.	.	.	.
chr2R	14098482	14098483	.	.	.	.
chrX	5792861	5792862	.	.	.	.
chr3R	5715239	5715240	.	.	.	.
chrX	10696242	10696243	.	.	.	.
chr2R	9741907	9741908	.	.	.	.
chr2R	9451313	9451314	.	.	.	.
chr3R	9735694	9735695	.	.	.	.
chr3R	604711	604712	.	.	.	.
chr3R	18516128	18516129	.	.	.	.
chr3L	8569167	8569168	.	.	.	.
chr3L	9454339	9454340	.	.	.	.
chr3R	2919579	2919580	.	.	.	.
chr2R	9457077	9457078	.	.	.	.
chr3L	15696708	15696709	.	.	.	.
chr2R	18937305	18937306	.	.	.	.
chr3L	17469069	17469070	.	.	.	.
chr3R	2775097	2775098	.	.	.	.
chr2L	12004013	12004014	.	.	.	.
chr2R	16490535	16490536	.	.	.	.
chr3R	17199263	17199264	CG32491-RG	.	.	.
chr2R	17250690	17250691	.	.	.	.
chr2R	8872489	8872490	.	.	.	.
chr3L	6757987	6757988	.	.	.	.
chr3R	10481362	10481363	.	.	.	.
chr3R	10217180	10217181	.	.	.	.
chrX	4834546	4834547	.	.	.	.
chr2R	9454414	9454415	.	.	.	.
chr2R	10898450	10898451	.	.	.	.
chr3L	11203690	11203691	.	.	.	.
chr3R	20696320	20696321	.	.	.	.
chr3L	16577311	16577312	.	.	.	.
chr3R	17220019	17220020	.	.	.	.
chr2L	4597833	4597834	.	.	.	.
chr2R	16554970	16554971	.	.	.	.
chr3R	18967708	18967709	.	.	.	.
chr2L	10732525	10732526	.	.	.	.
chr3R	2863501	2863502	.	.	.	.
chr2L	19219908	19219909	.	.	.	.
chr3R	12473275	12473276	.	.	.	.
chr2R	8879182	8879183	.	.	.	.
chr2R	5965625	5965626	CG12919-RA	.	.	.
chr2R	6731669	6731670	CG30015-RD	.	.	.
chr2R	14164866	14164867	.	.	.	.
chr3R	4059229	4059230	.	.	.	.
chr3R	12759620	12759621	.	.	.	.
chr3L	8820343	8820344	.	.	.	.
chr3R	10505427	10505428	.	.	.	.
chr2R	9455002	9455003	.	.	.	.
chr3R	7788677	7788678	.	.	.	.
chr3R	11299393	11299394	.	.	.	.
chr3R	3636040	3636041	.	.	.	.
chr3L	12690916	12690917	.	.	.	.
chr2R	17578722	17578723	.	.	.	.
chr3R	16927858	16927859	.	.	.	.
chr2L	19158746	19158747	.	.	.	.
chrX	3082003	3082004	.	.	.	.
chr3R	8293681	8293682	CG31449-RA	.	.	.
chrX	6698240	6698241	.	.	.	.
chr3L	19890426	19890427	.	.	.	.
chr3R	4573436	4573437	.	.	.	.
chr2R	8664416	8664417	CG17579-RB	.	.	.
chr2L	1076541	1076542	.	.	.	.
chr3L	6814372	6814373	.	.	.	.
chr3L	12329610	12329611	.	.	.	.
chr2L	3862633	3862634	.	.	.	.
chr3L	3411435	3411436	.	.	.	.
chr2L	7419893	7419894	.	.	.	.
chrX	10639090	10639091	.	.	.	.
chrX	16531437	16531438	.	.	.	.
chr2L	13245184	13245185	.	.	.	.
chrX	484897	484898	.	.	.	.
chr3L	15255520	15255521	.	.	.	.
chr3R	2738831	2738832	.	.	.	.
chr3L	9449237	9449238	.	.	.	.
chrX	11610745	11610746	.	.	.	.
chrX	16669520	16669521	.	.	.	.
chr2R	9456467	9456468	.	.	.	.
chr2L	19575894	19575895	.	.	.	.
chrX	1378278	1378279	.	.	.	.
chr3R	5626847	5626848	.	.	.	.
chr2L	6134089	6134090	.	.	.	.
chr3R	5452838	5452839	.	.	.	.
chr2L	13549161	13549162	.	.	.	.
chr3L	9847921	9847922	CG6721-RA	.	.	.
chr2R	20688468	20688469	.	.	.	.
chr3R	23811929	23811930	.	.	.	.
chr2L	3771884	3771885	.	.	.	.
chr3L	11128309	11128310	.	.	.	.
chrX	3674103	3674104	.	.	.	.
chr3L	8109198	8109199	.	.	.	.
chr2L	16491595	16491596	.	.	.	.
chr2L	161192	161193	.	.	.	.
chr2R	19916423	19916424	.	.	.	.
chrX	16214680	16214681	.	.	.	.
chr3R	15690295	15690296	.	.	.	.
chr3L	14625246	14625247	.	.	.	.
chr2R	14690275	14690276	FlyExpress_l(2)08717	.	.	.
chr2L	4811831	4811832	.	.	.	.
chr3R	4016830	4016831	.	.	.	.
chr2R	10061749	10061750	.	.	.	.
chr2L	10057000	10057001	.	.	.	.
chr2L	5461308	5461309	CG6634-RA	.	.	.
chr2L	15485771	15485772	.	.	.	.
chr2R	9046051	9046052	CG4007-RA	.	.	.
chr2R	10158140	10158141	CG8547-RB	.	.	.
chrX	2302818	2302819	.	.	.	.
chrX	3667163	3667164	.	.	.	.
chr3L	8819138	8819139	.	.	.	.
chrX	12526345	12526346	.	.	.	.
chr3R	4476588	4476589	.	.	.	.
chrX	15606607	15606608	.	.	.	.
chr2R	6422852	6422853	CG12052-RA	.	.	.
chr2R	9453851	9453852	.	.	.	.
chr3L	22169949	22169950	.	.	.	.
chr2R	19105678	19105679	.	.	.	.
chrX	5794691	5794692	.	.	.	.
chr2L	2577170	2577171	.	.	.	.
chrX	12548478	12548479	CG2028-RC	.	.	.
chr3R	13631033	13631034	.	.	.	.
chr3R	23941902	23941903	.	.	.	.
chr3R	17959714	17959715	.	.	.	.
chr3R	12905263	12905264	.	.	.	.
chr3R	10643813	10643814	.	.	.	.
chrX	413505	413506	.	.	.	.
chrX	2074954	2074955	.	.	.	.
chrX	6749997	6749998	.	.	.	.
chr3L	10850425	10850426	.	.	.	.
chr3R	2826353	2826354	.	.	.	.
chr3R	11106611	11106612	CG4898-RB	.	.	.
chr3R	2912513	2912514	.	.	.	.
chr3R	12267495	12267496	.	.	.	.
chr3R	12724494	12724495	.	.	.	.
chr2L	161903	161904	.	.	.	.
chr2L	20350258	20350259	.	.	.	.
chr2R	15994011	15994012	.	.	.	.
chr2R	19866414	19866415	.	.	.	.
chr3L	22396569	22396570	.	.	.	.
chr3L	22856967	22856968	.	.	.	.
chr2L	2164877	2164878	.	.	.	.
chr3L	21060642	21060643	CG32434-RC	.	.	.
chr2L	16677148	16677149	.	.	.	.
chr2R	13935712	13935713	.	.	.	.
chr2R	18690536	18690537	.	.	.	.
chr3L	258276	258277	.	.	.	.
chr3L	5976279	5976280	.	.	.	.
chr3L	7721512	7721513	.	.	.	.
chr3L	21018544	21018545	.	.	.	.
chr3L	872570	872571	.	.	.	.
chr3L	1334816	1334817	.	.	.	.
chr3L	1731131	1731132	.	.	.	.
chr3L	11125332	11125333	.	.	.	.
chr3L	12602884	12602885	.	.	.	.
chr3L	14044193	14044194	.	.	.	.
chr3L	14625532	14625533	.	.	.	.
chr3L	15087895	15087896	.	.	.	.
chr3L	19908083	19908084	.	.	.	.
chr2L	1518058	1518059	.	.	.	.
chr2L	3080598	3080599	.	.	.	.
chr2L	7306941	7306942	.	.	.	.
chr2L	7498389	7498390	.	.	.	.
chr2L	8302970	8302971	.	.	.	.
chr2L	10858131	10858132	.	.	.	.
chr2L	12436393	12436394	CG5442-RA	.	.	.
chr2L	15038932	15038933	FlyExpress_Su(H)	.	.	.
chr2L	15039353	15039354	FlyExpress_Su(H)	.	.	.
chr2L	16679985	16679986	.	.	.	.
chr2L	19575996	19575997	.	.	.	.
chr3R	2206011	2206012	.	.	.	.
chr3R	2580529	2580530	CG1046-RA	.	.	.
chr3R	5463373	5463374	.	.	.	.
chr3R	13366028	13366029	.	.	.	.
chr3R	19203192	19203193	.	.	.	.
chr3R	20412362	20412363	.	.	.	.
chr3R	21020626	21020627	CG13653-RA	CG13654-RA	.	.
chr3R	21472845	21472846	.	.	.	.
chr3R	25283116	25283117	.	.	.	.
chr3R	26738374	26738375	.	.	.	.
chr2R	6356063	6356064	.	.	.	.
chr2R	7079226	7079227	.	.	.	.
chr2R	10506289	10506290	.	.	.	.
chr2R	13739162	13739163	.	.	.	.
chr2R	14047955	14047956	.	.	.	.
chr2R	14082204	14082205	.	.	.	.
chr2R	14844604	14844605	.	.	.	.
chrX	981094	981095	.	.	.	.
chrX	1104078	1104079	.	.	.	.
chrX	1802230	1802231	.	.	.	.
chrX	2338006	2338007	.	.	.	.
chrX	3376808	3376809	.	.	.	.
chrX	7955508	7955509	CG2252-RC	.	.	.
chrX	8318666	8318667	.	.	.	.
chrX	8614434	8614435	.	.	.	.
chrX	10367140	10367141	.	.	.	.
chrX	11458081	11458082	.	.	.	.
chrX	11728859	11728860	.	.	.	.
chrX	13703043	13703044	.	.	.	.
chrX	15213463	15213464	.	.	.	.
chrX	15468634	15468635	.	.	.	.
chrX	20122348	20122349	.	.	.	.
chrX	20265390	20265391	.	.	.	.

## Sheet: 5kb_Peak_to_Gene
#feature.id	chr_1	start_1	end_1	dist_closest_1	chr_2	start_2	end_2	dist_closest_2	chr_3	start_3	end_3	dist_closest_3	chr_4	start_4	end_4	dist_closest_4
CG8827-RA	.	.	.	.	.	.	.	.	.	.	.	.	.	.	.	.
CG33466-RA	.	.	.	.	.	.	.	.	.	.	.	.	.	.	.	.
CG16869-RA	.	.	.	.	.	.	.	.	.	.	.	.	.	.	.	.
CG3218-RA	.	.	.	.	.	.	.	.	.	.	.	.	.	.	.	.
CG8649-RD	.	.	.	.	.	.	.	.	.	.	.	.	.	.	.	.
CG1944-RA	.	.	.	.	.	.	.	.	.	.	.	.	.	.	.	.
CG1048-RA	.	.	.	.	.	.	.	.	.	.	.	.	.	.	.	.
CG13653-RA	chr3R	21020626	21020627	655	.	.	.	.	.	.	.	.	.	.	.	.
CG5055-RB	.	.	.	.	.	.	.	.	.	.	.	.	.	.	.	.
CG12283-RA	.	.	.	.	.	.	.	.	.	.	.	.	.	.	.	.
CG7997-RB	.	.	.	.	.	.	.	.	.	.	.	.	.	.	.	.
CG8095-RB	.	.	.	.	.	.	.	.	.	.	.	.	.	.	.	.
CG2762-RA	.	.	.	.	.	.	.	.	.	.	.	.	.	.	.	.
CG18088-RA	.	.	.	.	.	.	.	.	.	.	.	.	.	.	.	.
CG5187-RA	.	.	.	.	.	.	.	.	.	.	.	.	.	.	.	.
CG9520-RA	.	.	.	.	.	.	.	.	.	.	.	.	.	.	.	.
CG12011-RA	.	.	.	.	.	.	.	.	.	.	.	.	.	.	.	.
CG13800-RA	.	.	.	.	.	.	.	.	.	.	.	.	.	.	.	.
CG10619-RB	.	.	.	.	.	.	.	.	.	.	.	.	.	.	.	.
CG31902-RB	.	.	.	.	.	.	.	.	.	.	.	.	.	.	.	.
CG12919-RA	chr2R	5965625	5965626	244	.	.	.	.	.	.	.	.	.	.	.	.
CG5399-RA	.	.	.	.	.	.	.	.	.	.	.	.	.	.	.	.
CG8084-RA	.	.	.	.	.	.	.	.	.	.	.	.	.	.	.	.
CG11893-RA	.	.	.	.	.	.	.	.	.	.	.	.	.	.	.	.
CG45263-RA	chr3R	4303226	4303227	0	.	.	.	.	.	.	.	.	.	.	.	.
CG13912-RA	.	.	.	.	.	.	.	.	.	.	.	.	.	.	.	.
CG33956-RD	.	.	.	.	.	.	.	.	.	.	.	.	.	.	.	.
CG6394-RA	.	.	.	.	.	.	.	.	.	.	.	.	.	.	.	.
CG9446-RB	.	.	.	.	.	.	.	.	.	.	.	.	.	.	.	.
CG1046-RA	chr3R	2580529	2580530	607	.	.	.	.	.	.	.	.	.	.	.	.
CG17574-RD	.	.	.	.	.	.	.	.	.	.	.	.	.	.	.	.
CG2947-RB	.	.	.	.	.	.	.	.	.	.	.	.	.	.	.	.
CG15236-RB	.	.	.	.	.	.	.	.	.	.	.	.	.	.	.	.
CG7530-RC	.	.	.	.	.	.	.	.	.	.	.	.	.	.	.	.
CG42666-RC	.	.	.	.	.	.	.	.	.	.	.	.	.	.	.	.
CG7005-RA	.	.	.	.	.	.	.	.	.	.	.	.	.	.	.	.
CG4193-RA	.	.	.	.	.	.	.	.	.	.	.	.	.	.	.	.
CG34373-RG	chr3L	8068112	8068113	2379	.	.	.	.	.	.	.	.	.	.	.	.
CG16778-RC	.	.	.	.	.	.	.	.	.	.	.	.	.	.	.	.
CG3940-RA	.	.	.	.	.	.	.	.	.	.	.	.	.	.	.	.
CG15671-RA	.	.	.	.	.	.	.	.	.	.	.	.	.	.	.	.
CG43332-RA	.	.	.	.	.	.	.	.	.	.	.	.	.	.	.	.
CG6234-RA	.	.	.	.	.	.	.	.	.	.	.	.	.	.	.	.
CG7590-RA	.	.	.	.	.	.	.	.	.	.	.	.	.	.	.	.
CG12212-RA	.	.	.	.	.	.	.	.	.	.	.	.	.	.	.	.
CG31449-RA	chr3R	8293681	8293682	180	.	.	.	.	.	.	.	.	.	.	.	.
CG5133-RA	chr3L	9034929	9034930	0	chr3L	9035482	9035483	0	chr3L	9036934	9036935	0	.	.	.	.
CG5661-RA	.	.	.	.	.	.	.	.	.	.	.	.	.	.	.	.
CG42365-RA	.	.	.	.	.	.	.	.	.	.	.	.	.	.	.	.
CG31641-RC	.	.	.	.	.	.	.	.	.	.	.	.	.	.	.	.
CG30463-RC	.	.	.	.	.	.	.	.	.	.	.	.	.	.	.	.
CG8974-RA	.	.	.	.	.	.	.	.	.	.	.	.	.	.	.	.
CG5442-RA	chr2L	12436393	12436394	1733	.	.	.	.	.	.	.	.	.	.	.	.
CG5093-RA	.	.	.	.	.	.	.	.	.	.	.	.	.	.	.	.
CG17524-RA	.	.	.	.	.	.	.	.	.	.	.	.	.	.	.	.
CG31462-RA	.	.	.	.	.	.	.	.	.	.	.	.	.	.	.	.
CG2674-RG	.	.	.	.	.	.	.	.	.	.	.	.	.	.	.	.
CG44774-RA	.	.	.	.	.	.	.	.	.	.	.	.	.	.	.	.
CG13654-RA	chr3R	21020626	21020627	4913	.	.	.	.	.	.	.	.	.	.	.	.
CG3206-RA	.	.	.	.	.	.	.	.	.	.	.	.	.	.	.	.
CG15162-RA	.	.	.	.	.	.	.	.	.	.	.	.	.	.	.	.
CG33300-RA	.	.	.	.	.	.	.	.	.	.	.	.	.	.	.	.
CG5014-RC	.	.	.	.	.	.	.	.	.	.	.	.	.	.	.	.
CG6753-RA	.	.	.	.	.	.	.	.	.	.	.	.	.	.	.	.
CG1916-RA	chr2R	5378454	5378455	3219	.	.	.	.	.	.	.	.	.	.	.	.
CG4421-RA	.	.	.	.	.	.	.	.	.	.	.	.	.	.	.	.
CG8448-RC	.	.	.	.	.	.	.	.	.	.	.	.	.	.	.	.
CG7995-RD	.	.	.	.	.	.	.	.	.	.	.	.	.	.	.	.
CG11164-RA	.	.	.	.	.	.	.	.	.	.	.	.	.	.	.	.
CG31760-RA	.	.	.	.	.	.	.	.	.	.	.	.	.	.	.	.
CG10082-RB	.	.	.	.	.	.	.	.	.	.	.	.	.	.	.	.
CG3664-RF	.	.	.	.	.	.	.	.	.	.	.	.	.	.	.	.
CG2269-RC	.	.	.	.	.	.	.	.	.	.	.	.	.	.	.	.
CG10626-RA	.	.	.	.	.	.	.	.	.	.	.	.	.	.	.	.
CG4408-RA	.	.	.	.	.	.	.	.	.	.	.	.	.	.	.	.
CG9339-RE	.	.	.	.	.	.	.	.	.	.	.	.	.	.	.	.
CG42329-RA	.	.	.	.	.	.	.	.	.	.	.	.	.	.	.	.
CG9734-RC	.	.	.	.	.	.	.	.	.	.	.	.	.	.	.	.
CG7272-RA	.	.	.	.	.	.	.	.	.	.	.	.	.	.	.	.
CG31064-RA	chr3R	23064849	23064850	49	.	.	.	.	.	.	.	.	.	.	.	.
CG10360-RB	.	.	.	.	.	.	.	.	.	.	.	.	.	.	.	.
CG15817-RA	.	.	.	.	.	.	.	.	.	.	.	.	.	.	.	.
CG3798-RA	.	.	.	.	.	.	.	.	.	.	.	.	.	.	.	.
CG32021-RA	.	.	.	.	.	.	.	.	.	.	.	.	.	.	.	.
CG1389-RA	.	.	.	.	.	.	.	.	.	.	.	.	.	.	.	.
CG8849-RA	.	.	.	.	.	.	.	.	.	.	.	.	.	.	.	.
CG30382-RA	.	.	.	.	.	.	.	.	.	.	.	.	.	.	.	.
CG14545-RA	.	.	.	.	.	.	.	.	.	.	.	.	.	.	.	.
CG33156-RB	.	.	.	.	.	.	.	.	.	.	.	.	.	.	.	.
CG5272-RA	.	.	.	.	.	.	.	.	.	.	.	.	.	.	.	.
CG3752-RA	.	.	.	.	.	.	.	.	.	.	.	.	.	.	.	.
CG9674-RD	.	.	.	.	.	.	.	.	.	.	.	.	.	.	.	.
CG13610-RA	.	.	.	.	.	.	.	.	.	.	.	.	.	.	.	.
CG5099-RB	.	.	.	.	.	.	.	.	.	.	.	.	.	.	.	.
CG8632-RA	.	.	.	.	.	.	.	.	.	.	.	.	.	.	.	.
CG7937-RA	.	.	.	.	.	.	.	.	.	.	.	.	.	.	.	.
CG8524-RB	.	.	.	.	.	.	.	.	.	.	.	.	.	.	.	.
CG3429-RA	.	.	.	.	.	.	.	.	.	.	.	.	.	.	.	.
CG32581-RB	.	.	.	.	.	.	.	.	.	.	.	.	.	.	.	.
CG4302-RA	.	.	.	.	.	.	.	.	.	.	.	.	.	.	.	.
CG8385-RH	.	.	.	.	.	.	.	.	.	.	.	.	.	.	.	.
CG15658-RA	.	.	.	.	.	.	.	.	.	.	.	.	.	.	.	.
CG10184-RA	.	.	.	.	.	.	.	.	.	.	.	.	.	.	.	.
CG32697-RA	.	.	.	.	.	.	.	.	.	.	.	.	.	.	.	.
CG6721-RA	chr3L	9848822	9848823	442	chr3L	9847921	9847922	0	.	.	.	.	.	.	.	.
CG10072-RA	.	.	.	.	.	.	.	.	.	.	.	.	.	.	.	.
CG4404-RA	.	.	.	.	.	.	.	.	.	.	.	.	.	.	.	.
CG7660-RB	.	.	.	.	.	.	.	.	.	.	.	.	.	.	.	.
CG10236-RA	.	.	.	.	.	.	.	.	.	.	.	.	.	.	.	.
CG5888-RA	.	.	.	.	.	.	.	.	.	.	.	.	.	.	.	.
CG16983-RF	.	.	.	.	.	.	.	.	.	.	.	.	.	.	.	.
CG5481-RA	.	.	.	.	.	.	.	.	.	.	.	.	.	.	.	.
CG32434-RC	chr3L	21060642	21060643	345	.	.	.	.	.	.	.	.	.	.	.	.
CG2125-RA	.	.	.	.	.	.	.	.	.	.	.	.	.	.	.	.
CG17941-RA	.	.	.	.	.	.	.	.	.	.	.	.	.	.	.	.
CG8495-RC	.	.	.	.	.	.	.	.	.	.	.	.	.	.	.	.
CG34214-RA	.	.	.	.	.	.	.	.	.	.	.	.	.	.	.	.
CG12369-RB	.	.	.	.	.	.	.	.	.	.	.	.	.	.	.	.
CG9075-RB	.	.	.	.	.	.	.	.	.	.	.	.	.	.	.	.
CG3938-RB	.	.	.	.	.	.	.	.	.	.	.	.	.	.	.	.
CG12028-RA	.	.	.	.	.	.	.	.	.	.	.	.	.	.	.	.
CG11849-RA	.	.	.	.	.	.	.	.	.	.	.	.	.	.	.	.
CG17348-RA	.	.	.	.	.	.	.	.	.	.	.	.	.	.	.	.
CG18412-RA	.	.	.	.	.	.	.	.	.	.	.	.	.	.	.	.
CG7649-RB	.	.	.	.	.	.	.	.	.	.	.	.	.	.	.	.
CG13333-RA	chr2R	9448207	9448208	3359	.	.	.	.	.	.	.	.	.	.	.	.
CG3423-RA	.	.	.	.	.	.	.	.	.	.	.	.	.	.	.	.
CG14025-RC	.	.	.	.	.	.	.	.	.	.	.	.	.	.	.	.
CG15010-RA	chr3L	4252359	4252360	239	chr3L	4253025	4253026	905	.	.	.	.	.	.	.	.
CG3048-RA	.	.	.	.	.	.	.	.	.	.	.	.	.	.	.	.
CG34137-RA	.	.	.	.	.	.	.	.	.	.	.	.	.	.	.	.
CG3166-RB	.	.	.	.	.	.	.	.	.	.	.	.	.	.	.	.
CG1691-RF	.	.	.	.	.	.	.	.	.	.	.	.	.	.	.	.
CG15288-RB	chr2L	14261982	14261983	1539	.	.	.	.	.	.	.	.	.	.	.	.
CG33232-RC	.	.	.	.	.	.	.	.	.	.	.	.	.	.	.	.
CG6868-RA	.	.	.	.	.	.	.	.	.	.	.	.	.	.	.	.
CG4922-RA	.	.	.	.	.	.	.	.	.	.	.	.	.	.	.	.
CG3779-RA	.	.	.	.	.	.	.	.	.	.	.	.	.	.	.	.
CG31531-RB	.	.	.	.	.	.	.	.	.	.	.	.	.	.	.	.
CG7271-RA	.	.	.	.	.	.	.	.	.	.	.	.	.	.	.	.
CG34383-RC	.	.	.	.	.	.	.	.	.	.	.	.	.	.	.	.
CG9775-RC	.	.	.	.	.	.	.	.	.	.	.	.	.	.	.	.
CG3322-RA	.	.	.	.	.	.	.	.	.	.	.	.	.	.	.	.
CG31607-RA	.	.	.	.	.	.	.	.	.	.	.	.	.	.	.	.
CG18255-RD	.	.	.	.	.	.	.	.	.	.	.	.	.	.	.	.
CG10293-RC	.	.	.	.	.	.	.	.	.	.	.	.	.	.	.	.
CG10079-RB	chr2R	17433575	17433576	1498	chr2R	17432976	17432977	2097	.	.	.	.	.	.	.	.
CG12082-RA	.	.	.	.	.	.	.	.	.	.	.	.	.	.	.	.
CG4216-RA	.	.	.	.	.	.	.	.	.	.	.	.	.	.	.	.
CG11851-RA	.	.	.	.	.	.	.	.	.	.	.	.	.	.	.	.
CG18111-RA	.	.	.	.	.	.	.	.	.	.	.	.	.	.	.	.
CG42278-RC	.	.	.	.	.	.	.	.	.	.	.	.	.	.	.	.
CG2252-RC	chrX	7955508	7955509	38	.	.	.	.	.	.	.	.	.	.	.	.
CG31317-RA	.	.	.	.	.	.	.	.	.	.	.	.	.	.	.	.
CG11988-RA	.	.	.	.	.	.	.	.	.	.	.	.	.	.	.	.
CG8434-RA	.	.	.	.	.	.	.	.	.	.	.	.	.	.	.	.
CG7540-RA	.	.	.	.	.	.	.	.	.	.	.	.	.	.	.	.
CG14080-RB	.	.	.	.	.	.	.	.	.	.	.	.	.	.	.	.
CG3424-RA	.	.	.	.	.	.	.	.	.	.	.	.	.	.	.	.
CG33196-RC	.	.	.	.	.	.	.	.	.	.	.	.	.	.	.	.
CG14985-RB	.	.	.	.	.	.	.	.	.	.	.	.	.	.	.	.
CG30023-RA	.	.	.	.	.	.	.	.	.	.	.	.	.	.	.	.
CG13651-RA	.	.	.	.	.	.	.	.	.	.	.	.	.	.	.	.
CG3502-RB	.	.	.	.	.	.	.	.	.	.	.	.	.	.	.	.
CG32227-RA	.	.	.	.	.	.	.	.	.	.	.	.	.	.	.	.
CG7250-RA	.	.	.	.	.	.	.	.	.	.	.	.	.	.	.	.
CG8654-RA	.	.	.	.	.	.	.	.	.	.	.	.	.	.	.	.
CG30015-RD	chr2R	6731669	6731670	140	.	.	.	.	.	.	.	.	.	.	.	.
CG33868-RA	.	.	.	.	.	.	.	.	.	.	.	.	.	.	.	.
CG13425-RB	.	.	.	.	.	.	.	.	.	.	.	.	.	.	.	.
CG8384-RA	chr3R	21868052	21868053	0	chr3R	21868630	21868631	0	.	.	.	.	.	.	.	.
CG11949-RA	.	.	.	.	.	.	.	.	.	.	.	.	.	.	.	.
CG14938-RD	.	.	.	.	.	.	.	.	.	.	.	.	.	.	.	.
CG3937-RB	.	.	.	.	.	.	.	.	.	.	.	.	.	.	.	.
CG32062-RG	.	.	.	.	.	.	.	.	.	.	.	.	.	.	.	.
CG6885-RA	.	.	.	.	.	.	.	.	.	.	.	.	.	.	.	.
CG9623-RB	.	.	.	.	.	.	.	.	.	.	.	.	.	.	.	.
CG4702-RA	chr3R	7954458	7954459	538	.	.	.	.	.	.	.	.	.	.	.	.
CG17579-RB	chr2R	8664416	8664417	3632	.	.	.	.	.	.	.	.	.	.	.	.
CG17894-RB	.	.	.	.	.	.	.	.	.	.	.	.	.	.	.	.
CG2028-RC	chrX	12548478	12548479	294	.	.	.	.	.	.	.	.	.	.	.	.
CG9326-RC	.	.	.	.	.	.	.	.	.	.	.	.	.	.	.	.
CG17117-RE	.	.	.	.	.	.	.	.	.	.	.	.	.	.	.	.
CG17510-RA	.	.	.	.	.	.	.	.	.	.	.	.	.	.	.	.
CG8595-RA	.	.	.	.	.	.	.	.	.	.	.	.	.	.	.	.
CG31721-RA	.	.	.	.	.	.	.	.	.	.	.	.	.	.	.	.
CG1374-RA	.	.	.	.	.	.	.	.	.	.	.	.	.	.	.	.
CG12908-RA	.	.	.	.	.	.	.	.	.	.	.	.	.	.	.	.
CG1915-RC	.	.	.	.	.	.	.	.	.	.	.	.	.	.	.	.
CG2986-RE	.	.	.	.	.	.	.	.	.	.	.	.	.	.	.	.
CG17131-RB	.	.	.	.	.	.	.	.	.	.	.	.	.	.	.	.
CG10112-RA	.	.	.	.	.	.	.	.	.	.	.	.	.	.	.	.
CG5080-RB	.	.	.	.	.	.	.	.	.	.	.	.	.	.	.	.
CG10287-RA	.	.	.	.	.	.	.	.	.	.	.	.	.	.	.	.
CG7884-RA	.	.	.	.	.	.	.	.	.	.	.	.	.	.	.	.
CG3851-RA	.	.	.	.	.	.	.	.	.	.	.	.	.	.	.	.
CG30080-RA	.	.	.	.	.	.	.	.	.	.	.	.	.	.	.	.
CG3625-RB	.	.	.	.	.	.	.	.	.	.	.	.	.	.	.	.
CG1897-RA	.	.	.	.	.	.	.	.	.	.	.	.	.	.	.	.
CG3388-RA	.	.	.	.	.	.	.	.	.	.	.	.	.	.	.	.
CG32019-RE	.	.	.	.	.	.	.	.	.	.	.	.	.	.	.	.
CG5899-RB	.	.	.	.	.	.	.	.	.	.	.	.	.	.	.	.
CG12052-RA	chr2R	6422852	6422853	317	.	.	.	.	.	.	.	.	.	.	.	.
CG10521-RA	.	.	.	.	.	.	.	.	.	.	.	.	.	.	.	.
CG10067-RA	.	.	.	.	.	.	.	.	.	.	.	.	.	.	.	.
CG5779-RA	.	.	.	.	.	.	.	.	.	.	.	.	.	.	.	.
CG31020-RA	.	.	.	.	.	.	.	.	.	.	.	.	.	.	.	.
CG11527-RA	.	.	.	.	.	.	.	.	.	.	.	.	.	.	.	.
CG12653-RA	.	.	.	.	.	.	.	.	.	.	.	.	.	.	.	.
CG8799-RA	.	.	.	.	.	.	.	.	.	.	.	.	.	.	.	.
CG34379-RD	.	.	.	.	.	.	.	.	.	.	.	.	.	.	.	.
CG1056-RB	.	.	.	.	.	.	.	.	.	.	.	.	.	.	.	.
CG12443-RA	.	.	.	.	.	.	.	.	.	.	.	.	.	.	.	.
CG31666-RD	.	.	.	.	.	.	.	.	.	.	.	.	.	.	.	.
CG2264-RB	.	.	.	.	.	.	.	.	.	.	.	.	.	.	.	.
CG12296-RA	.	.	.	.	.	.	.	.	.	.	.	.	.	.	.	.
CG1934-RA	.	.	.	.	.	.	.	.	.	.	.	.	.	.	.	.
CG4158-RA	.	.	.	.	.	.	.	.	.	.	.	.	.	.	.	.
CG11069-RA	.	.	.	.	.	.	.	.	.	.	.	.	.	.	.	.
CG4898-RB	chr3R	11106611	11106612	642	.	.	.	.	.	.	.	.	.	.	.	.
CG18024-RA	.	.	.	.	.	.	.	.	.	.	.	.	.	.	.	.
CG17046-RC	.	.	.	.	.	.	.	.	.	.	.	.	.	.	.	.
CG9689-RA	.	.	.	.	.	.	.	.	.	.	.	.	.	.	.	.
CG33103-RC	.	.	.	.	.	.	.	.	.	.	.	.	.	.	.	.
CG3401-RA	.	.	.	.	.	.	.	.	.	.	.	.	.	.	.	.
CG1244-RB	.	.	.	.	.	.	.	.	.	.	.	.	.	.	.	.
CG12063-RA	.	.	.	.	.	.	.	.	.	.	.	.	.	.	.	.
CG9628-RB	.	.	.	.	.	.	.	.	.	.	.	.	.	.	.	.
CG10717-RA	.	.	.	.	.	.	.	.	.	.	.	.	.	.	.	.
CG31045-RF	.	.	.	.	.	.	.	.	.	.	.	.	.	.	.	.
CG9653-RA	chrX	7201568	7201569	405	.	.	.	.	.	.	.	.	.	.	.	.
CG10325-RA	.	.	.	.	.	.	.	.	.	.	.	.	.	.	.	.
CG9073-RA	.	.	.	.	.	.	.	.	.	.	.	.	.	.	.	.
CG33555-RG	.	.	.	.	.	.	.	.	.	.	.	.	.	.	.	.
CG4844-RA	.	.	.	.	.	.	.	.	.	.	.	.	.	.	.	.
CG10037-RA	.	.	.	.	.	.	.	.	.	.	.	.	.	.	.	.
CG6634-RA	chr2L	5461308	5461309	332	.	.	.	.	.	.	.	.	.	.	.	.
CG3254-RA	.	.	.	.	.	.	.	.	.	.	.	.	.	.	.	.
CG2184-RB	.	.	.	.	.	.	.	.	.	.	.	.	.	.	.	.
CG4007-RA	chr2R	9046051	9046052	1191	.	.	.	.	.	.	.	.	.	.	.	.
CG9224-RA	.	.	.	.	.	.	.	.	.	.	.	.	.	.	.	.
CG33183-RA	.	.	.	.	.	.	.	.	.	.	.	.	.	.	.	.
CG10719-RC	.	.	.	.	.	.	.	.	.	.	.	.	.	.	.	.
CG2049-RG	.	.	.	.	.	.	.	.	.	.	.	.	.	.	.	.
CG11895-RA	.	.	.	.	.	.	.	.	.	.	.	.	.	.	.	.
CG7178-RA	.	.	.	.	.	.	.	.	.	.	.	.	.	.	.	.
CG2330-RA	.	.	.	.	.	.	.	.	.	.	.	.	.	.	.	.
CG1856-RA	.	.	.	.	.	.	.	.	.	.	.	.	.	.	.	.
CG11387-RA	chrX	7502099	7502100	1081	.	.	.	.	.	.	.	.	.	.	.	.
CG18290-RA	.	.	.	.	.	.	.	.	.	.	.	.	.	.	.	.
CG14351-RA	.	.	.	.	.	.	.	.	.	.	.	.	.	.	.	.
CG15098-RA	.	.	.	.	.	.	.	.	.	.	.	.	.	.	.	.
CG9491-RC	.	.	.	.	.	.	.	.	.	.	.	.	.	.	.	.
CG13194-RB	.	.	.	.	.	.	.	.	.	.	.	.	.	.	.	.
CG3108-RA	.	.	.	.	.	.	.	.	.	.	.	.	.	.	.	.
CG12311-RA	.	.	.	.	.	.	.	.	.	.	.	.	.	.	.	.
CG13920-RA	.	.	.	.	.	.	.	.	.	.	.	.	.	.	.	.
CG17228-RF	.	.	.	.	.	.	.	.	.	.	.	.	.	.	.	.
CG4396-RA	chrX	12832367	12832368	233	.	.	.	.	.	.	.	.	.	.	.	.
CG31300-RA	.	.	.	.	.	.	.	.	.	.	.	.	.	.	.	.
CG1151-RA	.	.	.	.	.	.	.	.	.	.	.	.	.	.	.	.
CG7756-RA	.	.	.	.	.	.	.	.	.	.	.	.	.	.	.	.
CG5191-RC	.	.	.	.	.	.	.	.	.	.	.	.	.	.	.	.
CG1153-RA	.	.	.	.	.	.	.	.	.	.	.	.	.	.	.	.
CG17420-RD	.	.	.	.	.	.	.	.	.	.	.	.	.	.	.	.
CG7675-RA	.	.	.	.	.	.	.	.	.	.	.	.	.	.	.	.
CG8193-RA	.	.	.	.	.	.	.	.	.	.	.	.	.	.	.	.
CG1130-RA	.	.	.	.	.	.	.	.	.	.	.	.	.	.	.	.
CG12172-RA	.	.	.	.	.	.	.	.	.	.	.	.	.	.	.	.
CG8376-RA	.	.	.	.	.	.	.	.	.	.	.	.	.	.	.	.
CG5596-RB	.	.	.	.	.	.	.	.	.	.	.	.	.	.	.	.
CG15282-RA	.	.	.	.	.	.	.	.	.	.	.	.	.	.	.	.
CG32491-RG	chr3R	17199263	17199264	0	.	.	.	.	.	.	.	.	.	.	.	.
CG9611-RE	.	.	.	.	.	.	.	.	.	.	.	.	.	.	.	.
CG17927-RD	.	.	.	.	.	.	.	.	.	.	.	.	.	.	.	.
CG2666-RB	.	.	.	.	.	.	.	.	.	.	.	.	.	.	.	.
CG32209-RB	.	.	.	.	.	.	.	.	.	.	.	.	.	.	.	.
CG18507-RB	.	.	.	.	.	.	.	.	.	.	.	.	.	.	.	.
CG7225-RA	.	.	.	.	.	.	.	.	.	.	.	.	.	.	.	.
CG13906-RA	.	.	.	.	.	.	.	.	.	.	.	.	.	.	.	.
CG6883-RA	chr3L	378266	378267	949	.	.	.	.	.	.	.	.	.	.	.	.
CG34416-RN	.	.	.	.	.	.	.	.	.	.	.	.	.	.	.	.
CG30413-RA	.	.	.	.	.	.	.	.	.	.	.	.	.	.	.	.
CG18783-RB	chr2L	6088569	6088570	2847	.	.	.	.	.	.	.	.	.	.	.	.
CG43366-RA	.	.	.	.	.	.	.	.	.	.	.	.	.	.	.	.
CG31813-RA	.	.	.	.	.	.	.	.	.	.	.	.	.	.	.	.
CG12210-RA	.	.	.	.	.	.	.	.	.	.	.	.	.	.	.	.
CG11049-RG	.	.	.	.	.	.	.	.	.	.	.	.	.	.	.	.
CG4467-RA	.	.	.	.	.	.	.	.	.	.	.	.	.	.	.	.
CG9660-RE	.	.	.	.	.	.	.	.	.	.	.	.	.	.	.	.
CG10382-RA	.	.	.	.	.	.	.	.	.	.	.	.	.	.	.	.
CG32150-RA	.	.	.	.	.	.	.	.	.	.	.	.	.	.	.	.
CG7526-RC	.	.	.	.	.	.	.	.	.	.	.	.	.	.	.	.
CG8587-RA	.	.	.	.	.	.	.	.	.	.	.	.	.	.	.	.
CG1342-RA	.	.	.	.	.	.	.	.	.	.	.	.	.	.	.	.
CG10591-RA	chr3L	5597381	5597382	4591	.	.	.	.	.	.	.	.	.	.	.	.
CG1157-RA	.	.	.	.	.	.	.	.	.	.	.	.	.	.	.	.
CG33715-RB	.	.	.	.	.	.	.	.	.	.	.	.	.	.	.	.
CG9614-RM	.	.	.	.	.	.	.	.	.	.	.	.	.	.	.	.
CG7816-RD	.	.	.	.	.	.	.	.	.	.	.	.	.	.	.	.
CG7283-RC	.	.	.	.	.	.	.	.	.	.	.	.	.	.	.	.
CG42684-RD	.	.	.	.	.	.	.	.	.	.	.	.	.	.	.	.
CG40263-RA	.	.	.	.	.	.	.	.	.	.	.	.	.	.	.	.
CG6024-RD	.	.	.	.	.	.	.	.	.	.	.	.	.	.	.	.
CG8493-RB	.	.	.	.	.	.	.	.	.	.	.	.	.	.	.	.
CG14253-RB	.	.	.	.	.	.	.	.	.	.	.	.	.	.	.	.
CG13377-RA	.	.	.	.	.	.	.	.	.	.	.	.	.	.	.	.
CG6611-RC	.	.	.	.	.	.	.	.	.	.	.	.	.	.	.	.
CG7847-RB	.	.	.	.	.	.	.	.	.	.	.	.	.	.	.	.
CG9828-RB	.	.	.	.	.	.	.	.	.	.	.	.	.	.	.	.
CG15013-RA	.	.	.	.	.	.	.	.	.	.	.	.	.	.	.	.
CG9184-RA	.	.	.	.	.	.	.	.	.	.	.	.	.	.	.	.
CG6434-RA	.	.	.	.	.	.	.	.	.	.	.	.	.	.	.	.
CG31997-RA	.	.	.	.	.	.	.	.	.	.	.	.	.	.	.	.
CG13159-RA	.	.	.	.	.	.	.	.	.	.	.	.	.	.	.	.
CG32031-RC	.	.	.	.	.	.	.	.	.	.	.	.	.	.	.	.
CG8547-RB	chr2R	10158140	10158141	3020	.	.	.	.	.	.	.	.	.	.	.	.
CG15822-RB	.	.	.	.	.	.	.	.	.	.	.	.	.	.	.	.
CG17888-RF	.	.	.	.	.	.	.	.	.	.	.	.	.	.	.	.
CG3114-RH	.	.	.	.	.	.	.	.	.	.	.	.	.	.	.	.
CG3153-RA	.	.	.	.	.	.	.	.	.	.	.	.	.	.	.	.
CG17800-RBB	.	.	.	.	.	.	.	.	.	.	.	.	.	.	.	.
CG13475-RA	.	.	.	.	.	.	.	.	.	.	.	.	.	.	.	.
CG7047-RB	.	.	.	.	.	.	.	.	.	.	.	.	.	.	.	.
CG11502-RC	.	.	.	.	.	.	.	.	.	.	.	.	.	.	.	.
CG42280-RE	.	.	.	.	.	.	.	.	.	.	.	.	.	.	.	.
CG18004-RC	.	.	.	.	.	.	.	.	.	.	.	.	.	.	.	.
CG32490-RL	.	.	.	.	.	.	.	.	.	.	.	.	.	.	.	.
CG9739-RD	.	.	.	.	.	.	.	.	.	.	.	.	.	.	.	.
CG15427-RC	.	.	.	.	.	.	.	.	.	.	.	.	.	.	.	.
CG33991-RB	.	.	.	.	.	.	.	.	.	.	.	.	.	.	.	.
FlyExpress_Salm	.	.	.	.	.	.	.	.	.	.	.	.	.	.	.	.
FlyExpress_Bun	.	.	.	.	.	.	.	.	.	.	.	.	.	.	.	.
FlyExpress_CG15480	chr2L	13225282	13225283	76	chr2L	13227161	13227162	1955	.	.	.	.	.	.	.	.
FlyExpress_Su(H)	chr2L	15039353	15039354	134	chr2L	15038932	15038933	555	.	.	.	.	.	.	.	.
FlyExpress_Kel	.	.	.	.	.	.	.	.	.	.	.	.	.	.	.	.
FlyExpress_cad	.	.	.	.	.	.	.	.	.	.	.	.	.	.	.	.
FlyExpress_atet	.	.	.	.	.	.	.	.	.	.	.	.	.	.	.	.
FlyExpress_Rapgap1	.	.	.	.	.	.	.	.	.	.	.	.	.	.	.	.
FlyExpress_net	chr2L	91431	91432	4049	chr2L	91988	91989	4606	.	.	.	.	.	.	.	.
FlyExpress_Scat	.	.	.	.	.	.	.	.	.	.	.	.	.	.	.	.
Flyexpress_cyp310a1	.	.	.	.	.	.	.	.	.	.	.	.	.	.	.	.
FlyExpress_CG15094	.	.	.	.	.	.	.	.	.	.	.	.	.	.	.	.
FlyExpress_l(2)08717	chr2R	14690275	14690276	0	.	.	.	.	.	.	.	.	.	.	.	.
FlyExpress_CG5532	.	.	.	.	.	.	.	.	.	.	.	.	.	.	.	.
FlyExpress_CG2915	.	.	.	.	.	.	.	.	.	.	.	.	.	.	.	.
FlyExpress_Dap	.	.	.	.	.	.	.	.	.	.	.	.	.	.	.	.
FlyExpress_inv	.	.	.	.	.	.	.	.	.	.	.	.	.	.	.	.
FlyExpress_Chrb	.	.	.	.	.	.	.	.	.	.	.	.	.	.	.	.
FlyExpress_CG9238	.	.	.	.	.	.	.	.	.	.	.	.	.	.	.	.
FlyExpress_aos	.	.	.	.	.	.	.	.	.	.	.	.	.	.	.	.
FlyExpress_CG2162	chr3L	3037782	3037783	0	.	.	.	.	.	.	.	.	.	.	.	.
FlyExpress_CG10479	.	.	.	.	.	.	.	.	.	.	.	.	.	.	.	.
FlyExpress_Dl	.	.	.	.	.	.	.	.	.	.	.	.	.	.	.	.
FlyExpress_bnl	.	.	.	.	.	.	.	.	.	.	.	.	.	.	.	.
FlyExpress_CG33099	.	.	.	.	.	.	.	.	.	.	.	.	.	.	.	.
FlyExpress_e(spl)m5-HLH	.	.	.	.	.	.	.	.	.	.	.	.	.	.	.	.
FlyExpress_Ama	.	.	.	.	.	.	.	.	.	.	.	.	.	.	.	.
FlyExpress_CG11966	.	.	.	.	.	.	.	.	.	.	.	.	.	.	.	.
FlyExpress_CG12420	.	.	.	.	.	.	.	.	.	.	.	.	.	.	.	.
FlyExpress_yellow-e3	.	.	.	.	.	.	.	.	.	.	.	.	.	.	.	.
FlyExpress_mew	.	.	.	.	.	.	.	.	.	.	.	.	.	.	.	.
FlyExpress_rst	.	.	.	.	.	.	.	.	.	.	.	.	.	.	.	.

## Sheet: 10kb_Gene_to_Peak
#chr	start	end	feature.id_1	feature.id_2	feature.id_3	feature.id_4
chr2L	10647830	10647831	.	.	.	.
chr2R	17252137	17252138	.	.	.	.
chr2L	18358209	18358210	.	.	.	.
chr3L	16581569	16581570	.	.	.	.
chr3R	11854444	11854445	.	.	.	.
chr2R	7086569	7086570	.	.	.	.
chr3L	6760281	6760282	.	.	.	.
chr2L	8675792	8675793	.	.	.	.
chr2R	9076973	9076974	.	.	.	.
chrX	1538304	1538305	.	.	.	.
chr3R	2194114	2194115	.	.	.	.
chr3L	6182216	6182217	.	.	.	.
chr3R	25871314	25871315	.	.	.	.
chrX	9578725	9578726	CG12653-RA	.	.	.
chr3L	6178025	6178026	.	.	.	.
chr3L	9035482	9035483	CG5133-RA	CG32031-RC	.	.
chr3L	3197621	3197622	.	.	.	.
chr3L	6282219	6282220	.	.	.	.
chr2R	9472167	9472168	.	.	.	.
chrX	2059839	2059840	.	.	.	.
chr2L	2455355	2455356	.	.	.	.
chr3L	12698587	12698588	.	.	.	.
chr3L	8100462	8100463	.	.	.	.
chr2L	12011804	12011805	.	.	.	.
chrX	4091362	4091363	.	.	.	.
chrX	15988240	15988241	.	.	.	.
chr2L	18088121	18088122	.	.	.	.
chrX	8724058	8724059	.	.	.	.
chrX	5448283	5448284	.	.	.	.
chr3L	21019384	21019385	.	.	.	.
chr3L	21721902	21721903	.	.	.	.
chr3L	9848822	9848823	CG6721-RA	.	.	.
chr3L	16359654	16359655	.	.	.	.
chr3R	4303226	4303227	CG45263-RA	.	.	.
chr2L	2457158	2457159	.	.	.	.
chrX	16135998	16135999	.	.	.	.
chr2R	20585482	20585483	.	.	.	.
chr2R	18576624	18576625	.	.	.	.
chr3R	4031499	4031500	.	.	.	.
chrX	17402725	17402726	.	.	.	.
chrX	8262732	8262733	.	.	.	.
chr2L	16787755	16787756	.	.	.	.
chrX	5691871	5691872	.	.	.	.
chr2L	91431	91432	FlyExpress_net	.	.	.
chr3R	24817791	24817792	.	.	.	.
chrX	9374014	9374015	.	.	.	.
chr2L	13548267	13548268	.	.	.	.
chr3L	8068112	8068113	CG34373-RG	.	.	.
chr2R	10062329	10062330	.	.	.	.
chr2R	3027419	3027420	CG12172-RA	.	.	.
chr3R	25177429	25177430	.	.	.	.
chrX	5641243	5641244	.	.	.	.
chr3L	779709	779710	.	.	.	.
chr2L	11269037	11269038	.	.	.	.
chr2R	16087639	16087640	.	.	.	.
chr2R	4174753	4174754	.	.	.	.
chr2R	10950240	10950241	.	.	.	.
chr3L	13957847	13957848	.	.	.	.
chr2L	6724465	6724466	.	.	.	.
chrX	9685398	9685399	.	.	.	.
chr3R	12774542	12774543	.	.	.	.
chr3R	18576508	18576509	.	.	.	.
chr2R	14947727	14947728	.	.	.	.
chr3R	4097825	4097826	.	.	.	.
chr3R	25133012	25133013	.	.	.	.
chr3L	10804184	10804185	.	.	.	.
chrX	12528112	12528113	.	.	.	.
chrX	1378784	1378785	.	.	.	.
chr3R	27073824	27073825	.	.	.	.
chr3L	20671721	20671722	.	.	.	.
chr3R	15861923	15861924	.	.	.	.
chr3L	14958082	14958083	.	.	.	.
chr3R	13431003	13431004	.	.	.	.
chr3R	11022233	11022234	.	.	.	.
chr3R	10451787	10451788	.	.	.	.
chrX	3613940	3613941	.	.	.	.
chr2R	2519892	2519893	.	.	.	.
chr2R	13553220	13553221	.	.	.	.
chr2R	11778476	11778477	.	.	.	.
chr3R	7954458	7954459	CG4702-RA	.	.	.
chr2R	20893720	20893721	.	.	.	.
chr2L	13177020	13177021	.	.	.	.
chr3R	12882245	12882246	.	.	.	.
chrX	12309727	12309728	.	.	.	.
chr2L	19453563	19453564	.	.	.	.
chrX	7877427	7877428	.	.	.	.
chr3L	8500277	8500278	.	.	.	.
chrX	1550627	1550628	.	.	.	.
chr2R	10299285	10299286	.	.	.	.
chrX	18165126	18165127	.	.	.	.
chr2L	8521989	8521990	.	.	.	.
chrX	5687687	5687688	.	.	.	.
chr2L	10396347	10396348	.	.	.	.
chrX	21075266	21075267	.	.	.	.
chrX	5793609	5793610	.	.	.	.
chr3R	11034813	11034814	.	.	.	.
chrX	17262695	17262696	.	.	.	.
chr2L	6967710	6967711	.	.	.	.
chr3L	10388651	10388652	.	.	.	.
chr2R	10064420	10064421	.	.	.	.
chr3R	20804204	20804205	.	.	.	.
chr3L	19889586	19889587	.	.	.	.
chr2R	17254961	17254962	.	.	.	.
chr3R	10407362	10407363	.	.	.	.
chr2R	13683510	13683511	.	.	.	.
chr3R	5412598	5412599	.	.	.	.
chrX	17645353	17645354	.	.	.	.
chr3L	11672476	11672477	.	.	.	.
chrX	1548972	1548973	.	.	.	.
chr2L	20204996	20204997	.	.	.	.
chr2L	1366273	1366274	.	.	.	.
chr3R	18044716	18044717	.	.	.	.
chr2L	1119150	1119151	.	.	.	.
chrX	15628177	15628178	.	.	.	.
chrX	510700	510701	.	.	.	.
chr2L	17830964	17830965	.	.	.	.
chr3L	22187451	22187452	.	.	.	.
chr3L	9034929	9034930	CG5133-RA	CG32031-RC	.	.
chr3R	17431421	17431422	.	.	.	.
chr2R	17432976	17432977	CG10079-RB	.	.	.
chr2R	8883579	8883580	.	.	.	.
chrX	9580821	9580822	CG12653-RA	.	.	.
chr3R	11875374	11875375	.	.	.	.
chr2R	9449139	9449140	CG13333-RA	.	.	.
chr3L	6274529	6274530	.	.	.	.
chr3R	6321797	6321798	.	.	.	.
chrX	5223552	5223553	.	.	.	.
chr2L	8997547	8997548	.	.	.	.
chr3L	12507947	12507948	.	.	.	.
chr3L	13025341	13025342	.	.	.	.
chrX	16393563	16393564	.	.	.	.
chrX	14432703	14432704	.	.	.	.
chr2R	7084712	7084713	.	.	.	.
chr2R	5378454	5378455	CG1916-RA	.	.	.
chr3L	15168445	15168446	.	.	.	.
chr3L	668732	668733	.	.	.	.
chr2L	5877798	5877799	.	.	.	.
chrX	6634179	6634180	.	.	.	.
chrX	14374203	14374204	.	.	.	.
chrX	5069200	5069201	.	.	.	.
chr3R	869049	869050	.	.	.	.
chr3R	9263166	9263167	.	.	.	.
chr3L	5597381	5597382	CG10591-RA	.	.	.
chr2R	15150183	15150184	.	.	.	.
chr3R	8930173	8930174	.	.	.	.
chr2L	14261982	14261983	CG15288-RB	.	.	.
chr2L	20647512	20647513	.	.	.	.
chr2R	19435556	19435557	.	.	.	.
chr2R	19094542	19094543	.	.	.	.
chr3L	17527553	17527554	.	.	.	.
chrX	21317798	21317799	.	.	.	.
chr3R	24457704	24457705	.	.	.	.
chr2R	18577388	18577389	.	.	.	.
chr2R	9055443	9055444	CG4007-RA	.	.	.
chr2R	11209738	11209739	.	.	.	.
chr2L	19475274	19475275	.	.	.	.
chr2R	16555533	16555534	.	.	.	.
chrX	8838071	8838072	.	.	.	.
chr3R	17960257	17960258	.	.	.	.
chr3R	913064	913065	.	.	.	.
chrX	1935429	1935430	.	.	.	.
chrX	1551815	1551816	.	.	.	.
chr2R	1664031	1664032	.	.	.	.
chrX	7215267	7215268	.	.	.	.
chrX	9579800	9579801	CG12653-RA	.	.	.
chrX	21863178	21863179	.	.	.	.
chr3R	9389127	9389128	.	.	.	.
chr3R	12977561	12977562	.	.	.	.
chr2R	14453268	14453269	.	.	.	.
chr2R	8027994	8027995	.	.	.	.
chrX	18264886	18264887	.	.	.	.
chrX	14859988	14859989	.	.	.	.
chr3R	2176531	2176532	.	.	.	.
chr2L	12666229	12666230	.	.	.	.
chrX	17227038	17227039	.	.	.	.
chr3L	21633945	21633946	.	.	.	.
chr3R	2892911	2892912	.	.	.	.
chr3L	2437114	2437115	.	.	.	.
chrX	20565109	20565110	.	.	.	.
chr3R	27526592	27526593	.	.	.	.
chr3R	23064849	23064850	CG31064-RA	.	.	.
chr2L	91988	91989	FlyExpress_net	.	.	.
chr2R	18136246	18136247	.	.	.	.
chr3R	5031956	5031957	.	.	.	.
chr3L	21426454	21426455	.	.	.	.
chr2R	9452219	9452220	CG13333-RA	.	.	.
chr2R	5466468	5466469	.	.	.	.
chr3L	1352218	1352219	.	.	.	.
chr2R	10391472	10391473	.	.	.	.
chr3L	12463668	12463669	.	.	.	.
chr3R	17218822	17218823	.	.	.	.
chr3L	10311902	10311903	.	.	.	.
chr3R	23106971	23106972	.	.	.	.
chrX	2019750	2019751	.	.	.	.
chr3R	3733160	3733161	.	.	.	.
chr3R	6610087	6610088	.	.	.	.
chr2L	16352728	16352729	.	.	.	.
chr2L	18768320	18768321	.	.	.	.
chr3R	801358	801359	.	.	.	.
chr2L	20676058	20676059	.	.	.	.
chr2R	11015690	11015691	.	.	.	.
chr3R	2490335	2490336	.	.	.	.
chrX	13713564	13713565	.	.	.	.
chr3R	12885104	12885105	.	.	.	.
chr3R	12884803	12884804	.	.	.	.
chr2L	6498531	6498532	.	.	.	.
chr2L	19135279	19135280	.	.	.	.
chrX	21240443	21240444	.	.	.	.
chr3L	15976116	15976117	.	.	.	.
chr2R	8873303	8873304	.	.	.	.
chrX	5583922	5583923	.	.	.	.
chr2R	9448207	9448208	CG13333-RA	.	.	.
chr3R	5044135	5044136	.	.	.	.
chr3R	15625727	15625728	.	.	.	.
chrX	21239637	21239638	.	.	.	.
chr2L	15324712	15324713	.	.	.	.
chr3L	13113592	13113593	.	.	.	.
chr2L	10396755	10396756	.	.	.	.
chrX	13190962	13190963	.	.	.	.
chr2L	8366019	8366020	.	.	.	.
chr2L	13264032	13264033	.	.	.	.
chrX	18193364	18193365	.	.	.	.
chrX	4105354	4105355	.	.	.	.
chr3L	11112986	11112987	.	.	.	.
chr3R	13429563	13429564	.	.	.	.
chr2R	13689354	13689355	.	.	.	.
chr3L	6384251	6384252	.	.	.	.
chr3L	8826657	8826658	.	.	.	.
chr2L	19576800	19576801	.	.	.	.
chr2L	19758719	19758720	.	.	.	.
chr3L	9036934	9036935	CG5133-RA	CG32031-RC	.	.
chr3L	4253025	4253026	CG15010-RA	.	.	.
chr3L	224839	224840	.	.	.	.
chr2R	11785740	11785741	.	.	.	.
chr3L	5729345	5729346	.	.	.	.
chr3L	9428666	9428667	.	.	.	.
chrX	21858345	21858346	.	.	.	.
chr3R	21868052	21868053	CG8384-RA	.	.	.
chr3R	19995387	19995388	.	.	.	.
chr3L	20369134	20369135	.	.	.	.
chr3R	10450129	10450130	.	.	.	.
chr3L	14961094	14961095	.	.	.	.
chr3R	6442723	6442724	.	.	.	.
chr2L	13227161	13227162	FlyExpress_CG15480	.	.	.
chr2L	15478470	15478471	.	.	.	.
chr3R	21868630	21868631	CG8384-RA	.	.	.
chrX	16492925	16492926	.	.	.	.
chrX	6588445	6588446	.	.	.	.
chrX	4285092	4285093	.	.	.	.
chr3R	26581063	26581064	.	.	.	.
chr3L	9146200	9146201	.	.	.	.
chrX	3636390	3636391	.	.	.	.
chr2R	17433575	17433576	CG10079-RB	.	.	.
chrX	6697722	6697723	.	.	.	.
chr2L	6088569	6088570	CG18783-RB	.	.	.
chr3R	4865231	4865232	CG11988-RA	.	.	.
chr3R	16117666	16117667	.	.	.	.
chr3R	21841124	21841125	.	.	.	.
chr2L	18783137	18783138	.	.	.	.
chr2L	5325211	5325212	.	.	.	.
chr2R	9359644	9359645	.	.	.	.
chr3L	12293170	12293171	.	.	.	.
chrX	9638116	9638117	.	.	.	.
chr3R	18615098	18615099	.	.	.	.
chr3R	15625123	15625124	.	.	.	.
chr2L	3566593	3566594	.	.	.	.
chr2R	13030736	13030737	.	.	.	.
chrX	17877197	17877198	.	.	.	.
chr3R	21948327	21948328	.	.	.	.
chrX	19659429	19659430	.	.	.	.
chrX	21857508	21857509	.	.	.	.
chr2L	9758014	9758015	.	.	.	.
chr2R	7872908	7872909	.	.	.	.
chr3L	22393318	22393319	.	.	.	.
chrX	8526607	8526608	.	.	.	.
chr3R	6586851	6586852	.	.	.	.
chr2L	13225282	13225283	FlyExpress_CG15480	.	.	.
chr2R	17368434	17368435	.	.	.	.
chrX	4131823	4131824	.	.	.	.
chr3L	17507223	17507224	.	.	.	.
chrX	7502099	7502100	CG11387-RA	.	.	.
chr3L	699523	699524	.	.	.	.
chr2R	15518675	15518676	.	.	.	.
chr2R	8868135	8868136	.	.	.	.
chr3R	17432434	17432435	.	.	.	.
chr2L	12007579	12007580	.	.	.	.
chr3R	22708397	22708398	.	.	.	.
chrX	8036288	8036289	.	.	.	.
chr3R	19699748	19699749	.	.	.	.
chr2L	14445881	14445882	.	.	.	.
chr2L	2885149	2885150	.	.	.	.
chr3R	19757143	19757144	.	.	.	.
chrX	3636683	3636684	.	.	.	.
chr2L	7799888	7799889	.	.	.	.
chr3R	12575983	12575984	.	.	.	.
chr2R	8844027	8844028	.	.	.	.
chr3R	20639612	20639613	.	.	.	.
chrX	5695132	5695133	.	.	.	.
chr2L	6133520	6133521	.	.	.	.
chr3R	12795538	12795539	.	.	.	.
chrX	7215696	7215697	.	.	.	.
chr3R	12878576	12878577	.	.	.	.
chrX	9444788	9444789	.	.	.	.
chr3R	14982525	14982526	.	.	.	.
chr2R	2460906	2460907	.	.	.	.
chrX	18535718	18535719	.	.	.	.
chr3R	9119414	9119415	.	.	.	.
chr3L	13221119	13221120	.	.	.	.
chr3L	378266	378267	CG6883-RA	.	.	.
chr2R	10639728	10639729	.	.	.	.
chr3R	12854171	12854172	.	.	.	.
chr2L	15467909	15467910	.	.	.	.
chr3R	26607524	26607525	.	.	.	.
chrX	3635007	3635008	.	.	.	.
chr2R	11788189	11788190	.	.	.	.
chr3L	3037782	3037783	FlyExpress_CG2162	.	.	.
chr3L	15323700	15323701	CG7250-RA	.	.	.
chr2R	8906882	8906883	.	.	.	.
chr2R	9457795	9457796	.	.	.	.
chrX	17380042	17380043	.	.	.	.
chr2L	13235249	13235250	.	.	.	.
chr3L	6389626	6389627	.	.	.	.
chr2R	9450928	9450929	CG13333-RA	.	.	.
chr2R	4794834	4794835	.	.	.	.
chrX	12832367	12832368	CG4396-RA	.	.	.
chrX	7070076	7070077	.	.	.	.
chr3R	20159091	20159092	.	.	.	.
chr3L	10856223	10856224	.	.	.	.
chr2L	18808859	18808860	.	.	.	.
chr2L	8511829	8511830	.	.	.	.
chrX	7201568	7201569	CG9653-RA	.	.	.
chr3R	12880229	12880230	.	.	.	.
chr2R	17534148	17534149	CG10082-RB	.	.	.
chr2L	6968000	6968001	.	.	.	.
chr3R	23669730	23669731	.	.	.	.
chr3R	14989790	14989791	.	.	.	.
chr3R	16774405	16774406	.	.	.	.
chr3R	10481026	10481027	.	.	.	.
chr3L	4252359	4252360	CG15010-RA	.	.	.
chrX	16056046	16056047	.	.	.	.
chr2R	8521088	8521089	.	.	.	.
chr3L	3593871	3593872	.	.	.	.
chrX	5890843	5890844	.	.	.	.
chrX	19660062	19660063	.	.	.	.
chr3R	10247737	10247738	.	.	.	.
chr2R	14734252	14734253	.	.	.	.
chrX	7497958	7497959	CG11387-RA	.	.	.
chr2R	4543394	4543395	.	.	.	.
chr3R	6347287	6347288	.	.	.	.
chr3R	24938734	24938735	.	.	.	.
chr2R	16794951	16794952	.	.	.	.
chr2R	6470589	6470590	.	.	.	.
chr2R	15728374	15728375	.	.	.	.
chr2R	14098482	14098483	.	.	.	.
chrX	5792861	5792862	.	.	.	.
chr3R	5715239	5715240	.	.	.	.
chrX	10696242	10696243	.	.	.	.
chr2R	9741907	9741908	.	.	.	.
chr2R	9451313	9451314	CG13333-RA	.	.	.
chr3R	9735694	9735695	.	.	.	.
chr3R	604711	604712	.	.	.	.
chr3R	18516128	18516129	.	.	.	.
chr3L	8569167	8569168	.	.	.	.
chr3L	9454339	9454340	.	.	.	.
chr3R	2919579	2919580	.	.	.	.
chr2R	9457077	9457078	.	.	.	.
chr3L	15696708	15696709	.	.	.	.
chr2R	18937305	18937306	.	.	.	.
chr3L	17469069	17469070	.	.	.	.
chr3R	2775097	2775098	.	.	.	.
chr2L	12004013	12004014	.	.	.	.
chr2R	16490535	16490536	.	.	.	.
chr3R	17199263	17199264	CG32491-RG	.	.	.
chr2R	17250690	17250691	.	.	.	.
chr2R	8872489	8872490	.	.	.	.
chr3L	6757987	6757988	.	.	.	.
chr3R	10481362	10481363	.	.	.	.
chr3R	10217180	10217181	.	.	.	.
chrX	4834546	4834547	.	.	.	.
chr2R	9454414	9454415	.	.	.	.
chr2R	10898450	10898451	.	.	.	.
chr3L	11203690	11203691	.	.	.	.
chr3R	20696320	20696321	.	.	.	.
chr3L	16577311	16577312	.	.	.	.
chr3R	17220019	17220020	.	.	.	.
chr2L	4597833	4597834	CG33196-RC	.	.	.
chr2R	16554970	16554971	.	.	.	.
chr3R	18967708	18967709	.	.	.	.
chr2L	10732525	10732526	.	.	.	.
chr3R	2863501	2863502	.	.	.	.
chr2L	19219908	19219909	.	.	.	.
chr3R	12473275	12473276	.	.	.	.
chr2R	8879182	8879183	.	.	.	.
chr2R	5965625	5965626	CG12919-RA	CG2269-RC	.	.
chr2R	6731669	6731670	CG30015-RD	.	.	.
chr2R	14164866	14164867	.	.	.	.
chr3R	4059229	4059230	.	.	.	.
chr3R	12759620	12759621	.	.	.	.
chr3L	8820343	8820344	.	.	.	.
chr3R	10505427	10505428	.	.	.	.
chr2R	9455002	9455003	.	.	.	.
chr3R	7788677	7788678	.	.	.	.
chr3R	11299393	11299394	.	.	.	.
chr3R	3636040	3636041	.	.	.	.
chr3L	12690916	12690917	.	.	.	.
chr2R	17578722	17578723	.	.	.	.
chr3R	16927858	16927859	.	.	.	.
chr2L	19158746	19158747	CG10719-RC	.	.	.
chrX	3082003	3082004	.	.	.	.
chr3R	8293681	8293682	CG31449-RA	.	.	.
chrX	6698240	6698241	.	.	.	.
chr3L	19890426	19890427	.	.	.	.
chr3R	4573436	4573437	.	.	.	.
chr2R	8664416	8664417	CG17579-RB	.	.	.
chr2L	1076541	1076542	.	.	.	.
chr3L	6814372	6814373	.	.	.	.
chr3L	12329610	12329611	.	.	.	.
chr2L	3862633	3862634	.	.	.	.
chr3L	3411435	3411436	.	.	.	.
chr2L	7419893	7419894	.	.	.	.
chrX	10639090	10639091	.	.	.	.
chrX	16531437	16531438	.	.	.	.
chr2L	13245184	13245185	.	.	.	.
chrX	484897	484898	.	.	.	.
chr3L	15255520	15255521	.	.	.	.
chr3R	2738831	2738832	.	.	.	.
chr3L	9449237	9449238	.	.	.	.
chrX	11610745	11610746	.	.	.	.
chrX	16669520	16669521	CG9623-RB	.	.	.
chr2R	9456467	9456468	.	.	.	.
chr2L	19575894	19575895	.	.	.	.
chrX	1378278	1378279	.	.	.	.
chr3R	5626847	5626848	.	.	.	.
chr2L	6134089	6134090	.	.	.	.
chr3R	5452838	5452839	.	.	.	.
chr2L	13549161	13549162	.	.	.	.
chr3L	9847921	9847922	CG6721-RA	.	.	.
chr2R	20688468	20688469	.	.	.	.
chr3R	23811929	23811930	.	.	.	.
chr2L	3771884	3771885	.	.	.	.
chr3L	11128309	11128310	.	.	.	.
chrX	3674103	3674104	CG2947-RB	.	.	.
chr3L	8109198	8109199	.	.	.	.
chr2L	16491595	16491596	.	.	.	.
chr2L	161192	161193	.	.	.	.
chr2R	19916423	19916424	.	.	.	.
chrX	16214680	16214681	.	.	.	.
chr3R	15690295	15690296	.	.	.	.
chr3L	14625246	14625247	CG9628-RB	.	.	.
chr2R	14690275	14690276	FlyExpress_l(2)08717	FlyExpress_CG15094	.	.
chr2L	4811831	4811832	.	.	.	.
chr3R	4016830	4016831	.	.	.	.
chr2R	10061749	10061750	.	.	.	.
chr2L	10057000	10057001	.	.	.	.
chr2L	5461308	5461309	CG6634-RA	.	.	.
chr2L	15485771	15485772	.	.	.	.
chr2R	9046051	9046052	CG4007-RA	.	.	.
chr2R	10158140	10158141	CG8547-RB	.	.	.
chrX	2302818	2302819	.	.	.	.
chrX	3667163	3667164	.	.	.	.
chr3L	8819138	8819139	.	.	.	.
chrX	12526345	12526346	.	.	.	.
chr3R	4476588	4476589	.	.	.	.
chrX	15606607	15606608	.	.	.	.
chr2R	6422852	6422853	CG12052-RA	.	.	.
chr2R	9453851	9453852	.	.	.	.
chr3L	22169949	22169950	.	.	.	.
chr2R	19105678	19105679	.	.	.	.
chrX	5794691	5794692	.	.	.	.
chr2L	2577170	2577171	.	.	.	.
chrX	12548478	12548479	CG2028-RC	.	.	.
chr3R	13631033	13631034	.	.	.	.
chr3R	23941902	23941903	.	.	.	.
chr3R	17959714	17959715	.	.	.	.
chr3R	12905263	12905264	.	.	.	.
chr3R	10643813	10643814	CG33555-RG	.	.	.
chrX	413505	413506	.	.	.	.
chrX	2074954	2074955	.	.	.	.
chrX	6749997	6749998	.	.	.	.
chr3L	10850425	10850426	.	.	.	.
chr3R	2826353	2826354	.	.	.	.
chr3R	11106611	11106612	CG4898-RB	.	.	.
chr3R	2912513	2912514	.	.	.	.
chr3R	12267495	12267496	.	.	.	.
chr3R	12724494	12724495	.	.	.	.
chr2L	161903	161904	.	.	.	.
chr2L	20350258	20350259	.	.	.	.
chr2R	15994011	15994012	.	.	.	.
chr2R	19866414	19866415	.	.	.	.
chr3L	22396569	22396570	.	.	.	.
chr3L	22856967	22856968	CG8385-RH	.	.	.
chr2L	2164877	2164878	.	.	.	.
chr3L	21060642	21060643	CG32434-RC	.	.	.
chr2L	16677148	16677149	.	.	.	.
chr2R	13935712	13935713	.	.	.	.
chr2R	18690536	18690537	.	.	.	.
chr3L	258276	258277	.	.	.	.
chr3L	5976279	5976280	FlyExpress_CG10479	.	.	.
chr3L	7721512	7721513	.	.	.	.
chr3L	21018544	21018545	.	.	.	.
chr3L	872570	872571	.	.	.	.
chr3L	1334816	1334817	.	.	.	.
chr3L	1731131	1731132	CG7995-RD	.	.	.
chr3L	11125332	11125333	.	.	.	.
chr3L	12602884	12602885	.	.	.	.
chr3L	14044193	14044194	.	.	.	.
chr3L	14625532	14625533	CG9628-RB	.	.	.
chr3L	15087895	15087896	.	.	.	.
chr3L	19908083	19908084	.	.	.	.
chr2L	1518058	1518059	.	.	.	.
chr2L	3080598	3080599	.	.	.	.
chr2L	7306941	7306942	.	.	.	.
chr2L	7498389	7498390	.	.	.	.
chr2L	8302970	8302971	.	.	.	.
chr2L	10858131	10858132	.	.	.	.
chr2L	12436393	12436394	CG5442-RA	.	.	.
chr2L	15038932	15038933	FlyExpress_Su(H)	.	.	.
chr2L	15039353	15039354	FlyExpress_Su(H)	.	.	.
chr2L	16679985	16679986	.	.	.	.
chr2L	19575996	19575997	.	.	.	.
chr3R	2206011	2206012	.	.	.	.
chr3R	2580529	2580530	CG1046-RA	FlyExpress_Ama	.	.
chr3R	5463373	5463374	.	.	.	.
chr3R	13366028	13366029	.	.	.	.
chr3R	19203192	19203193	.	.	.	.
chr3R	20412362	20412363	.	.	.	.
chr3R	21020626	21020627	CG13653-RA	CG13654-RA	CG11849-RA	.
chr3R	21472845	21472846	.	.	.	.
chr3R	25283116	25283117	.	.	.	.
chr3R	26738374	26738375	.	.	.	.
chr2R	6356063	6356064	.	.	.	.
chr2R	7079226	7079227	.	.	.	.
chr2R	10506289	10506290	.	.	.	.
chr2R	13739162	13739163	.	.	.	.
chr2R	14047955	14047956	.	.	.	.
chr2R	14082204	14082205	.	.	.	.
chr2R	14844604	14844605	.	.	.	.
chrX	981094	981095	.	.	.	.
chrX	1104078	1104079	.	.	.	.
chrX	1802230	1802231	.	.	.	.
chrX	2338006	2338007	.	.	.	.
chrX	3376808	3376809	.	.	.	.
chrX	7955508	7955509	CG2252-RC	.	.	.
chrX	8318666	8318667	.	.	.	.
chrX	8614434	8614435	.	.	.	.
chrX	10367140	10367141	.	.	.	.
chrX	11458081	11458082	.	.	.	.
chrX	11728859	11728860	.	.	.	.
chrX	13703043	13703044	.	.	.	.
chrX	15213463	15213464	.	.	.	.
chrX	15468634	15468635	.	.	.	.
chrX	20122348	20122349	.	.	.	.
chrX	20265390	20265391	.	.	.	.

## Sheet: 10kb_Peak_to_Gene
#feature.id	chr_1	start_1	end_1	dist_closest_1	chr_2	start_2	end_2	dist_closest_2	chr_3	start_3	end_3	dist_closest_3	chr_4	start_4	end_4	dist_closest_4
CG8827-RA	.	.	.	.	.	.	.	.	.	.	.	.	.	.	.	.
CG33466-RA	.	.	.	.	.	.	.	.	.	.	.	.	.	.	.	.
CG16869-RA	.	.	.	.	.	.	.	.	.	.	.	.	.	.	.	.
CG3218-RA	.	.	.	.	.	.	.	.	.	.	.	.	.	.	.	.
CG8649-RD	.	.	.	.	.	.	.	.	.	.	.	.	.	.	.	.
CG1944-RA	.	.	.	.	.	.	.	.	.	.	.	.	.	.	.	.
CG1048-RA	.	.	.	.	.	.	.	.	.	.	.	.	.	.	.	.
CG13653-RA	chr3R	21020626	21020627	655	.	.	.	.	.	.	.	.	.	.	.	.
CG5055-RB	.	.	.	.	.	.	.	.	.	.	.	.	.	.	.	.
CG12283-RA	.	.	.	.	.	.	.	.	.	.	.	.	.	.	.	.
CG7997-RB	.	.	.	.	.	.	.	.	.	.	.	.	.	.	.	.
CG8095-RB	.	.	.	.	.	.	.	.	.	.	.	.	.	.	.	.
CG2762-RA	.	.	.	.	.	.	.	.	.	.	.	.	.	.	.	.
CG18088-RA	.	.	.	.	.	.	.	.	.	.	.	.	.	.	.	.
CG5187-RA	.	.	.	.	.	.	.	.	.	.	.	.	.	.	.	.
CG9520-RA	.	.	.	.	.	.	.	.	.	.	.	.	.	.	.	.
CG12011-RA	.	.	.	.	.	.	.	.	.	.	.	.	.	.	.	.
CG13800-RA	.	.	.	.	.	.	.	.	.	.	.	.	.	.	.	.
CG10619-RB	.	.	.	.	.	.	.	.	.	.	.	.	.	.	.	.
CG31902-RB	.	.	.	.	.	.	.	.	.	.	.	.	.	.	.	.
CG12919-RA	chr2R	5965625	5965626	244	.	.	.	.	.	.	.	.	.	.	.	.
CG5399-RA	.	.	.	.	.	.	.	.	.	.	.	.	.	.	.	.
CG8084-RA	.	.	.	.	.	.	.	.	.	.	.	.	.	.	.	.
CG11893-RA	.	.	.	.	.	.	.	.	.	.	.	.	.	.	.	.
CG45263-RA	chr3R	4303226	4303227	0	.	.	.	.	.	.	.	.	.	.	.	.
CG13912-RA	.	.	.	.	.	.	.	.	.	.	.	.	.	.	.	.
CG33956-RD	.	.	.	.	.	.	.	.	.	.	.	.	.	.	.	.
CG6394-RA	.	.	.	.	.	.	.	.	.	.	.	.	.	.	.	.
CG9446-RB	.	.	.	.	.	.	.	.	.	.	.	.	.	.	.	.
CG1046-RA	chr3R	2580529	2580530	607	.	.	.	.	.	.	.	.	.	.	.	.
CG17574-RD	.	.	.	.	.	.	.	.	.	.	.	.	.	.	.	.
CG2947-RB	chrX	3674103	3674104	9966	.	.	.	.	.	.	.	.	.	.	.	.
CG15236-RB	.	.	.	.	.	.	.	.	.	.	.	.	.	.	.	.
CG7530-RC	.	.	.	.	.	.	.	.	.	.	.	.	.	.	.	.
CG42666-RC	.	.	.	.	.	.	.	.	.	.	.	.	.	.	.	.
CG7005-RA	.	.	.	.	.	.	.	.	.	.	.	.	.	.	.	.
CG4193-RA	.	.	.	.	.	.	.	.	.	.	.	.	.	.	.	.
CG34373-RG	chr3L	8068112	8068113	2379	.	.	.	.	.	.	.	.	.	.	.	.
CG16778-RC	.	.	.	.	.	.	.	.	.	.	.	.	.	.	.	.
CG3940-RA	.	.	.	.	.	.	.	.	.	.	.	.	.	.	.	.
CG15671-RA	.	.	.	.	.	.	.	.	.	.	.	.	.	.	.	.
CG43332-RA	.	.	.	.	.	.	.	.	.	.	.	.	.	.	.	.
CG6234-RA	.	.	.	.	.	.	.	.	.	.	.	.	.	.	.	.
CG7590-RA	.	.	.	.	.	.	.	.	.	.	.	.	.	.	.	.
CG12212-RA	.	.	.	.	.	.	.	.	.	.	.	.	.	.	.	.
CG31449-RA	chr3R	8293681	8293682	180	.	.	.	.	.	.	.	.	.	.	.	.
CG5133-RA	chr3L	9034929	9034930	0	chr3L	9035482	9035483	0	chr3L	9036934	9036935	0	.	.	.	.
CG5661-RA	.	.	.	.	.	.	.	.	.	.	.	.	.	.	.	.
CG42365-RA	.	.	.	.	.	.	.	.	.	.	.	.	.	.	.	.
CG31641-RC	.	.	.	.	.	.	.	.	.	.	.	.	.	.	.	.
CG30463-RC	.	.	.	.	.	.	.	.	.	.	.	.	.	.	.	.
CG8974-RA	.	.	.	.	.	.	.	.	.	.	.	.	.	.	.	.
CG5442-RA	chr2L	12436393	12436394	1733	.	.	.	.	.	.	.	.	.	.	.	.
CG5093-RA	.	.	.	.	.	.	.	.	.	.	.	.	.	.	.	.
CG17524-RA	.	.	.	.	.	.	.	.	.	.	.	.	.	.	.	.
CG31462-RA	.	.	.	.	.	.	.	.	.	.	.	.	.	.	.	.
CG2674-RG	.	.	.	.	.	.	.	.	.	.	.	.	.	.	.	.
CG44774-RA	.	.	.	.	.	.	.	.	.	.	.	.	.	.	.	.
CG13654-RA	chr3R	21020626	21020627	4913	.	.	.	.	.	.	.	.	.	.	.	.
CG3206-RA	.	.	.	.	.	.	.	.	.	.	.	.	.	.	.	.
CG15162-RA	.	.	.	.	.	.	.	.	.	.	.	.	.	.	.	.
CG33300-RA	.	.	.	.	.	.	.	.	.	.	.	.	.	.	.	.
CG5014-RC	.	.	.	.	.	.	.	.	.	.	.	.	.	.	.	.
CG6753-RA	.	.	.	.	.	.	.	.	.	.	.	.	.	.	.	.
CG1916-RA	chr2R	5378454	5378455	3219	.	.	.	.	.	.	.	.	.	.	.	.
CG4421-RA	.	.	.	.	.	.	.	.	.	.	.	.	.	.	.	.
CG8448-RC	.	.	.	.	.	.	.	.	.	.	.	.	.	.	.	.
CG7995-RD	chr3L	1731131	1731132	8030	.	.	.	.	.	.	.	.	.	.	.	.
CG11164-RA	.	.	.	.	.	.	.	.	.	.	.	.	.	.	.	.
CG31760-RA	.	.	.	.	.	.	.	.	.	.	.	.	.	.	.	.
CG10082-RB	chr2R	17534148	17534149	6995	.	.	.	.	.	.	.	.	.	.	.	.
CG3664-RF	.	.	.	.	.	.	.	.	.	.	.	.	.	.	.	.
CG2269-RC	chr2R	5965625	5965626	9450	.	.	.	.	.	.	.	.	.	.	.	.
CG10626-RA	.	.	.	.	.	.	.	.	.	.	.	.	.	.	.	.
CG4408-RA	.	.	.	.	.	.	.	.	.	.	.	.	.	.	.	.
CG9339-RE	.	.	.	.	.	.	.	.	.	.	.	.	.	.	.	.
CG42329-RA	.	.	.	.	.	.	.	.	.	.	.	.	.	.	.	.
CG9734-RC	.	.	.	.	.	.	.	.	.	.	.	.	.	.	.	.
CG7272-RA	.	.	.	.	.	.	.	.	.	.	.	.	.	.	.	.
CG31064-RA	chr3R	23064849	23064850	49	.	.	.	.	.	.	.	.	.	.	.	.
CG10360-RB	.	.	.	.	.	.	.	.	.	.	.	.	.	.	.	.
CG15817-RA	.	.	.	.	.	.	.	.	.	.	.	.	.	.	.	.
CG3798-RA	.	.	.	.	.	.	.	.	.	.	.	.	.	.	.	.
CG32021-RA	.	.	.	.	.	.	.	.	.	.	.	.	.	.	.	.
CG1389-RA	.	.	.	.	.	.	.	.	.	.	.	.	.	.	.	.
CG8849-RA	.	.	.	.	.	.	.	.	.	.	.	.	.	.	.	.
CG30382-RA	.	.	.	.	.	.	.	.	.	.	.	.	.	.	.	.
CG14545-RA	.	.	.	.	.	.	.	.	.	.	.	.	.	.	.	.
CG33156-RB	.	.	.	.	.	.	.	.	.	.	.	.	.	.	.	.
CG5272-RA	.	.	.	.	.	.	.	.	.	.	.	.	.	.	.	.
CG3752-RA	.	.	.	.	.	.	.	.	.	.	.	.	.	.	.	.
CG9674-RD	.	.	.	.	.	.	.	.	.	.	.	.	.	.	.	.
CG13610-RA	.	.	.	.	.	.	.	.	.	.	.	.	.	.	.	.
CG5099-RB	.	.	.	.	.	.	.	.	.	.	.	.	.	.	.	.
CG8632-RA	.	.	.	.	.	.	.	.	.	.	.	.	.	.	.	.
CG7937-RA	.	.	.	.	.	.	.	.	.	.	.	.	.	.	.	.
CG8524-RB	.	.	.	.	.	.	.	.	.	.	.	.	.	.	.	.
CG3429-RA	.	.	.	.	.	.	.	.	.	.	.	.	.	.	.	.
CG32581-RB	.	.	.	.	.	.	.	.	.	.	.	.	.	.	.	.
CG4302-RA	.	.	.	.	.	.	.	.	.	.	.	.	.	.	.	.
CG8385-RH	chr3L	22856967	22856968	4511	.	.	.	.	.	.	.	.	.	.	.	.
CG15658-RA	.	.	.	.	.	.	.	.	.	.	.	.	.	.	.	.
CG10184-RA	.	.	.	.	.	.	.	.	.	.	.	.	.	.	.	.
CG32697-RA	.	.	.	.	.	.	.	.	.	.	.	.	.	.	.	.
CG6721-RA	chr3L	9848822	9848823	442	chr3L	9847921	9847922	0	.	.	.	.	.	.	.	.
CG10072-RA	.	.	.	.	.	.	.	.	.	.	.	.	.	.	.	.
CG4404-RA	.	.	.	.	.	.	.	.	.	.	.	.	.	.	.	.
CG7660-RB	.	.	.	.	.	.	.	.	.	.	.	.	.	.	.	.
CG10236-RA	.	.	.	.	.	.	.	.	.	.	.	.	.	.	.	.
CG5888-RA	.	.	.	.	.	.	.	.	.	.	.	.	.	.	.	.
CG16983-RF	.	.	.	.	.	.	.	.	.	.	.	.	.	.	.	.
CG5481-RA	.	.	.	.	.	.	.	.	.	.	.	.	.	.	.	.
CG32434-RC	chr3L	21060642	21060643	345	.	.	.	.	.	.	.	.	.	.	.	.
CG2125-RA	.	.	.	.	.	.	.	.	.	.	.	.	.	.	.	.
CG17941-RA	.	.	.	.	.	.	.	.	.	.	.	.	.	.	.	.
CG8495-RC	.	.	.	.	.	.	.	.	.	.	.	.	.	.	.	.
CG34214-RA	.	.	.	.	.	.	.	.	.	.	.	.	.	.	.	.
CG12369-RB	.	.	.	.	.	.	.	.	.	.	.	.	.	.	.	.
CG9075-RB	.	.	.	.	.	.	.	.	.	.	.	.	.	.	.	.
CG3938-RB	.	.	.	.	.	.	.	.	.	.	.	.	.	.	.	.
CG12028-RA	.	.	.	.	.	.	.	.	.	.	.	.	.	.	.	.
CG11849-RA	chr3R	21020626	21020627	2106	.	.	.	.	.	.	.	.	.	.	.	.
CG17348-RA	.	.	.	.	.	.	.	.	.	.	.	.	.	.	.	.
CG18412-RA	.	.	.	.	.	.	.	.	.	.	.	.	.	.	.	.
CG7649-RB	.	.	.	.	.	.	.	.	.	.	.	.	.	.	.	.
CG13333-RA	chr2R	9448207	9448208	3359	chr2R	9449139	9449140	4291	chr2R	9450928	9450929	6080	chr2R	9451313	9451314	6465
CG3423-RA	.	.	.	.	.	.	.	.	.	.	.	.	.	.	.	.
CG14025-RC	.	.	.	.	.	.	.	.	.	.	.	.	.	.	.	.
CG15010-RA	chr3L	4252359	4252360	239	chr3L	4253025	4253026	905	.	.	.	.	.	.	.	.
CG3048-RA	.	.	.	.	.	.	.	.	.	.	.	.	.	.	.	.
CG34137-RA	.	.	.	.	.	.	.	.	.	.	.	.	.	.	.	.
CG3166-RB	.	.	.	.	.	.	.	.	.	.	.	.	.	.	.	.
CG1691-RF	.	.	.	.	.	.	.	.	.	.	.	.	.	.	.	.
CG15288-RB	chr2L	14261982	14261983	1539	.	.	.	.	.	.	.	.	.	.	.	.
CG33232-RC	.	.	.	.	.	.	.	.	.	.	.	.	.	.	.	.
CG6868-RA	.	.	.	.	.	.	.	.	.	.	.	.	.	.	.	.
CG4922-RA	.	.	.	.	.	.	.	.	.	.	.	.	.	.	.	.
CG3779-RA	.	.	.	.	.	.	.	.	.	.	.	.	.	.	.	.
CG31531-RB	.	.	.	.	.	.	.	.	.	.	.	.	.	.	.	.
CG7271-RA	.	.	.	.	.	.	.	.	.	.	.	.	.	.	.	.
CG34383-RC	.	.	.	.	.	.	.	.	.	.	.	.	.	.	.	.
CG9775-RC	.	.	.	.	.	.	.	.	.	.	.	.	.	.	.	.
CG3322-RA	.	.	.	.	.	.	.	.	.	.	.	.	.	.	.	.
CG31607-RA	.	.	.	.	.	.	.	.	.	.	.	.	.	.	.	.
CG18255-RD	.	.	.	.	.	.	.	.	.	.	.	.	.	.	.	.
CG10293-RC	.	.	.	.	.	.	.	.	.	.	.	.	.	.	.	.
CG10079-RB	chr2R	17433575	17433576	1498	chr2R	17432976	17432977	2097	.	.	.	.	.	.	.	.
CG12082-RA	.	.	.	.	.	.	.	.	.	.	.	.	.	.	.	.
CG4216-RA	.	.	.	.	.	.	.	.	.	.	.	.	.	.	.	.
CG11851-RA	.	.	.	.	.	.	.	.	.	.	.	.	.	.	.	.
CG18111-RA	.	.	.	.	.	.	.	.	.	.	.	.	.	.	.	.
CG42278-RC	.	.	.	.	.	.	.	.	.	.	.	.	.	.	.	.
CG2252-RC	chrX	7955508	7955509	38	.	.	.	.	.	.	.	.	.	.	.	.
CG31317-RA	.	.	.	.	.	.	.	.	.	.	.	.	.	.	.	.
CG11988-RA	chr3R	4865231	4865232	5781	.	.	.	.	.	.	.	.	.	.	.	.
CG8434-RA	.	.	.	.	.	.	.	.	.	.	.	.	.	.	.	.
CG7540-RA	.	.	.	.	.	.	.	.	.	.	.	.	.	.	.	.
CG14080-RB	.	.	.	.	.	.	.	.	.	.	.	.	.	.	.	.
CG3424-RA	.	.	.	.	.	.	.	.	.	.	.	.	.	.	.	.
CG33196-RC	chr2L	4597833	4597834	5869	.	.	.	.	.	.	.	.	.	.	.	.
CG14985-RB	.	.	.	.	.	.	.	.	.	.	.	.	.	.	.	.
CG30023-RA	.	.	.	.	.	.	.	.	.	.	.	.	.	.	.	.
CG13651-RA	.	.	.	.	.	.	.	.	.	.	.	.	.	.	.	.
CG3502-RB	.	.	.	.	.	.	.	.	.	.	.	.	.	.	.	.
CG32227-RA	.	.	.	.	.	.	.	.	.	.	.	.	.	.	.	.
CG7250-RA	chr3L	15323700	15323701	6099	.	.	.	.	.	.	.	.	.	.	.	.
CG8654-RA	.	.	.	.	.	.	.	.	.	.	.	.	.	.	.	.
CG30015-RD	chr2R	6731669	6731670	140	.	.	.	.	.	.	.	.	.	.	.	.
CG33868-RA	.	.	.	.	.	.	.	.	.	.	.	.	.	.	.	.
CG13425-RB	.	.	.	.	.	.	.	.	.	.	.	.	.	.	.	.
CG8384-RA	chr3R	21868052	21868053	0	chr3R	21868630	21868631	0	.	.	.	.	.	.	.	.
CG11949-RA	.	.	.	.	.	.	.	.	.	.	.	.	.	.	.	.
CG14938-RD	.	.	.	.	.	.	.	.	.	.	.	.	.	.	.	.
CG3937-RB	.	.	.	.	.	.	.	.	.	.	.	.	.	.	.	.
CG32062-RG	.	.	.	.	.	.	.	.	.	.	.	.	.	.	.	.
CG6885-RA	.	.	.	.	.	.	.	.	.	.	.	.	.	.	.	.
CG9623-RB	chrX	16669520	16669521	0	.	.	.	.	.	.	.	.	.	.	.	.
CG4702-RA	chr3R	7954458	7954459	538	.	.	.	.	.	.	.	.	.	.	.	.
CG17579-RB	chr2R	8664416	8664417	3632	.	.	.	.	.	.	.	.	.	.	.	.
CG17894-RB	.	.	.	.	.	.	.	.	.	.	.	.	.	.	.	.
CG2028-RC	chrX	12548478	12548479	294	.	.	.	.	.	.	.	.	.	.	.	.
CG9326-RC	.	.	.	.	.	.	.	.	.	.	.	.	.	.	.	.
CG17117-RE	.	.	.	.	.	.	.	.	.	.	.	.	.	.	.	.
CG17510-RA	.	.	.	.	.	.	.	.	.	.	.	.	.	.	.	.
CG8595-RA	.	.	.	.	.	.	.	.	.	.	.	.	.	.	.	.
CG31721-RA	.	.	.	.	.	.	.	.	.	.	.	.	.	.	.	.
CG1374-RA	.	.	.	.	.	.	.	.	.	.	.	.	.	.	.	.
CG12908-RA	.	.	.	.	.	.	.	.	.	.	.	.	.	.	.	.
CG1915-RC	.	.	.	.	.	.	.	.	.	.	.	.	.	.	.	.
CG2986-RE	.	.	.	.	.	.	.	.	.	.	.	.	.	.	.	.
CG17131-RB	.	.	.	.	.	.	.	.	.	.	.	.	.	.	.	.
CG10112-RA	.	.	.	.	.	.	.	.	.	.	.	.	.	.	.	.
CG5080-RB	.	.	.	.	.	.	.	.	.	.	.	.	.	.	.	.
CG10287-RA	.	.	.	.	.	.	.	.	.	.	.	.	.	.	.	.
CG7884-RA	.	.	.	.	.	.	.	.	.	.	.	.	.	.	.	.
CG3851-RA	.	.	.	.	.	.	.	.	.	.	.	.	.	.	.	.
CG30080-RA	.	.	.	.	.	.	.	.	.	.	.	.	.	.	.	.
CG3625-RB	.	.	.	.	.	.	.	.	.	.	.	.	.	.	.	.
CG1897-RA	.	.	.	.	.	.	.	.	.	.	.	.	.	.	.	.
CG3388-RA	.	.	.	.	.	.	.	.	.	.	.	.	.	.	.	.
CG32019-RE	.	.	.	.	.	.	.	.	.	.	.	.	.	.	.	.
CG5899-RB	.	.	.	.	.	.	.	.	.	.	.	.	.	.	.	.
CG12052-RA	chr2R	6422852	6422853	317	.	.	.	.	.	.	.	.	.	.	.	.
CG10521-RA	.	.	.	.	.	.	.	.	.	.	.	.	.	.	.	.
CG10067-RA	.	.	.	.	.	.	.	.	.	.	.	.	.	.	.	.
CG5779-RA	.	.	.	.	.	.	.	.	.	.	.	.	.	.	.	.
CG31020-RA	.	.	.	.	.	.	.	.	.	.	.	.	.	.	.	.
CG11527-RA	.	.	.	.	.	.	.	.	.	.	.	.	.	.	.	.
CG12653-RA	chrX	9580821	9580822	7399	chrX	9579800	9579801	8420	chrX	9578725	9578726	9495	.	.	.	.
CG8799-RA	.	.	.	.	.	.	.	.	.	.	.	.	.	.	.	.
CG34379-RD	.	.	.	.	.	.	.	.	.	.	.	.	.	.	.	.
CG1056-RB	.	.	.	.	.	.	.	.	.	.	.	.	.	.	.	.
CG12443-RA	.	.	.	.	.	.	.	.	.	.	.	.	.	.	.	.
CG31666-RD	.	.	.	.	.	.	.	.	.	.	.	.	.	.	.	.
CG2264-RB	.	.	.	.	.	.	.	.	.	.	.	.	.	.	.	.
CG12296-RA	.	.	.	.	.	.	.	.	.	.	.	.	.	.	.	.
CG1934-RA	.	.	.	.	.	.	.	.	.	.	.	.	.	.	.	.
CG4158-RA	.	.	.	.	.	.	.	.	.	.	.	.	.	.	.	.
CG11069-RA	.	.	.	.	.	.	.	.	.	.	.	.	.	.	.	.
CG4898-RB	chr3R	11106611	11106612	642	.	.	.	.	.	.	.	.	.	.	.	.
CG18024-RA	.	.	.	.	.	.	.	.	.	.	.	.	.	.	.	.
CG17046-RC	.	.	.	.	.	.	.	.	.	.	.	.	.	.	.	.
CG9689-RA	.	.	.	.	.	.	.	.	.	.	.	.	.	.	.	.
CG33103-RC	.	.	.	.	.	.	.	.	.	.	.	.	.	.	.	.
CG3401-RA	.	.	.	.	.	.	.	.	.	.	.	.	.	.	.	.
CG1244-RB	.	.	.	.	.	.	.	.	.	.	.	.	.	.	.	.
CG12063-RA	.	.	.	.	.	.	.	.	.	.	.	.	.	.	.	.
CG9628-RB	chr3L	14625246	14625247	3976	chr3L	14625532	14625533	4262	.	.	.	.	.	.	.	.
CG10717-RA	.	.	.	.	.	.	.	.	.	.	.	.	.	.	.	.
CG31045-RF	.	.	.	.	.	.	.	.	.	.	.	.	.	.	.	.
CG9653-RA	chrX	7201568	7201569	405	.	.	.	.	.	.	.	.	.	.	.	.
CG10325-RA	.	.	.	.	.	.	.	.	.	.	.	.	.	.	.	.
CG9073-RA	.	.	.	.	.	.	.	.	.	.	.	.	.	.	.	.
CG33555-RG	chr3R	10643813	10643814	0	.	.	.	.	.	.	.	.	.	.	.	.
CG4844-RA	.	.	.	.	.	.	.	.	.	.	.	.	.	.	.	.
CG10037-RA	.	.	.	.	.	.	.	.	.	.	.	.	.	.	.	.
CG6634-RA	chr2L	5461308	5461309	332	.	.	.	.	.	.	.	.	.	.	.	.
CG3254-RA	.	.	.	.	.	.	.	.	.	.	.	.	.	.	.	.
CG2184-RB	.	.	.	.	.	.	.	.	.	.	.	.	.	.	.	.
CG4007-RA	chr2R	9046051	9046052	1191	chr2R	9055443	9055444	5108	.	.	.	.	.	.	.	.
CG9224-RA	.	.	.	.	.	.	.	.	.	.	.	.	.	.	.	.
CG33183-RA	.	.	.	.	.	.	.	.	.	.	.	.	.	.	.	.
CG10719-RC	chr2L	19158746	19158747	8820	.	.	.	.	.	.	.	.	.	.	.	.
CG2049-RG	.	.	.	.	.	.	.	.	.	.	.	.	.	.	.	.
CG11895-RA	.	.	.	.	.	.	.	.	.	.	.	.	.	.	.	.
CG7178-RA	.	.	.	.	.	.	.	.	.	.	.	.	.	.	.	.
CG2330-RA	.	.	.	.	.	.	.	.	.	.	.	.	.	.	.	.
CG1856-RA	.	.	.	.	.	.	.	.	.	.	.	.	.	.	.	.
CG11387-RA	chrX	7502099	7502100	1081	chrX	7497958	7497959	5222	.	.	.	.	.	.	.	.
CG18290-RA	.	.	.	.	.	.	.	.	.	.	.	.	.	.	.	.
CG14351-RA	.	.	.	.	.	.	.	.	.	.	.	.	.	.	.	.
CG15098-RA	.	.	.	.	.	.	.	.	.	.	.	.	.	.	.	.
CG9491-RC	.	.	.	.	.	.	.	.	.	.	.	.	.	.	.	.
CG13194-RB	.	.	.	.	.	.	.	.	.	.	.	.	.	.	.	.
CG3108-RA	.	.	.	.	.	.	.	.	.	.	.	.	.	.	.	.
CG12311-RA	.	.	.	.	.	.	.	.	.	.	.	.	.	.	.	.
CG13920-RA	.	.	.	.	.	.	.	.	.	.	.	.	.	.	.	.
CG17228-RF	.	.	.	.	.	.	.	.	.	.	.	.	.	.	.	.
CG4396-RA	chrX	12832367	12832368	233	.	.	.	.	.	.	.	.	.	.	.	.
CG31300-RA	.	.	.	.	.	.	.	.	.	.	.	.	.	.	.	.
CG1151-RA	.	.	.	.	.	.	.	.	.	.	.	.	.	.	.	.
CG7756-RA	.	.	.	.	.	.	.	.	.	.	.	.	.	.	.	.
CG5191-RC	.	.	.	.	.	.	.	.	.	.	.	.	.	.	.	.
CG1153-RA	.	.	.	.	.	.	.	.	.	.	.	.	.	.	.	.
CG17420-RD	.	.	.	.	.	.	.	.	.	.	.	.	.	.	.	.
CG7675-RA	.	.	.	.	.	.	.	.	.	.	.	.	.	.	.	.
CG8193-RA	.	.	.	.	.	.	.	.	.	.	.	.	.	.	.	.
CG1130-RA	.	.	.	.	.	.	.	.	.	.	.	.	.	.	.	.
CG12172-RA	chr2R	3027419	3027420	7783	.	.	.	.	.	.	.	.	.	.	.	.
CG8376-RA	.	.	.	.	.	.	.	.	.	.	.	.	.	.	.	.
CG5596-RB	.	.	.	.	.	.	.	.	.	.	.	.	.	.	.	.
CG15282-RA	.	.	.	.	.	.	.	.	.	.	.	.	.	.	.	.
CG32491-RG	chr3R	17199263	17199264	0	.	.	.	.	.	.	.	.	.	.	.	.
CG9611-RE	.	.	.	.	.	.	.	.	.	.	.	.	.	.	.	.
CG17927-RD	.	.	.	.	.	.	.	.	.	.	.	.	.	.	.	.
CG2666-RB	.	.	.	.	.	.	.	.	.	.	.	.	.	.	.	.
CG32209-RB	.	.	.	.	.	.	.	.	.	.	.	.	.	.	.	.
CG18507-RB	.	.	.	.	.	.	.	.	.	.	.	.	.	.	.	.
CG7225-RA	.	.	.	.	.	.	.	.	.	.	.	.	.	.	.	.
CG13906-RA	.	.	.	.	.	.	.	.	.	.	.	.	.	.	.	.
CG6883-RA	chr3L	378266	378267	949	.	.	.	.	.	.	.	.	.	.	.	.
CG34416-RN	.	.	.	.	.	.	.	.	.	.	.	.	.	.	.	.
CG30413-RA	.	.	.	.	.	.	.	.	.	.	.	.	.	.	.	.
CG18783-RB	chr2L	6088569	6088570	2847	.	.	.	.	.	.	.	.	.	.	.	.
CG43366-RA	.	.	.	.	.	.	.	.	.	.	.	.	.	.	.	.
CG31813-RA	.	.	.	.	.	.	.	.	.	.	.	.	.	.	.	.
CG12210-RA	.	.	.	.	.	.	.	.	.	.	.	.	.	.	.	.
CG11049-RG	.	.	.	.	.	.	.	.	.	.	.	.	.	.	.	.
CG4467-RA	.	.	.	.	.	.	.	.	.	.	.	.	.	.	.	.
CG9660-RE	.	.	.	.	.	.	.	.	.	.	.	.	.	.	.	.
CG10382-RA	.	.	.	.	.	.	.	.	.	.	.	.	.	.	.	.
CG32150-RA	.	.	.	.	.	.	.	.	.	.	.	.	.	.	.	.
CG7526-RC	.	.	.	.	.	.	.	.	.	.	.	.	.	.	.	.
CG8587-RA	.	.	.	.	.	.	.	.	.	.	.	.	.	.	.	.
CG1342-RA	.	.	.	.	.	.	.	.	.	.	.	.	.	.	.	.
CG10591-RA	chr3L	5597381	5597382	4591	.	.	.	.	.	.	.	.	.	.	.	.
CG1157-RA	.	.	.	.	.	.	.	.	.	.	.	.	.	.	.	.
CG33715-RB	.	.	.	.	.	.	.	.	.	.	.	.	.	.	.	.
CG9614-RM	.	.	.	.	.	.	.	.	.	.	.	.	.	.	.	.
CG7816-RD	.	.	.	.	.	.	.	.	.	.	.	.	.	.	.	.
CG7283-RC	.	.	.	.	.	.	.	.	.	.	.	.	.	.	.	.
CG42684-RD	.	.	.	.	.	.	.	.	.	.	.	.	.	.	.	.
CG40263-RA	.	.	.	.	.	.	.	.	.	.	.	.	.	.	.	.
CG6024-RD	.	.	.	.	.	.	.	.	.	.	.	.	.	.	.	.
CG8493-RB	.	.	.	.	.	.	.	.	.	.	.	.	.	.	.	.
CG14253-RB	.	.	.	.	.	.	.	.	.	.	.	.	.	.	.	.
CG13377-RA	.	.	.	.	.	.	.	.	.	.	.	.	.	.	.	.
CG6611-RC	.	.	.	.	.	.	.	.	.	.	.	.	.	.	.	.
CG7847-RB	.	.	.	.	.	.	.	.	.	.	.	.	.	.	.	.
CG9828-RB	.	.	.	.	.	.	.	.	.	.	.	.	.	.	.	.
CG15013-RA	.	.	.	.	.	.	.	.	.	.	.	.	.	.	.	.
CG9184-RA	.	.	.	.	.	.	.	.	.	.	.	.	.	.	.	.
CG6434-RA	.	.	.	.	.	.	.	.	.	.	.	.	.	.	.	.
CG31997-RA	.	.	.	.	.	.	.	.	.	.	.	.	.	.	.	.
CG13159-RA	.	.	.	.	.	.	.	.	.	.	.	.	.	.	.	.
CG32031-RC	chr3L	9036934	9036935	5027	chr3L	9035482	9035483	6479	chr3L	9034929	9034930	7032	.	.	.	.
CG8547-RB	chr2R	10158140	10158141	3020	.	.	.	.	.	.	.	.	.	.	.	.
CG15822-RB	.	.	.	.	.	.	.	.	.	.	.	.	.	.	.	.
CG17888-RF	.	.	.	.	.	.	.	.	.	.	.	.	.	.	.	.
CG3114-RH	.	.	.	.	.	.	.	.	.	.	.	.	.	.	.	.
CG3153-RA	.	.	.	.	.	.	.	.	.	.	.	.	.	.	.	.
CG17800-RBB	.	.	.	.	.	.	.	.	.	.	.	.	.	.	.	.
CG13475-RA	.	.	.	.	.	.	.	.	.	.	.	.	.	.	.	.
CG7047-RB	.	.	.	.	.	.	.	.	.	.	.	.	.	.	.	.
CG11502-RC	.	.	.	.	.	.	.	.	.	.	.	.	.	.	.	.
CG42280-RE	.	.	.	.	.	.	.	.	.	.	.	.	.	.	.	.
CG18004-RC	.	.	.	.	.	.	.	.	.	.	.	.	.	.	.	.
CG32490-RL	.	.	.	.	.	.	.	.	.	.	.	.	.	.	.	.
CG9739-RD	.	.	.	.	.	.	.	.	.	.	.	.	.	.	.	.
CG15427-RC	.	.	.	.	.	.	.	.	.	.	.	.	.	.	.	.
CG33991-RB	.	.	.	.	.	.	.	.	.	.	.	.	.	.	.	.
FlyExpress_Salm	.	.	.	.	.	.	.	.	.	.	.	.	.	.	.	.
FlyExpress_Bun	.	.	.	.	.	.	.	.	.	.	.	.	.	.	.	.
FlyExpress_CG15480	chr2L	13225282	13225283	76	chr2L	13227161	13227162	1955	.	.	.	.	.	.	.	.
FlyExpress_Su(H)	chr2L	15039353	15039354	134	chr2L	15038932	15038933	555	.	.	.	.	.	.	.	.
FlyExpress_Kel	.	.	.	.	.	.	.	.	.	.	.	.	.	.	.	.
FlyExpress_cad	.	.	.	.	.	.	.	.	.	.	.	.	.	.	.	.
FlyExpress_atet	.	.	.	.	.	.	.	.	.	.	.	.	.	.	.	.
FlyExpress_Rapgap1	.	.	.	.	.	.	.	.	.	.	.	.	.	.	.	.
FlyExpress_net	chr2L	91431	91432	4049	chr2L	91988	91989	4606	.	.	.	.	.	.	.	.
FlyExpress_Scat	.	.	.	.	.	.	.	.	.	.	.	.	.	.	.	.
Flyexpress_cyp310a1	.	.	.	.	.	.	.	.	.	.	.	.	.	.	.	.
FlyExpress_CG15094	chr2R	14690275	14690276	6092	.	.	.	.	.	.	.	.	.	.	.	.
FlyExpress_l(2)08717	chr2R	14690275	14690276	0	.	.	.	.	.	.	.	.	.	.	.	.
FlyExpress_CG5532	.	.	.	.	.	.	.	.	.	.	.	.	.	.	.	.
FlyExpress_CG2915	.	.	.	.	.	.	.	.	.	.	.	.	.	.	.	.
FlyExpress_Dap	.	.	.	.	.	.	.	.	.	.	.	.	.	.	.	.
FlyExpress_inv	.	.	.	.	.	.	.	.	.	.	.	.	.	.	.	.
FlyExpress_Chrb	.	.	.	.	.	.	.	.	.	.	.	.	.	.	.	.
FlyExpress_CG9238	.	.	.	.	.	.	.	.	.	.	.	.	.	.	.	.
FlyExpress_aos	.	.	.	.	.	.	.	.	.	.	.	.	.	.	.	.
FlyExpress_CG2162	chr3L	3037782	3037783	0	.	.	.	.	.	.	.	.	.	.	.	.
FlyExpress_CG10479	chr3L	5976279	5976280	7172	.	.	.	.	.	.	.	.	.	.	.	.
FlyExpress_Dl	.	.	.	.	.	.	.	.	.	.	.	.	.	.	.	.
FlyExpress_bnl	.	.	.	.	.	.	.	.	.	.	.	.	.	.	.	.
FlyExpress_CG33099	.	.	.	.	.	.	.	.	.	.	.	.	.	.	.	.
FlyExpress_e(spl)m5-HLH	.	.	.	.	.	.	.	.	.	.	.	.	.	.	.	.
FlyExpress_Ama	chr3R	2580529	2580530	7785	.	.	.	.	.	.	.	.	.	.	.	.
FlyExpress_CG11966	.	.	.	.	.	.	.	.	.	.	.	.	.	.	.	.
FlyExpress_CG12420	.	.	.	.	.	.	.	.	.	.	.	.	.	.	.	.
FlyExpress_yellow-e3	.	.	.	.	.	.	.	.	.	.	.	.	.	.	.	.
FlyExpress_mew	.	.	.	.	.	.	.	.	.	.	.	.	.	.	.	.
FlyExpress_rst	.	.	.	.	.	.	.	.	.	.	.	.	.	.	.	.

## Sheet: 20kb_Gene_to_Peak
#chr	start	end	feature.id_1	feature.id_2	feature.id_3	feature.id_4
chr2L	10647830	10647831	.	.	.	.
chr2R	17252137	17252138	CG15671-RA	.	.	.
chr2L	18358209	18358210	.	.	.	.
chr3L	16581569	16581570	.	.	.	.
chr3R	11854444	11854445	.	.	.	.
chr2R	7086569	7086570	.	.	.	.
chr3L	6760281	6760282	.	.	.	.
chr2L	8675792	8675793	.	.	.	.
chr2R	9076973	9076974	.	.	.	.
chrX	1538304	1538305	.	.	.	.
chr3R	2194114	2194115	.	.	.	.
chr3L	6182216	6182217	.	.	.	.
chr3R	25871314	25871315	.	.	.	.
chrX	9578725	9578726	CG12653-RA	.	.	.
chr3L	6178025	6178026	.	.	.	.
chr3L	9035482	9035483	CG5133-RA	CG32031-RC	.	.
chr3L	3197621	3197622	.	.	.	.
chr3L	6282219	6282220	.	.	.	.
chr2R	9472167	9472168	.	.	.	.
chrX	2059839	2059840	.	.	.	.
chr2L	2455355	2455356	.	.	.	.
chr3L	12698587	12698588	.	.	.	.
chr3L	8100462	8100463	.	.	.	.
chr2L	12011804	12011805	.	.	.	.
chrX	4091362	4091363	.	.	.	.
chrX	15988240	15988241	.	.	.	.
chr2L	18088121	18088122	.	.	.	.
chrX	8724058	8724059	.	.	.	.
chrX	5448283	5448284	.	.	.	.
chr3L	21019384	21019385	.	.	.	.
chr3L	21721902	21721903	.	.	.	.
chr3L	9848822	9848823	CG6721-RA	.	.	.
chr3L	16359654	16359655	.	.	.	.
chr3R	4303226	4303227	CG45263-RA	.	.	.
chr2L	2457158	2457159	.	.	.	.
chrX	16135998	16135999	.	.	.	.
chr2R	20585482	20585483	.	.	.	.
chr2R	18576624	18576625	.	.	.	.
chr3R	4031499	4031500	.	.	.	.
chrX	17402725	17402726	.	.	.	.
chrX	8262732	8262733	.	.	.	.
chr2L	16787755	16787756	CG17927-RD	.	.	.
chrX	5691871	5691872	CG3108-RA	.	.	.
chr2L	91431	91432	FlyExpress_net	CG2674-RG	.	.
chr3R	24817791	24817792	.	.	.	.
chrX	9374014	9374015	.	.	.	.
chr2L	13548267	13548268	.	.	.	.
chr3L	8068112	8068113	CG34373-RG	.	.	.
chr2R	10062329	10062330	.	.	.	.
chr2R	3027419	3027420	CG12172-RA	.	.	.
chr3R	25177429	25177430	.	.	.	.
chrX	5641243	5641244	.	.	.	.
chr3L	779709	779710	.	.	.	.
chr2L	11269037	11269038	.	.	.	.
chr2R	16087639	16087640	.	.	.	.
chr2R	4174753	4174754	.	.	.	.
chr2R	10950240	10950241	.	.	.	.
chr3L	13957847	13957848	.	.	.	.
chr2L	6724465	6724466	.	.	.	.
chrX	9685398	9685399	.	.	.	.
chr3R	12774542	12774543	.	.	.	.
chr3R	18576508	18576509	.	.	.	.
chr2R	14947727	14947728	.	.	.	.
chr3R	4097825	4097826	.	.	.	.
chr3R	25133012	25133013	.	.	.	.
chr3L	10804184	10804185	.	.	.	.
chrX	12528112	12528113	.	.	.	.
chrX	1378784	1378785	.	.	.	.
chr3R	27073824	27073825	.	.	.	.
chr3L	20671721	20671722	.	.	.	.
chr3R	15861923	15861924	.	.	.	.
chr3L	14958082	14958083	.	.	.	.
chr3R	13431003	13431004	.	.	.	.
chr3R	11022233	11022234	.	.	.	.
chr3R	10451787	10451788	.	.	.	.
chrX	3613940	3613941	.	.	.	.
chr2R	2519892	2519893	.	.	.	.
chr2R	13553220	13553221	.	.	.	.
chr2R	11778476	11778477	.	.	.	.
chr3R	7954458	7954459	CG4702-RA	.	.	.
chr2R	20893720	20893721	.	.	.	.
chr2L	13177020	13177021	CG9828-RB	.	.	.
chr3R	12882245	12882246	.	.	.	.
chrX	12309727	12309728	.	.	.	.
chr2L	19453563	19453564	.	.	.	.
chrX	7877427	7877428	.	.	.	.
chr3L	8500277	8500278	.	.	.	.
chrX	1550627	1550628	.	.	.	.
chr2R	10299285	10299286	.	.	.	.
chrX	18165126	18165127	.	.	.	.
chr2L	8521989	8521990	.	.	.	.
chrX	5687687	5687688	CG3108-RA	.	.	.
chr2L	10396347	10396348	.	.	.	.
chrX	21075266	21075267	.	.	.	.
chrX	5793609	5793610	.	.	.	.
chr3R	11034813	11034814	.	.	.	.
chrX	17262695	17262696	.	.	.	.
chr2L	6967710	6967711	CG3423-RA	.	.	.
chr3L	10388651	10388652	.	.	.	.
chr2R	10064420	10064421	.	.	.	.
chr3R	20804204	20804205	.	.	.	.
chr3L	19889586	19889587	.	.	.	.
chr2R	17254961	17254962	CG15671-RA	.	.	.
chr3R	10407362	10407363	CG31317-RA	.	.	.
chr2R	13683510	13683511	.	.	.	.
chr3R	5412598	5412599	.	.	.	.
chrX	17645353	17645354	.	.	.	.
chr3L	11672476	11672477	.	.	.	.
chrX	1548972	1548973	.	.	.	.
chr2L	20204996	20204997	.	.	.	.
chr2L	1366273	1366274	.	.	.	.
chr3R	18044716	18044717	.	.	.	.
chr2L	1119150	1119151	.	.	.	.
chrX	15628177	15628178	.	.	.	.
chrX	510700	510701	.	.	.	.
chr2L	17830964	17830965	.	.	.	.
chr3L	22187451	22187452	.	.	.	.
chr3L	9034929	9034930	CG5133-RA	CG32031-RC	.	.
chr3R	17431421	17431422	.	.	.	.
chr2R	17432976	17432977	CG10079-RB	.	.	.
chr2R	8883579	8883580	.	.	.	.
chrX	9580821	9580822	CG12653-RA	.	.	.
chr3R	11875374	11875375	.	.	.	.
chr2R	9449139	9449140	CG13333-RA	CG33156-RB	.	.
chr3L	6274529	6274530	.	.	.	.
chr3R	6321797	6321798	.	.	.	.
chrX	5223552	5223553	CG4193-RA	.	.	.
chr2L	8997547	8997548	.	.	.	.
chr3L	12507947	12507948	.	.	.	.
chr3L	13025341	13025342	.	.	.	.
chrX	16393563	16393564	.	.	.	.
chrX	14432703	14432704	.	.	.	.
chr2R	7084712	7084713	.	.	.	.
chr2R	5378454	5378455	CG1916-RA	.	.	.
chr3L	15168445	15168446	.	.	.	.
chr3L	668732	668733	.	.	.	.
chr2L	5877798	5877799	.	.	.	.
chrX	6634179	6634180	.	.	.	.
chrX	14374203	14374204	.	.	.	.
chrX	5069200	5069201	.	.	.	.
chr3R	869049	869050	.	.	.	.
chr3R	9263166	9263167	CG18290-RA	.	.	.
chr3L	5597381	5597382	CG10591-RA	.	.	.
chr2R	15150183	15150184	CG7225-RA	.	.	.
chr3R	8930173	8930174	.	.	.	.
chr2L	14261982	14261983	CG15288-RB	.	.	.
chr2L	20647512	20647513	.	.	.	.
chr2R	19435556	19435557	.	.	.	.
chr2R	19094542	19094543	.	.	.	.
chr3L	17527553	17527554	.	.	.	.
chrX	21317798	21317799	.	.	.	.
chr3R	24457704	24457705	.	.	.	.
chr2R	18577388	18577389	.	.	.	.
chr2R	9055443	9055444	CG4007-RA	.	.	.
chr2R	11209738	11209739	.	.	.	.
chr2L	19475274	19475275	.	.	.	.
chr2R	16555533	16555534	.	.	.	.
chrX	8838071	8838072	.	.	.	.
chr3R	17960257	17960258	.	.	.	.
chr3R	913064	913065	.	.	.	.
chrX	1935429	1935430	.	.	.	.
chrX	1551815	1551816	.	.	.	.
chr2R	1664031	1664032	.	.	.	.
chrX	7215267	7215268	CG9653-RA	.	.	.
chrX	9579800	9579801	CG12653-RA	.	.	.
chrX	21863178	21863179	.	.	.	.
chr3R	9389127	9389128	.	.	.	.
chr3R	12977561	12977562	.	.	.	.
chr2R	14453268	14453269	.	.	.	.
chr2R	8027994	8027995	.	.	.	.
chrX	18264886	18264887	.	.	.	.
chrX	14859988	14859989	.	.	.	.
chr3R	2176531	2176532	.	.	.	.
chr2L	12666229	12666230	.	.	.	.
chrX	17227038	17227039	.	.	.	.
chr3L	21633945	21633946	.	.	.	.
chr3R	2892911	2892912	.	.	.	.
chr3L	2437114	2437115	.	.	.	.
chrX	20565109	20565110	.	.	.	.
chr3R	27526592	27526593	.	.	.	.
chr3R	23064849	23064850	CG31064-RA	.	.	.
chr2L	91988	91989	FlyExpress_net	CG2674-RG	.	.
chr2R	18136246	18136247	.	.	.	.
chr3R	5031956	5031957	.	.	.	.
chr3L	21426454	21426455	.	.	.	.
chr2R	9452219	9452220	CG13333-RA	CG33156-RB	.	.
chr2R	5466468	5466469	.	.	.	.
chr3L	1352218	1352219	.	.	.	.
chr2R	10391472	10391473	CG10112-RA	.	.	.
chr3L	12463668	12463669	.	.	.	.
chr3R	17218822	17218823	CG32491-RG	.	.	.
chr3L	10311902	10311903	.	.	.	.
chr3R	23106971	23106972	.	.	.	.
chrX	2019750	2019751	CG18412-RA	.	.	.
chr3R	3733160	3733161	.	.	.	.
chr3R	6610087	6610088	.	.	.	.
chr2L	16352728	16352729	.	.	.	.
chr2L	18768320	18768321	.	.	.	.
chr3R	801358	801359	.	.	.	.
chr2L	20676058	20676059	.	.	.	.
chr2R	11015690	11015691	.	.	.	.
chr3R	2490335	2490336	.	.	.	.
chrX	13713564	13713565	.	.	.	.
chr3R	12885104	12885105	.	.	.	.
chr3R	12884803	12884804	.	.	.	.
chr2L	6498531	6498532	.	.	.	.
chr2L	19135279	19135280	.	.	.	.
chrX	21240443	21240444	.	.	.	.
chr3L	15976116	15976117	.	.	.	.
chr2R	8873303	8873304	.	.	.	.
chrX	5583922	5583923	.	.	.	.
chr2R	9448207	9448208	CG13333-RA	CG33156-RB	.	.
chr3R	5044135	5044136	.	.	.	.
chr3R	15625727	15625728	.	.	.	.
chrX	21239637	21239638	.	.	.	.
chr2L	15324712	15324713	.	.	.	.
chr3L	13113592	13113593	.	.	.	.
chr2L	10396755	10396756	.	.	.	.
chrX	13190962	13190963	.	.	.	.
chr2L	8366019	8366020	.	.	.	.
chr2L	13264032	13264033	.	.	.	.
chrX	18193364	18193365	.	.	.	.
chrX	4105354	4105355	.	.	.	.
chr3L	11112986	11112987	.	.	.	.
chr3R	13429563	13429564	.	.	.	.
chr2R	13689354	13689355	.	.	.	.
chr3L	6384251	6384252	.	.	.	.
chr3L	8826657	8826658	.	.	.	.
chr2L	19576800	19576801	.	.	.	.
chr2L	19758719	19758720	.	.	.	.
chr3L	9036934	9036935	CG5133-RA	CG32031-RC	.	.
chr3L	4253025	4253026	CG15010-RA	.	.	.
chr3L	224839	224840	.	.	.	.
chr2R	11785740	11785741	.	.	.	.
chr3L	5729345	5729346	.	.	.	.
chr3L	9428666	9428667	.	.	.	.
chrX	21858345	21858346	.	.	.	.
chr3R	21868052	21868053	CG8384-RA	FlyExpress_e(spl)m5-HLH	.	.
chr3R	19995387	19995388	.	.	.	.
chr3L	20369134	20369135	.	.	.	.
chr3R	10450129	10450130	.	.	.	.
chr3L	14961094	14961095	.	.	.	.
chr3R	6442723	6442724	.	.	.	.
chr2L	13227161	13227162	FlyExpress_CG15480	.	.	.
chr2L	15478470	15478471	.	.	.	.
chr3R	21868630	21868631	CG8384-RA	FlyExpress_e(spl)m5-HLH	.	.
chrX	16492925	16492926	.	.	.	.
chrX	6588445	6588446	.	.	.	.
chrX	4285092	4285093	.	.	.	.
chr3R	26581063	26581064	.	.	.	.
chr3L	9146200	9146201	.	.	.	.
chrX	3636390	3636391	.	.	.	.
chr2R	17433575	17433576	CG10079-RB	.	.	.
chrX	6697722	6697723	.	.	.	.
chr2L	6088569	6088570	CG18783-RB	CG31641-RC	.	.
chr3R	4865231	4865232	CG11988-RA	.	.	.
chr3R	16117666	16117667	.	.	.	.
chr3R	21841124	21841125	FlyExpress_e(spl)m5-HLH	.	.	.
chr2L	18783137	18783138	.	.	.	.
chr2L	5325211	5325212	.	.	.	.
chr2R	9359644	9359645	.	.	.	.
chr3L	12293170	12293171	.	.	.	.
chrX	9638116	9638117	.	.	.	.
chr3R	18615098	18615099	.	.	.	.
chr3R	15625123	15625124	.	.	.	.
chr2L	3566593	3566594	.	.	.	.
chr2R	13030736	13030737	.	.	.	.
chrX	17877197	17877198	.	.	.	.
chr3R	21948327	21948328	.	.	.	.
chrX	19659429	19659430	.	.	.	.
chrX	21857508	21857509	.	.	.	.
chr2L	9758014	9758015	.	.	.	.
chr2R	7872908	7872909	.	.	.	.
chr3L	22393318	22393319	.	.	.	.
chrX	8526607	8526608	.	.	.	.
chr3R	6586851	6586852	.	.	.	.
chr2L	13225282	13225283	FlyExpress_CG15480	.	.	.
chr2R	17368434	17368435	.	.	.	.
chrX	4131823	4131824	.	.	.	.
chr3L	17507223	17507224	.	.	.	.
chrX	7502099	7502100	CG11387-RA	.	.	.
chr3L	699523	699524	.	.	.	.
chr2R	15518675	15518676	.	.	.	.
chr2R	8868135	8868136	.	.	.	.
chr3R	17432434	17432435	.	.	.	.
chr2L	12007579	12007580	.	.	.	.
chr3R	22708397	22708398	.	.	.	.
chrX	8036288	8036289	.	.	.	.
chr3R	19699748	19699749	.	.	.	.
chr2L	14445881	14445882	.	.	.	.
chr2L	2885149	2885150	.	.	.	.
chr3R	19757143	19757144	.	.	.	.
chrX	3636683	3636684	.	.	.	.
chr2L	7799888	7799889	.	.	.	.
chr3R	12575983	12575984	.	.	.	.
chr2R	8844027	8844028	.	.	.	.
chr3R	20639612	20639613	.	.	.	.
chrX	5695132	5695133	CG3108-RA	.	.	.
chr2L	6133520	6133521	.	.	.	.
chr3R	12795538	12795539	.	.	.	.
chrX	7215696	7215697	CG9653-RA	.	.	.
chr3R	12878576	12878577	.	.	.	.
chrX	9444788	9444789	.	.	.	.
chr3R	14982525	14982526	.	.	.	.
chr2R	2460906	2460907	.	.	.	.
chrX	18535718	18535719	.	.	.	.
chr3R	9119414	9119415	.	.	.	.
chr3L	13221119	13221120	.	.	.	.
chr3L	378266	378267	CG6883-RA	.	.	.
chr2R	10639728	10639729	.	.	.	.
chr3R	12854171	12854172	.	.	.	.
chr2L	15467909	15467910	.	.	.	.
chr3R	26607524	26607525	.	.	.	.
chrX	3635007	3635008	.	.	.	.
chr2R	11788189	11788190	.	.	.	.
chr3L	3037782	3037783	FlyExpress_CG2162	.	.	.
chr3L	15323700	15323701	CG7250-RA	.	.	.
chr2R	8906882	8906883	.	.	.	.
chr2R	9457795	9457796	CG13333-RA	.	.	.
chrX	17380042	17380043	.	.	.	.
chr2L	13235249	13235250	FlyExpress_CG15480	.	.	.
chr3L	6389626	6389627	.	.	.	.
chr2R	9450928	9450929	CG13333-RA	CG33156-RB	.	.
chr2R	4794834	4794835	.	.	.	.
chrX	12832367	12832368	CG4396-RA	.	.	.
chrX	7070076	7070077	.	.	.	.
chr3R	20159091	20159092	.	.	.	.
chr3L	10856223	10856224	.	.	.	.
chr2L	18808859	18808860	.	.	.	.
chr2L	8511829	8511830	.	.	.	.
chrX	7201568	7201569	CG9653-RA	.	.	.
chr3R	12880229	12880230	.	.	.	.
chr2R	17534148	17534149	CG10082-RB	.	.	.
chr2L	6968000	6968001	CG3423-RA	.	.	.
chr3R	23669730	23669731	.	.	.	.
chr3R	14989790	14989791	.	.	.	.
chr3R	16774405	16774406	.	.	.	.
chr3R	10481026	10481027	.	.	.	.
chr3L	4252359	4252360	CG15010-RA	.	.	.
chrX	16056046	16056047	.	.	.	.
chr2R	8521088	8521089	CG8632-RA	.	.	.
chr3L	3593871	3593872	.	.	.	.
chrX	5890843	5890844	.	.	.	.
chrX	19660062	19660063	.	.	.	.
chr3R	10247737	10247738	.	.	.	.
chr2R	14734252	14734253	CG15098-RA	.	.	.
chrX	7497958	7497959	CG11387-RA	.	.	.
chr2R	4543394	4543395	.	.	.	.
chr3R	6347287	6347288	.	.	.	.
chr3R	24938734	24938735	.	.	.	.
chr2R	16794951	16794952	.	.	.	.
chr2R	6470589	6470590	.	.	.	.
chr2R	15728374	15728375	CG8595-RA	.	.	.
chr2R	14098482	14098483	.	.	.	.
chrX	5792861	5792862	.	.	.	.
chr3R	5715239	5715240	.	.	.	.
chrX	10696242	10696243	.	.	.	.
chr2R	9741907	9741908	.	.	.	.
chr2R	9451313	9451314	CG13333-RA	CG33156-RB	.	.
chr3R	9735694	9735695	.	.	.	.
chr3R	604711	604712	.	.	.	.
chr3R	18516128	18516129	.	.	.	.
chr3L	8569167	8569168	.	.	.	.
chr3L	9454339	9454340	.	.	.	.
chr3R	2919579	2919580	.	.	.	.
chr2R	9457077	9457078	CG13333-RA	CG33156-RB	.	.
chr3L	15696708	15696709	.	.	.	.
chr2R	18937305	18937306	.	.	.	.
chr3L	17469069	17469070	.	.	.	.
chr3R	2775097	2775098	.	.	.	.
chr2L	12004013	12004014	.	.	.	.
chr2R	16490535	16490536	CG13425-RB	.	.	.
chr3R	17199263	17199264	CG32491-RG	.	.	.
chr2R	17250690	17250691	CG15671-RA	.	.	.
chr2R	8872489	8872490	.	.	.	.
chr3L	6757987	6757988	.	.	.	.
chr3R	10481362	10481363	.	.	.	.
chr3R	10217180	10217181	.	.	.	.
chrX	4834546	4834547	CG44774-RA	.	.	.
chr2R	9454414	9454415	CG13333-RA	CG33156-RB	.	.
chr2R	10898450	10898451	.	.	.	.
chr3L	11203690	11203691	.	.	.	.
chr3R	20696320	20696321	.	.	.	.
chr3L	16577311	16577312	.	.	.	.
chr3R	17220019	17220020	CG32491-RG	.	.	.
chr2L	4597833	4597834	CG33196-RC	.	.	.
chr2R	16554970	16554971	.	.	.	.
chr3R	18967708	18967709	.	.	.	.
chr2L	10732525	10732526	.	.	.	.
chr3R	2863501	2863502	.	.	.	.
chr2L	19219908	19219909	.	.	.	.
chr3R	12473275	12473276	.	.	.	.
chr2R	8879182	8879183	.	.	.	.
chr2R	5965625	5965626	CG12919-RA	CG2269-RC	.	.
chr2R	6731669	6731670	CG30015-RD	.	.	.
chr2R	14164866	14164867	.	.	.	.
chr3R	4059229	4059230	.	.	.	.
chr3R	12759620	12759621	.	.	.	.
chr3L	8820343	8820344	.	.	.	.
chr3R	10505427	10505428	CG7649-RB	.	.	.
chr2R	9455002	9455003	CG13333-RA	CG33156-RB	.	.
chr3R	7788677	7788678	.	.	.	.
chr3R	11299393	11299394	.	.	.	.
chr3R	3636040	3636041	.	.	.	.
chr3L	12690916	12690917	.	.	.	.
chr2R	17578722	17578723	.	.	.	.
chr3R	16927858	16927859	.	.	.	.
chr2L	19158746	19158747	CG10719-RC	.	.	.
chrX	3082003	3082004	.	.	.	.
chr3R	8293681	8293682	CG31449-RA	.	.	.
chrX	6698240	6698241	.	.	.	.
chr3L	19890426	19890427	.	.	.	.
chr3R	4573436	4573437	.	.	.	.
chr2R	8664416	8664417	CG17579-RB	.	.	.
chr2L	1076541	1076542	.	.	.	.
chr3L	6814372	6814373	.	.	.	.
chr3L	12329610	12329611	.	.	.	.
chr2L	3862633	3862634	.	.	.	.
chr3L	3411435	3411436	.	.	.	.
chr2L	7419893	7419894	.	.	.	.
chrX	10639090	10639091	.	.	.	.
chrX	16531437	16531438	.	.	.	.
chr2L	13245184	13245185	FlyExpress_CG15480	.	.	.
chrX	484897	484898	.	.	.	.
chr3L	15255520	15255521	.	.	.	.
chr3R	2738831	2738832	.	.	.	.
chr3L	9449237	9449238	.	.	.	.
chrX	11610745	11610746	.	.	.	.
chrX	16669520	16669521	CG9623-RB	.	.	.
chr2R	9456467	9456468	CG13333-RA	CG33156-RB	.	.
chr2L	19575894	19575895	.	.	.	.
chrX	1378278	1378279	.	.	.	.
chr3R	5626847	5626848	.	.	.	.
chr2L	6134089	6134090	.	.	.	.
chr3R	5452838	5452839	.	.	.	.
chr2L	13549161	13549162	.	.	.	.
chr3L	9847921	9847922	CG6721-RA	.	.	.
chr2R	20688468	20688469	.	.	.	.
chr3R	23811929	23811930	.	.	.	.
chr2L	3771884	3771885	.	.	.	.
chr3L	11128309	11128310	.	.	.	.
chrX	3674103	3674104	CG2947-RB	.	.	.
chr3L	8109198	8109199	.	.	.	.
chr2L	16491595	16491596	.	.	.	.
chr2L	161192	161193	.	.	.	.
chr2R	19916423	19916424	.	.	.	.
chrX	16214680	16214681	.	.	.	.
chr3R	15690295	15690296	.	.	.	.
chr3L	14625246	14625247	CG9628-RB	.	.	.
chr2R	14690275	14690276	FlyExpress_l(2)08717	FlyExpress_CG15094	.	.
chr2L	4811831	4811832	.	.	.	.
chr3R	4016830	4016831	.	.	.	.
chr2R	10061749	10061750	.	.	.	.
chr2L	10057000	10057001	.	.	.	.
chr2L	5461308	5461309	CG6634-RA	.	.	.
chr2L	15485771	15485772	.	.	.	.
chr2R	9046051	9046052	CG4007-RA	.	.	.
chr2R	10158140	10158141	CG8547-RB	.	.	.
chrX	2302818	2302819	.	.	.	.
chrX	3667163	3667164	CG2947-RB	.	.	.
chr3L	8819138	8819139	.	.	.	.
chrX	12526345	12526346	.	.	.	.
chr3R	4476588	4476589	.	.	.	.
chrX	15606607	15606608	.	.	.	.
chr2R	6422852	6422853	CG12052-RA	.	.	.
chr2R	9453851	9453852	CG13333-RA	CG33156-RB	.	.
chr3L	22169949	22169950	.	.	.	.
chr2R	19105678	19105679	.	.	.	.
chrX	5794691	5794692	.	.	.	.
chr2L	2577170	2577171	.	.	.	.
chrX	12548478	12548479	CG2028-RC	.	.	.
chr3R	13631033	13631034	.	.	.	.
chr3R	23941902	23941903	.	.	.	.
chr3R	17959714	17959715	.	.	.	.
chr3R	12905263	12905264	CG3937-RB	.	.	.
chr3R	10643813	10643814	CG33555-RG	.	.	.
chrX	413505	413506	.	.	.	.
chrX	2074954	2074955	.	.	.	.
chrX	6749997	6749998	.	.	.	.
chr3L	10850425	10850426	.	.	.	.
chr3R	2826353	2826354	.	.	.	.
chr3R	11106611	11106612	CG4898-RB	.	.	.
chr3R	2912513	2912514	.	.	.	.
chr3R	12267495	12267496	.	.	.	.
chr3R	12724494	12724495	.	.	.	.
chr2L	161903	161904	.	.	.	.
chr2L	20350258	20350259	.	.	.	.
chr2R	15994011	15994012	.	.	.	.
chr2R	19866414	19866415	.	.	.	.
chr3L	22396569	22396570	.	.	.	.
chr3L	22856967	22856968	CG8385-RH	.	.	.
chr2L	2164877	2164878	CG3166-RB	.	.	.
chr3L	21060642	21060643	CG32434-RC	.	.	.
chr2L	16677148	16677149	.	.	.	.
chr2R	13935712	13935713	.	.	.	.
chr2R	18690536	18690537	.	.	.	.
chr3L	258276	258277	.	.	.	.
chr3L	5976279	5976280	FlyExpress_CG10479	.	.	.
chr3L	7721512	7721513	CG34416-RN	.	.	.
chr3L	21018544	21018545	.	.	.	.
chr3L	872570	872571	.	.	.	.
chr3L	1334816	1334817	CG9184-RA	.	.	.
chr3L	1731131	1731132	CG7995-RD	.	.	.
chr3L	11125332	11125333	.	.	.	.
chr3L	12602884	12602885	.	.	.	.
chr3L	14044193	14044194	.	.	.	.
chr3L	14625532	14625533	CG9628-RB	.	.	.
chr3L	15087895	15087896	.	.	.	.
chr3L	19908083	19908084	.	.	.	.
chr2L	1518058	1518059	.	.	.	.
chr2L	3080598	3080599	.	.	.	.
chr2L	7306941	7306942	.	.	.	.
chr2L	7498389	7498390	.	.	.	.
chr2L	8302970	8302971	.	.	.	.
chr2L	10858131	10858132	.	.	.	.
chr2L	12436393	12436394	CG5442-RA	.	.	.
chr2L	15038932	15038933	FlyExpress_Su(H)	.	.	.
chr2L	15039353	15039354	FlyExpress_Su(H)	.	.	.
chr2L	16679985	16679986	.	.	.	.
chr2L	19575996	19575997	.	.	.	.
chr3R	2206011	2206012	.	.	.	.
chr3R	2580529	2580530	CG1046-RA	FlyExpress_Ama	CG1048-RA	.
chr3R	5463373	5463374	.	.	.	.
chr3R	13366028	13366029	.	.	.	.
chr3R	19203192	19203193	CG4408-RA	.	.	.
chr3R	20412362	20412363	.	.	.	.
chr3R	21020626	21020627	CG13653-RA	CG13654-RA	CG11849-RA	.
chr3R	21472845	21472846	.	.	.	.
chr3R	25283116	25283117	.	.	.	.
chr3R	26738374	26738375	.	.	.	.
chr2R	6356063	6356064	.	.	.	.
chr2R	7079226	7079227	.	.	.	.
chr2R	10506289	10506290	.	.	.	.
chr2R	13739162	13739163	.	.	.	.
chr2R	14047955	14047956	.	.	.	.
chr2R	14082204	14082205	.	.	.	.
chr2R	14844604	14844605	.	.	.	.
chrX	981094	981095	.	.	.	.
chrX	1104078	1104079	.	.	.	.
chrX	1802230	1802231	.	.	.	.
chrX	2338006	2338007	.	.	.	.
chrX	3376808	3376809	.	.	.	.
chrX	7955508	7955509	CG2252-RC	.	.	.
chrX	8318666	8318667	.	.	.	.
chrX	8614434	8614435	.	.	.	.
chrX	10367140	10367141	.	.	.	.
chrX	11458081	11458082	.	.	.	.
chrX	11728859	11728860	.	.	.	.
chrX	13703043	13703044	.	.	.	.
chrX	15213463	15213464	.	.	.	.
chrX	15468634	15468635	.	.	.	.
chrX	20122348	20122349	.	.	.	.
chrX	20265390	20265391	.	.	.	.

## Sheet: 20kb_Peak_to_Gene
#feature.id	chr_1	start_1	end_1	dist_closest_1	chr_2	start_2	end_2	dist_closest_2	chr_3	start_3	end_3	dist_closest_3	chr_4	start_4	end_4	dist_closest_4
CG8827-RA	.	.	.	.	.	.	.	.	.	.	.	.	.	.	.	.
CG33466-RA	.	.	.	.	.	.	.	.	.	.	.	.	.	.	.	.
CG16869-RA	.	.	.	.	.	.	.	.	.	.	.	.	.	.	.	.
CG3218-RA	.	.	.	.	.	.	.	.	.	.	.	.	.	.	.	.
CG8649-RD	.	.	.	.	.	.	.	.	.	.	.	.	.	.	.	.
CG1944-RA	.	.	.	.	.	.	.	.	.	.	.	.	.	.	.	.
CG1048-RA	chr3R	2580529	2580530	10666	.	.	.	.	.	.	.	.	.	.	.	.
CG13653-RA	chr3R	21020626	21020627	655	.	.	.	.	.	.	.	.	.	.	.	.
CG5055-RB	.	.	.	.	.	.	.	.	.	.	.	.	.	.	.	.
CG12283-RA	.	.	.	.	.	.	.	.	.	.	.	.	.	.	.	.
CG7997-RB	.	.	.	.	.	.	.	.	.	.	.	.	.	.	.	.
CG8095-RB	.	.	.	.	.	.	.	.	.	.	.	.	.	.	.	.
CG2762-RA	.	.	.	.	.	.	.	.	.	.	.	.	.	.	.	.
CG18088-RA	.	.	.	.	.	.	.	.	.	.	.	.	.	.	.	.
CG5187-RA	.	.	.	.	.	.	.	.	.	.	.	.	.	.	.	.
CG9520-RA	.	.	.	.	.	.	.	.	.	.	.	.	.	.	.	.
CG12011-RA	.	.	.	.	.	.	.	.	.	.	.	.	.	.	.	.
CG13800-RA	.	.	.	.	.	.	.	.	.	.	.	.	.	.	.	.
CG10619-RB	.	.	.	.	.	.	.	.	.	.	.	.	.	.	.	.
CG31902-RB	.	.	.	.	.	.	.	.	.	.	.	.	.	.	.	.
CG12919-RA	chr2R	5965625	5965626	244	.	.	.	.	.	.	.	.	.	.	.	.
CG5399-RA	.	.	.	.	.	.	.	.	.	.	.	.	.	.	.	.
CG8084-RA	.	.	.	.	.	.	.	.	.	.	.	.	.	.	.	.
CG11893-RA	.	.	.	.	.	.	.	.	.	.	.	.	.	.	.	.
CG45263-RA	chr3R	4303226	4303227	0	.	.	.	.	.	.	.	.	.	.	.	.
CG13912-RA	.	.	.	.	.	.	.	.	.	.	.	.	.	.	.	.
CG33956-RD	.	.	.	.	.	.	.	.	.	.	.	.	.	.	.	.
CG6394-RA	.	.	.	.	.	.	.	.	.	.	.	.	.	.	.	.
CG9446-RB	.	.	.	.	.	.	.	.	.	.	.	.	.	.	.	.
CG1046-RA	chr3R	2580529	2580530	607	.	.	.	.	.	.	.	.	.	.	.	.
CG17574-RD	.	.	.	.	.	.	.	.	.	.	.	.	.	.	.	.
CG2947-RB	chrX	3674103	3674104	9966	chrX	3667163	3667164	16906	.	.	.	.	.	.	.	.
CG15236-RB	.	.	.	.	.	.	.	.	.	.	.	.	.	.	.	.
CG7530-RC	.	.	.	.	.	.	.	.	.	.	.	.	.	.	.	.
CG42666-RC	.	.	.	.	.	.	.	.	.	.	.	.	.	.	.	.
CG7005-RA	.	.	.	.	.	.	.	.	.	.	.	.	.	.	.	.
CG4193-RA	chrX	5223552	5223553	16396	.	.	.	.	.	.	.	.	.	.	.	.
CG34373-RG	chr3L	8068112	8068113	2379	.	.	.	.	.	.	.	.	.	.	.	.
CG16778-RC	.	.	.	.	.	.	.	.	.	.	.	.	.	.	.	.
CG3940-RA	.	.	.	.	.	.	.	.	.	.	.	.	.	.	.	.
CG15671-RA	chr2R	17254961	17254962	0	chr2R	17252137	17252138	0	chr2R	17250690	17250691	0	.	.	.	.
CG43332-RA	.	.	.	.	.	.	.	.	.	.	.	.	.	.	.	.
CG6234-RA	.	.	.	.	.	.	.	.	.	.	.	.	.	.	.	.
CG7590-RA	.	.	.	.	.	.	.	.	.	.	.	.	.	.	.	.
CG12212-RA	.	.	.	.	.	.	.	.	.	.	.	.	.	.	.	.
CG31449-RA	chr3R	8293681	8293682	180	.	.	.	.	.	.	.	.	.	.	.	.
CG5133-RA	chr3L	9034929	9034930	0	chr3L	9035482	9035483	0	chr3L	9036934	9036935	0	.	.	.	.
CG5661-RA	.	.	.	.	.	.	.	.	.	.	.	.	.	.	.	.
CG42365-RA	.	.	.	.	.	.	.	.	.	.	.	.	.	.	.	.
CG31641-RC	chr2L	6088569	6088570	11808	.	.	.	.	.	.	.	.	.	.	.	.
CG30463-RC	.	.	.	.	.	.	.	.	.	.	.	.	.	.	.	.
CG8974-RA	.	.	.	.	.	.	.	.	.	.	.	.	.	.	.	.
CG5442-RA	chr2L	12436393	12436394	1733	.	.	.	.	.	.	.	.	.	.	.	.
CG5093-RA	.	.	.	.	.	.	.	.	.	.	.	.	.	.	.	.
CG17524-RA	.	.	.	.	.	.	.	.	.	.	.	.	.	.	.	.
CG31462-RA	.	.	.	.	.	.	.	.	.	.	.	.	.	.	.	.
CG2674-RG	chr2L	91988	91989	17619	chr2L	91431	91432	18176	.	.	.	.	.	.	.	.
CG44774-RA	chrX	4834546	4834547	10666	.	.	.	.	.	.	.	.	.	.	.	.
CG13654-RA	chr3R	21020626	21020627	4913	.	.	.	.	.	.	.	.	.	.	.	.
CG3206-RA	.	.	.	.	.	.	.	.	.	.	.	.	.	.	.	.
CG15162-RA	.	.	.	.	.	.	.	.	.	.	.	.	.	.	.	.
CG33300-RA	.	.	.	.	.	.	.	.	.	.	.	.	.	.	.	.
CG5014-RC	.	.	.	.	.	.	.	.	.	.	.	.	.	.	.	.
CG6753-RA	.	.	.	.	.	.	.	.	.	.	.	.	.	.	.	.
CG1916-RA	chr2R	5378454	5378455	3219	.	.	.	.	.	.	.	.	.	.	.	.
CG4421-RA	.	.	.	.	.	.	.	.	.	.	.	.	.	.	.	.
CG8448-RC	.	.	.	.	.	.	.	.	.	.	.	.	.	.	.	.
CG7995-RD	chr3L	1731131	1731132	8030	.	.	.	.	.	.	.	.	.	.	.	.
CG11164-RA	.	.	.	.	.	.	.	.	.	.	.	.	.	.	.	.
CG31760-RA	.	.	.	.	.	.	.	.	.	.	.	.	.	.	.	.
CG10082-RB	chr2R	17534148	17534149	6995	.	.	.	.	.	.	.	.	.	.	.	.
CG3664-RF	.	.	.	.	.	.	.	.	.	.	.	.	.	.	.	.
CG2269-RC	chr2R	5965625	5965626	9450	.	.	.	.	.	.	.	.	.	.	.	.
CG10626-RA	.	.	.	.	.	.	.	.	.	.	.	.	.	.	.	.
CG4408-RA	chr3R	19203192	19203193	13432	.	.	.	.	.	.	.	.	.	.	.	.
CG9339-RE	.	.	.	.	.	.	.	.	.	.	.	.	.	.	.	.
CG42329-RA	.	.	.	.	.	.	.	.	.	.	.	.	.	.	.	.
CG9734-RC	.	.	.	.	.	.	.	.	.	.	.	.	.	.	.	.
CG7272-RA	.	.	.	.	.	.	.	.	.	.	.	.	.	.	.	.
CG31064-RA	chr3R	23064849	23064850	49	.	.	.	.	.	.	.	.	.	.	.	.
CG10360-RB	.	.	.	.	.	.	.	.	.	.	.	.	.	.	.	.
CG15817-RA	.	.	.	.	.	.	.	.	.	.	.	.	.	.	.	.
CG3798-RA	.	.	.	.	.	.	.	.	.	.	.	.	.	.	.	.
CG32021-RA	.	.	.	.	.	.	.	.	.	.	.	.	.	.	.	.
CG1389-RA	.	.	.	.	.	.	.	.	.	.	.	.	.	.	.	.
CG8849-RA	.	.	.	.	.	.	.	.	.	.	.	.	.	.	.	.
CG30382-RA	.	.	.	.	.	.	.	.	.	.	.	.	.	.	.	.
CG14545-RA	.	.	.	.	.	.	.	.	.	.	.	.	.	.	.	.
CG33156-RB	chr2R	9448207	9448208	10426	chr2R	9449139	9449140	11358	chr2R	9450928	9450929	13147	chr2R	9451313	9451314	13532
CG5272-RA	.	.	.	.	.	.	.	.	.	.	.	.	.	.	.	.
CG3752-RA	.	.	.	.	.	.	.	.	.	.	.	.	.	.	.	.
CG9674-RD	.	.	.	.	.	.	.	.	.	.	.	.	.	.	.	.
CG13610-RA	.	.	.	.	.	.	.	.	.	.	.	.	.	.	.	.
CG5099-RB	.	.	.	.	.	.	.	.	.	.	.	.	.	.	.	.
CG8632-RA	chr2R	8521088	8521089	19223	.	.	.	.	.	.	.	.	.	.	.	.
CG7937-RA	.	.	.	.	.	.	.	.	.	.	.	.	.	.	.	.
CG8524-RB	.	.	.	.	.	.	.	.	.	.	.	.	.	.	.	.
CG3429-RA	.	.	.	.	.	.	.	.	.	.	.	.	.	.	.	.
CG32581-RB	.	.	.	.	.	.	.	.	.	.	.	.	.	.	.	.
CG4302-RA	.	.	.	.	.	.	.	.	.	.	.	.	.	.	.	.
CG8385-RH	chr3L	22856967	22856968	4511	.	.	.	.	.	.	.	.	.	.	.	.
CG15658-RA	.	.	.	.	.	.	.	.	.	.	.	.	.	.	.	.
CG10184-RA	.	.	.	.	.	.	.	.	.	.	.	.	.	.	.	.
CG32697-RA	.	.	.	.	.	.	.	.	.	.	.	.	.	.	.	.
CG6721-RA	chr3L	9848822	9848823	442	chr3L	9847921	9847922	0	.	.	.	.	.	.	.	.
CG10072-RA	.	.	.	.	.	.	.	.	.	.	.	.	.	.	.	.
CG4404-RA	.	.	.	.	.	.	.	.	.	.	.	.	.	.	.	.
CG7660-RB	.	.	.	.	.	.	.	.	.	.	.	.	.	.	.	.
CG10236-RA	.	.	.	.	.	.	.	.	.	.	.	.	.	.	.	.
CG5888-RA	.	.	.	.	.	.	.	.	.	.	.	.	.	.	.	.
CG16983-RF	.	.	.	.	.	.	.	.	.	.	.	.	.	.	.	.
CG5481-RA	.	.	.	.	.	.	.	.	.	.	.	.	.	.	.	.
CG32434-RC	chr3L	21060642	21060643	345	.	.	.	.	.	.	.	.	.	.	.	.
CG2125-RA	.	.	.	.	.	.	.	.	.	.	.	.	.	.	.	.
CG17941-RA	.	.	.	.	.	.	.	.	.	.	.	.	.	.	.	.
CG8495-RC	.	.	.	.	.	.	.	.	.	.	.	.	.	.	.	.
CG34214-RA	.	.	.	.	.	.	.	.	.	.	.	.	.	.	.	.
CG12369-RB	.	.	.	.	.	.	.	.	.	.	.	.	.	.	.	.
CG9075-RB	.	.	.	.	.	.	.	.	.	.	.	.	.	.	.	.
CG3938-RB	.	.	.	.	.	.	.	.	.	.	.	.	.	.	.	.
CG12028-RA	.	.	.	.	.	.	.	.	.	.	.	.	.	.	.	.
CG11849-RA	chr3R	21020626	21020627	2106	.	.	.	.	.	.	.	.	.	.	.	.
CG17348-RA	.	.	.	.	.	.	.	.	.	.	.	.	.	.	.	.
CG18412-RA	chrX	2019750	2019751	486	.	.	.	.	.	.	.	.	.	.	.	.
CG7649-RB	chr3R	10505427	10505428	0	.	.	.	.	.	.	.	.	.	.	.	.
CG13333-RA	chr2R	9448207	9448208	3359	chr2R	9449139	9449140	4291	chr2R	9450928	9450929	6080	chr2R	9451313	9451314	6465
CG3423-RA	chr2L	6967710	6967711	13119	chr2L	6968000	6968001	13409	.	.	.	.	.	.	.	.
CG14025-RC	.	.	.	.	.	.	.	.	.	.	.	.	.	.	.	.
CG15010-RA	chr3L	4252359	4252360	239	chr3L	4253025	4253026	905	.	.	.	.	.	.	.	.
CG3048-RA	.	.	.	.	.	.	.	.	.	.	.	.	.	.	.	.
CG34137-RA	.	.	.	.	.	.	.	.	.	.	.	.	.	.	.	.
CG3166-RB	chr2L	2164877	2164878	0	.	.	.	.	.	.	.	.	.	.	.	.
CG1691-RF	.	.	.	.	.	.	.	.	.	.	.	.	.	.	.	.
CG15288-RB	chr2L	14261982	14261983	1539	.	.	.	.	.	.	.	.	.	.	.	.
CG33232-RC	.	.	.	.	.	.	.	.	.	.	.	.	.	.	.	.
CG6868-RA	.	.	.	.	.	.	.	.	.	.	.	.	.	.	.	.
CG4922-RA	.	.	.	.	.	.	.	.	.	.	.	.	.	.	.	.
CG3779-RA	.	.	.	.	.	.	.	.	.	.	.	.	.	.	.	.
CG31531-RB	.	.	.	.	.	.	.	.	.	.	.	.	.	.	.	.
CG7271-RA	.	.	.	.	.	.	.	.	.	.	.	.	.	.	.	.
CG34383-RC	.	.	.	.	.	.	.	.	.	.	.	.	.	.	.	.
CG9775-RC	.	.	.	.	.	.	.	.	.	.	.	.	.	.	.	.
CG3322-RA	.	.	.	.	.	.	.	.	.	.	.	.	.	.	.	.
CG31607-RA	.	.	.	.	.	.	.	.	.	.	.	.	.	.	.	.
CG18255-RD	.	.	.	.	.	.	.	.	.	.	.	.	.	.	.	.
CG10293-RC	.	.	.	.	.	.	.	.	.	.	.	.	.	.	.	.
CG10079-RB	chr2R	17433575	17433576	1498	chr2R	17432976	17432977	2097	.	.	.	.	.	.	.	.
CG12082-RA	.	.	.	.	.	.	.	.	.	.	.	.	.	.	.	.
CG4216-RA	.	.	.	.	.	.	.	.	.	.	.	.	.	.	.	.
CG11851-RA	.	.	.	.	.	.	.	.	.	.	.	.	.	.	.	.
CG18111-RA	.	.	.	.	.	.	.	.	.	.	.	.	.	.	.	.
CG42278-RC	.	.	.	.	.	.	.	.	.	.	.	.	.	.	.	.
CG2252-RC	chrX	7955508	7955509	38	.	.	.	.	.	.	.	.	.	.	.	.
CG31317-RA	chr3R	10407362	10407363	10822	.	.	.	.	.	.	.	.	.	.	.	.
CG11988-RA	chr3R	4865231	4865232	5781	.	.	.	.	.	.	.	.	.	.	.	.
CG8434-RA	.	.	.	.	.	.	.	.	.	.	.	.	.	.	.	.
CG7540-RA	.	.	.	.	.	.	.	.	.	.	.	.	.	.	.	.
CG14080-RB	.	.	.	.	.	.	.	.	.	.	.	.	.	.	.	.
CG3424-RA	.	.	.	.	.	.	.	.	.	.	.	.	.	.	.	.
CG33196-RC	chr2L	4597833	4597834	5869	.	.	.	.	.	.	.	.	.	.	.	.
CG14985-RB	.	.	.	.	.	.	.	.	.	.	.	.	.	.	.	.
CG30023-RA	.	.	.	.	.	.	.	.	.	.	.	.	.	.	.	.
CG13651-RA	.	.	.	.	.	.	.	.	.	.	.	.	.	.	.	.
CG3502-RB	.	.	.	.	.	.	.	.	.	.	.	.	.	.	.	.
CG32227-RA	.	.	.	.	.	.	.	.	.	.	.	.	.	.	.	.
CG7250-RA	chr3L	15323700	15323701	6099	.	.	.	.	.	.	.	.	.	.	.	.
CG8654-RA	.	.	.	.	.	.	.	.	.	.	.	.	.	.	.	.
CG30015-RD	chr2R	6731669	6731670	140	.	.	.	.	.	.	.	.	.	.	.	.
CG33868-RA	.	.	.	.	.	.	.	.	.	.	.	.	.	.	.	.
CG13425-RB	chr2R	16490535	16490536	0	.	.	.	.	.	.	.	.	.	.	.	.
CG8384-RA	chr3R	21868052	21868053	0	chr3R	21868630	21868631	0	.	.	.	.	.	.	.	.
CG11949-RA	.	.	.	.	.	.	.	.	.	.	.	.	.	.	.	.
CG14938-RD	.	.	.	.	.	.	.	.	.	.	.	.	.	.	.	.
CG3937-RB	chr3R	12905263	12905264	11993	.	.	.	.	.	.	.	.	.	.	.	.
CG32062-RG	.	.	.	.	.	.	.	.	.	.	.	.	.	.	.	.
CG6885-RA	.	.	.	.	.	.	.	.	.	.	.	.	.	.	.	.
CG9623-RB	chrX	16669520	16669521	0	.	.	.	.	.	.	.	.	.	.	.	.
CG4702-RA	chr3R	7954458	7954459	538	.	.	.	.	.	.	.	.	.	.	.	.
CG17579-RB	chr2R	8664416	8664417	3632	.	.	.	.	.	.	.	.	.	.	.	.
CG17894-RB	.	.	.	.	.	.	.	.	.	.	.	.	.	.	.	.
CG2028-RC	chrX	12548478	12548479	294	.	.	.	.	.	.	.	.	.	.	.	.
CG9326-RC	.	.	.	.	.	.	.	.	.	.	.	.	.	.	.	.
CG17117-RE	.	.	.	.	.	.	.	.	.	.	.	.	.	.	.	.
CG17510-RA	.	.	.	.	.	.	.	.	.	.	.	.	.	.	.	.
CG8595-RA	chr2R	15728374	15728375	9624	.	.	.	.	.	.	.	.	.	.	.	.
CG31721-RA	.	.	.	.	.	.	.	.	.	.	.	.	.	.	.	.
CG1374-RA	.	.	.	.	.	.	.	.	.	.	.	.	.	.	.	.
CG12908-RA	.	.	.	.	.	.	.	.	.	.	.	.	.	.	.	.
CG1915-RC	.	.	.	.	.	.	.	.	.	.	.	.	.	.	.	.
CG2986-RE	.	.	.	.	.	.	.	.	.	.	.	.	.	.	.	.
CG17131-RB	.	.	.	.	.	.	.	.	.	.	.	.	.	.	.	.
CG10112-RA	chr2R	10391472	10391473	8574	.	.	.	.	.	.	.	.	.	.	.	.
CG5080-RB	.	.	.	.	.	.	.	.	.	.	.	.	.	.	.	.
CG10287-RA	.	.	.	.	.	.	.	.	.	.	.	.	.	.	.	.
CG7884-RA	.	.	.	.	.	.	.	.	.	.	.	.	.	.	.	.
CG3851-RA	.	.	.	.	.	.	.	.	.	.	.	.	.	.	.	.
CG30080-RA	.	.	.	.	.	.	.	.	.	.	.	.	.	.	.	.
CG3625-RB	.	.	.	.	.	.	.	.	.	.	.	.	.	.	.	.
CG1897-RA	.	.	.	.	.	.	.	.	.	.	.	.	.	.	.	.
CG3388-RA	.	.	.	.	.	.	.	.	.	.	.	.	.	.	.	.
CG32019-RE	.	.	.	.	.	.	.	.	.	.	.	.	.	.	.	.
CG5899-RB	.	.	.	.	.	.	.	.	.	.	.	.	.	.	.	.
CG12052-RA	chr2R	6422852	6422853	317	.	.	.	.	.	.	.	.	.	.	.	.
CG10521-RA	.	.	.	.	.	.	.	.	.	.	.	.	.	.	.	.
CG10067-RA	.	.	.	.	.	.	.	.	.	.	.	.	.	.	.	.
CG5779-RA	.	.	.	.	.	.	.	.	.	.	.	.	.	.	.	.
CG31020-RA	.	.	.	.	.	.	.	.	.	.	.	.	.	.	.	.
CG11527-RA	.	.	.	.	.	.	.	.	.	.	.	.	.	.	.	.
CG12653-RA	chrX	9580821	9580822	7399	chrX	9579800	9579801	8420	chrX	9578725	9578726	9495	.	.	.	.
CG8799-RA	.	.	.	.	.	.	.	.	.	.	.	.	.	.	.	.
CG34379-RD	.	.	.	.	.	.	.	.	.	.	.	.	.	.	.	.
CG1056-RB	.	.	.	.	.	.	.	.	.	.	.	.	.	.	.	.
CG12443-RA	.	.	.	.	.	.	.	.	.	.	.	.	.	.	.	.
CG31666-RD	.	.	.	.	.	.	.	.	.	.	.	.	.	.	.	.
CG2264-RB	.	.	.	.	.	.	.	.	.	.	.	.	.	.	.	.
CG12296-RA	.	.	.	.	.	.	.	.	.	.	.	.	.	.	.	.
CG1934-RA	.	.	.	.	.	.	.	.	.	.	.	.	.	.	.	.
CG4158-RA	.	.	.	.	.	.	.	.	.	.	.	.	.	.	.	.
CG11069-RA	.	.	.	.	.	.	.	.	.	.	.	.	.	.	.	.
CG4898-RB	chr3R	11106611	11106612	642	.	.	.	.	.	.	.	.	.	.	.	.
CG18024-RA	.	.	.	.	.	.	.	.	.	.	.	.	.	.	.	.
CG17046-RC	.	.	.	.	.	.	.	.	.	.	.	.	.	.	.	.
CG9689-RA	.	.	.	.	.	.	.	.	.	.	.	.	.	.	.	.
CG33103-RC	.	.	.	.	.	.	.	.	.	.	.	.	.	.	.	.
CG3401-RA	.	.	.	.	.	.	.	.	.	.	.	.	.	.	.	.
CG1244-RB	.	.	.	.	.	.	.	.	.	.	.	.	.	.	.	.
CG12063-RA	.	.	.	.	.	.	.	.	.	.	.	.	.	.	.	.
CG9628-RB	chr3L	14625246	14625247	3976	chr3L	14625532	14625533	4262	.	.	.	.	.	.	.	.
CG10717-RA	.	.	.	.	.	.	.	.	.	.	.	.	.	.	.	.
CG31045-RF	.	.	.	.	.	.	.	.	.	.	.	.	.	.	.	.
CG9653-RA	chrX	7201568	7201569	405	chrX	7215267	7215268	9621	chrX	7215696	7215697	10050	.	.	.	.
CG10325-RA	.	.	.	.	.	.	.	.	.	.	.	.	.	.	.	.
CG9073-RA	.	.	.	.	.	.	.	.	.	.	.	.	.	.	.	.
CG33555-RG	chr3R	10643813	10643814	0	.	.	.	.	.	.	.	.	.	.	.	.
CG4844-RA	.	.	.	.	.	.	.	.	.	.	.	.	.	.	.	.
CG10037-RA	.	.	.	.	.	.	.	.	.	.	.	.	.	.	.	.
CG6634-RA	chr2L	5461308	5461309	332	.	.	.	.	.	.	.	.	.	.	.	.
CG3254-RA	.	.	.	.	.	.	.	.	.	.	.	.	.	.	.	.
CG2184-RB	.	.	.	.	.	.	.	.	.	.	.	.	.	.	.	.
CG4007-RA	chr2R	9046051	9046052	1191	chr2R	9055443	9055444	5108	.	.	.	.	.	.	.	.
CG9224-RA	.	.	.	.	.	.	.	.	.	.	.	.	.	.	.	.
CG33183-RA	.	.	.	.	.	.	.	.	.	.	.	.	.	.	.	.
CG10719-RC	chr2L	19158746	19158747	8820	.	.	.	.	.	.	.	.	.	.	.	.
CG2049-RG	.	.	.	.	.	.	.	.	.	.	.	.	.	.	.	.
CG11895-RA	.	.	.	.	.	.	.	.	.	.	.	.	.	.	.	.
CG7178-RA	.	.	.	.	.	.	.	.	.	.	.	.	.	.	.	.
CG2330-RA	.	.	.	.	.	.	.	.	.	.	.	.	.	.	.	.
CG1856-RA	.	.	.	.	.	.	.	.	.	.	.	.	.	.	.	.
CG11387-RA	chrX	7502099	7502100	1081	chrX	7497958	7497959	5222	.	.	.	.	.	.	.	.
CG18290-RA	chr3R	9263166	9263167	9354	.	.	.	.	.	.	.	.	.	.	.	.
CG14351-RA	.	.	.	.	.	.	.	.	.	.	.	.	.	.	.	.
CG15098-RA	chr2R	14734252	14734253	11982	.	.	.	.	.	.	.	.	.	.	.	.
CG9491-RC	.	.	.	.	.	.	.	.	.	.	.	.	.	.	.	.
CG13194-RB	.	.	.	.	.	.	.	.	.	.	.	.	.	.	.	.
CG3108-RA	chrX	5687687	5687688	12037	chrX	5691871	5691872	16221	chrX	5695132	5695133	19482	.	.	.	.
CG12311-RA	.	.	.	.	.	.	.	.	.	.	.	.	.	.	.	.
CG13920-RA	.	.	.	.	.	.	.	.	.	.	.	.	.	.	.	.
CG17228-RF	.	.	.	.	.	.	.	.	.	.	.	.	.	.	.	.
CG4396-RA	chrX	12832367	12832368	233	.	.	.	.	.	.	.	.	.	.	.	.
CG31300-RA	.	.	.	.	.	.	.	.	.	.	.	.	.	.	.	.
CG1151-RA	.	.	.	.	.	.	.	.	.	.	.	.	.	.	.	.
CG7756-RA	.	.	.	.	.	.	.	.	.	.	.	.	.	.	.	.
CG5191-RC	.	.	.	.	.	.	.	.	.	.	.	.	.	.	.	.
CG1153-RA	.	.	.	.	.	.	.	.	.	.	.	.	.	.	.	.
CG17420-RD	.	.	.	.	.	.	.	.	.	.	.	.	.	.	.	.
CG7675-RA	.	.	.	.	.	.	.	.	.	.	.	.	.	.	.	.
CG8193-RA	.	.	.	.	.	.	.	.	.	.	.	.	.	.	.	.
CG1130-RA	.	.	.	.	.	.	.	.	.	.	.	.	.	.	.	.
CG12172-RA	chr2R	3027419	3027420	7783	.	.	.	.	.	.	.	.	.	.	.	.
CG8376-RA	.	.	.	.	.	.	.	.	.	.	.	.	.	.	.	.
CG5596-RB	.	.	.	.	.	.	.	.	.	.	.	.	.	.	.	.
CG15282-RA	.	.	.	.	.	.	.	.	.	.	.	.	.	.	.	.
CG32491-RG	chr3R	17199263	17199264	0	chr3R	17218822	17218823	15702	chr3R	17220019	17220020	16899	.	.	.	.
CG9611-RE	.	.	.	.	.	.	.	.	.	.	.	.	.	.	.	.
CG17927-RD	chr2L	16787755	16787756	0	.	.	.	.	.	.	.	.	.	.	.	.
CG2666-RB	.	.	.	.	.	.	.	.	.	.	.	.	.	.	.	.
CG32209-RB	.	.	.	.	.	.	.	.	.	.	.	.	.	.	.	.
CG18507-RB	.	.	.	.	.	.	.	.	.	.	.	.	.	.	.	.
CG7225-RA	chr2R	15150183	15150184	11763	.	.	.	.	.	.	.	.	.	.	.	.
CG13906-RA	.	.	.	.	.	.	.	.	.	.	.	.	.	.	.	.
CG6883-RA	chr3L	378266	378267	949	.	.	.	.	.	.	.	.	.	.	.	.
CG34416-RN	chr3L	7721512	7721513	14761	.	.	.	.	.	.	.	.	.	.	.	.
CG30413-RA	.	.	.	.	.	.	.	.	.	.	.	.	.	.	.	.
CG18783-RB	chr2L	6088569	6088570	2847	.	.	.	.	.	.	.	.	.	.	.	.
CG43366-RA	.	.	.	.	.	.	.	.	.	.	.	.	.	.	.	.
CG31813-RA	.	.	.	.	.	.	.	.	.	.	.	.	.	.	.	.
CG12210-RA	.	.	.	.	.	.	.	.	.	.	.	.	.	.	.	.
CG11049-RG	.	.	.	.	.	.	.	.	.	.	.	.	.	.	.	.
CG4467-RA	.	.	.	.	.	.	.	.	.	.	.	.	.	.	.	.
CG9660-RE	.	.	.	.	.	.	.	.	.	.	.	.	.	.	.	.
CG10382-RA	.	.	.	.	.	.	.	.	.	.	.	.	.	.	.	.
CG32150-RA	.	.	.	.	.	.	.	.	.	.	.	.	.	.	.	.
CG7526-RC	.	.	.	.	.	.	.	.	.	.	.	.	.	.	.	.
CG8587-RA	.	.	.	.	.	.	.	.	.	.	.	.	.	.	.	.
CG1342-RA	.	.	.	.	.	.	.	.	.	.	.	.	.	.	.	.
CG10591-RA	chr3L	5597381	5597382	4591	.	.	.	.	.	.	.	.	.	.	.	.
CG1157-RA	.	.	.	.	.	.	.	.	.	.	.	.	.	.	.	.
CG33715-RB	.	.	.	.	.	.	.	.	.	.	.	.	.	.	.	.
CG9614-RM	.	.	.	.	.	.	.	.	.	.	.	.	.	.	.	.
CG7816-RD	.	.	.	.	.	.	.	.	.	.	.	.	.	.	.	.
CG7283-RC	.	.	.	.	.	.	.	.	.	.	.	.	.	.	.	.
CG42684-RD	.	.	.	.	.	.	.	.	.	.	.	.	.	.	.	.
CG40263-RA	.	.	.	.	.	.	.	.	.	.	.	.	.	.	.	.
CG6024-RD	.	.	.	.	.	.	.	.	.	.	.	.	.	.	.	.
CG8493-RB	.	.	.	.	.	.	.	.	.	.	.	.	.	.	.	.
CG14253-RB	.	.	.	.	.	.	.	.	.	.	.	.	.	.	.	.
CG13377-RA	.	.	.	.	.	.	.	.	.	.	.	.	.	.	.	.
CG6611-RC	.	.	.	.	.	.	.	.	.	.	.	.	.	.	.	.
CG7847-RB	.	.	.	.	.	.	.	.	.	.	.	.	.	.	.	.
CG9828-RB	chr2L	13177020	13177021	10950	.	.	.	.	.	.	.	.	.	.	.	.
CG15013-RA	.	.	.	.	.	.	.	.	.	.	.	.	.	.	.	.
CG9184-RA	chr3L	1334816	1334817	12013	.	.	.	.	.	.	.	.	.	.	.	.
CG6434-RA	.	.	.	.	.	.	.	.	.	.	.	.	.	.	.	.
CG31997-RA	.	.	.	.	.	.	.	.	.	.	.	.	.	.	.	.
CG13159-RA	.	.	.	.	.	.	.	.	.	.	.	.	.	.	.	.
CG32031-RC	chr3L	9036934	9036935	5027	chr3L	9035482	9035483	6479	chr3L	9034929	9034930	7032	.	.	.	.
CG8547-RB	chr2R	10158140	10158141	3020	.	.	.	.	.	.	.	.	.	.	.	.
CG15822-RB	.	.	.	.	.	.	.	.	.	.	.	.	.	.	.	.
CG17888-RF	.	.	.	.	.	.	.	.	.	.	.	.	.	.	.	.
CG3114-RH	.	.	.	.	.	.	.	.	.	.	.	.	.	.	.	.
CG3153-RA	.	.	.	.	.	.	.	.	.	.	.	.	.	.	.	.
CG17800-RBB	.	.	.	.	.	.	.	.	.	.	.	.	.	.	.	.
CG13475-RA	.	.	.	.	.	.	.	.	.	.	.	.	.	.	.	.
CG7047-RB	.	.	.	.	.	.	.	.	.	.	.	.	.	.	.	.
CG11502-RC	.	.	.	.	.	.	.	.	.	.	.	.	.	.	.	.
CG42280-RE	.	.	.	.	.	.	.	.	.	.	.	.	.	.	.	.
CG18004-RC	.	.	.	.	.	.	.	.	.	.	.	.	.	.	.	.
CG32490-RL	.	.	.	.	.	.	.	.	.	.	.	.	.	.	.	.
CG9739-RD	.	.	.	.	.	.	.	.	.	.	.	.	.	.	.	.
CG15427-RC	.	.	.	.	.	.	.	.	.	.	.	.	.	.	.	.
CG33991-RB	.	.	.	.	.	.	.	.	.	.	.	.	.	.	.	.
FlyExpress_Salm	.	.	.	.	.	.	.	.	.	.	.	.	.	.	.	.
FlyExpress_Bun	.	.	.	.	.	.	.	.	.	.	.	.	.	.	.	.
FlyExpress_CG15480	chr2L	13225282	13225283	76	chr2L	13227161	13227162	1955	chr2L	13235249	13235250	10043	chr2L	13245184	13245185	19978
FlyExpress_Su(H)	chr2L	15039353	15039354	134	chr2L	15038932	15038933	555	.	.	.	.	.	.	.	.
FlyExpress_Kel	.	.	.	.	.	.	.	.	.	.	.	.	.	.	.	.
FlyExpress_cad	.	.	.	.	.	.	.	.	.	.	.	.	.	.	.	.
FlyExpress_atet	.	.	.	.	.	.	.	.	.	.	.	.	.	.	.	.
FlyExpress_Rapgap1	.	.	.	.	.	.	.	.	.	.	.	.	.	.	.	.
FlyExpress_net	chr2L	91431	91432	4049	chr2L	91988	91989	4606	.	.	.	.	.	.	.	.
FlyExpress_Scat	.	.	.	.	.	.	.	.	.	.	.	.	.	.	.	.
Flyexpress_cyp310a1	.	.	.	.	.	.	.	.	.	.	.	.	.	.	.	.
FlyExpress_CG15094	chr2R	14690275	14690276	6092	.	.	.	.	.	.	.	.	.	.	.	.
FlyExpress_l(2)08717	chr2R	14690275	14690276	0	.	.	.	.	.	.	.	.	.	.	.	.
FlyExpress_CG5532	.	.	.	.	.	.	.	.	.	.	.	.	.	.	.	.
FlyExpress_CG2915	.	.	.	.	.	.	.	.	.	.	.	.	.	.	.	.
FlyExpress_Dap	.	.	.	.	.	.	.	.	.	.	.	.	.	.	.	.
FlyExpress_inv	.	.	.	.	.	.	.	.	.	.	.	.	.	.	.	.
FlyExpress_Chrb	.	.	.	.	.	.	.	.	.	.	.	.	.	.	.	.
FlyExpress_CG9238	.	.	.	.	.	.	.	.	.	.	.	.	.	.	.	.
FlyExpress_aos	.	.	.	.	.	.	.	.	.	.	.	.	.	.	.	.
FlyExpress_CG2162	chr3L	3037782	3037783	0	.	.	.	.	.	.	.	.	.	.	.	.
FlyExpress_CG10479	chr3L	5976279	5976280	7172	.	.	.	.	.	.	.	.	.	.	.	.
FlyExpress_Dl	.	.	.	.	.	.	.	.	.	.	.	.	.	.	.	.
FlyExpress_bnl	.	.	.	.	.	.	.	.	.	.	.	.	.	.	.	.
FlyExpress_CG33099	.	.	.	.	.	.	.	.	.	.	.	.	.	.	.	.
FlyExpress_e(spl)m5-HLH	chr3R	21868052	21868053	12595	chr3R	21868630	21868631	13173	chr3R	21841124	21841125	13451	.	.	.	.
FlyExpress_Ama	chr3R	2580529	2580530	7785	.	.	.	.	.	.	.	.	.	.	.	.
FlyExpress_CG11966	.	.	.	.	.	.	.	.	.	.	.	.	.	.	.	.
FlyExpress_CG12420	.	.	.	.	.	.	.	.	.	.	.	.	.	.	.	.
FlyExpress_yellow-e3	.	.	.	.	.	.	.	.	.	.	.	.	.	.	.	.
FlyExpress_mew	.	.	.	.	.	.	.	.	.	.	.	.	.	.	.	.
FlyExpress_rst	.	.	.	.	.	.	.	.	.	.	.	.	.	.	.	.

## Sheet: 40kb_Gene_to_Peak
#chr	start	end	feature.id_1	feature.id_2	feature.id_3	feature.id_4
chr2L	10647830	10647831	.	.	.	.
chr2R	17252137	17252138	CG15671-RA	.	.	.
chr2L	18358209	18358210	.	.	.	.
chr3L	16581569	16581570	.	.	.	.
chr3R	11854444	11854445	.	.	.	.
chr2R	7086569	7086570	.	.	.	.
chr3L	6760281	6760282	CG10037-RA	.	.	.
chr2L	8675792	8675793	.	.	.	.
chr2R	9076973	9076974	CG4007-RA	.	.	.
chrX	1538304	1538305	.	.	.	.
chr3R	2194114	2194115	.	.	.	.
chr3L	6182216	6182217	CG10236-RA	.	.	.
chr3R	25871314	25871315	.	.	.	.
chrX	9578725	9578726	CG12653-RA	CG32697-RA	.	.
chr3L	6178025	6178026	CG10236-RA	.	.	.
chr3L	9035482	9035483	CG5133-RA	CG32031-RC	CG5187-RA	CG5093-RA
chr3L	3197621	3197622	.	.	.	.
chr3L	6282219	6282220	.	.	.	.
chr2R	9472167	9472168	CG13333-RA	CG33156-RB	.	.
chrX	2059839	2059840	CG18412-RA	.	.	.
chr2L	2455355	2455356	.	.	.	.
chr3L	12698587	12698588	.	.	.	.
chr3L	8100462	8100463	CG34373-RG	.	.	.
chr2L	12011804	12011805	.	.	.	.
chrX	4091362	4091363	.	.	.	.
chrX	15988240	15988241	.	.	.	.
chr2L	18088121	18088122	.	.	.	.
chrX	8724058	8724059	.	.	.	.
chrX	5448283	5448284	.	.	.	.
chr3L	21019384	21019385	.	.	.	.
chr3L	21721902	21721903	.	.	.	.
chr3L	9848822	9848823	CG6721-RA	.	.	.
chr3L	16359654	16359655	.	.	.	.
chr3R	4303226	4303227	CG45263-RA	.	.	.
chr2L	2457158	2457159	.	.	.	.
chrX	16135998	16135999	.	.	.	.
chr2R	20585482	20585483	CG34214-RA	.	.	.
chr2R	18576624	18576625	.	.	.	.
chr3R	4031499	4031500	.	.	.	.
chrX	17402725	17402726	.	.	.	.
chrX	8262732	8262733	.	.	.	.
chr2L	16787755	16787756	CG17927-RD	.	.	.
chrX	5691871	5691872	CG3108-RA	.	.	.
chr2L	91431	91432	FlyExpress_net	CG2674-RG	.	.
chr3R	24817791	24817792	.	.	.	.
chrX	9374014	9374015	.	.	.	.
chr2L	13548267	13548268	.	.	.	.
chr3L	8068112	8068113	CG34373-RG	.	.	.
chr2R	10062329	10062330	.	.	.	.
chr2R	3027419	3027420	CG12172-RA	.	.	.
chr3R	25177429	25177430	.	.	.	.
chrX	5641243	5641244	CG3108-RA	.	.	.
chr3L	779709	779710	.	.	.	.
chr2L	11269037	11269038	.	.	.	.
chr2R	16087639	16087640	.	.	.	.
chr2R	4174753	4174754	.	.	.	.
chr2R	10950240	10950241	.	.	.	.
chr3L	13957847	13957848	.	.	.	.
chr2L	6724465	6724466	.	.	.	.
chrX	9685398	9685399	.	.	.	.
chr3R	12774542	12774543	.	.	.	.
chr3R	18576508	18576509	.	.	.	.
chr2R	14947727	14947728	.	.	.	.
chr3R	4097825	4097826	.	.	.	.
chr3R	25133012	25133013	.	.	.	.
chr3L	10804184	10804185	.	.	.	.
chrX	12528112	12528113	CG2028-RC	.	.	.
chrX	1378784	1378785	.	.	.	.
chr3R	27073824	27073825	.	.	.	.
chr3L	20671721	20671722	.	.	.	.
chr3R	15861923	15861924	.	.	.	.
chr3L	14958082	14958083	.	.	.	.
chr3R	13431003	13431004	.	.	.	.
chr3R	11022233	11022234	.	.	.	.
chr3R	10451787	10451788	CG31317-RA	.	.	.
chrX	3613940	3613941	.	.	.	.
chr2R	2519892	2519893	.	.	.	.
chr2R	13553220	13553221	.	.	.	.
chr2R	11778476	11778477	.	.	.	.
chr3R	7954458	7954459	CG4702-RA	.	.	.
chr2R	20893720	20893721	.	.	.	.
chr2L	13177020	13177021	CG9828-RB	.	.	.
chr3R	12882245	12882246	CG3937-RB	.	.	.
chrX	12309727	12309728	.	.	.	.
chr2L	19453563	19453564	.	.	.	.
chrX	7877427	7877428	.	.	.	.
chr3L	8500277	8500278	.	.	.	.
chrX	1550627	1550628	.	.	.	.
chr2R	10299285	10299286	.	.	.	.
chrX	18165126	18165127	.	.	.	.
chr2L	8521989	8521990	.	.	.	.
chrX	5687687	5687688	CG3108-RA	.	.	.
chr2L	10396347	10396348	.	.	.	.
chrX	21075266	21075267	.	.	.	.
chrX	5793609	5793610	.	.	.	.
chr3R	11034813	11034814	.	.	.	.
chrX	17262695	17262696	.	.	.	.
chr2L	6967710	6967711	CG3423-RA	.	.	.
chr3L	10388651	10388652	.	.	.	.
chr2R	10064420	10064421	.	.	.	.
chr3R	20804204	20804205	.	.	.	.
chr3L	19889586	19889587	.	.	.	.
chr2R	17254961	17254962	CG15671-RA	.	.	.
chr3R	10407362	10407363	CG31317-RA	.	.	.
chr2R	13683510	13683511	.	.	.	.
chr3R	5412598	5412599	.	.	.	.
chrX	17645353	17645354	CG42684-RD	.	.	.
chr3L	11672476	11672477	.	.	.	.
chrX	1548972	1548973	.	.	.	.
chr2L	20204996	20204997	.	.	.	.
chr2L	1366273	1366274	.	.	.	.
chr3R	18044716	18044717	.	.	.	.
chr2L	1119150	1119151	.	.	.	.
chrX	15628177	15628178	.	.	.	.
chrX	510700	510701	.	.	.	.
chr2L	17830964	17830965	.	.	.	.
chr3L	22187451	22187452	.	.	.	.
chr3L	9034929	9034930	CG5133-RA	CG32031-RC	CG5187-RA	CG5093-RA
chr3R	17431421	17431422	.	.	.	.
chr2R	17432976	17432977	CG10079-RB	.	.	.
chr2R	8883579	8883580	.	.	.	.
chrX	9580821	9580822	CG12653-RA	CG32697-RA	.	.
chr3R	11875374	11875375	.	.	.	.
chr2R	9449139	9449140	CG13333-RA	CG33156-RB	.	.
chr3L	6274529	6274530	.	.	.	.
chr3R	6321797	6321798	.	.	.	.
chrX	5223552	5223553	CG4193-RA	.	.	.
chr2L	8997547	8997548	CG18088-RA	.	.	.
chr3L	12507947	12507948	.	.	.	.
chr3L	13025341	13025342	.	.	.	.
chrX	16393563	16393564	.	.	.	.
chrX	14432703	14432704	.	.	.	.
chr2R	7084712	7084713	.	.	.	.
chr2R	5378454	5378455	CG1916-RA	.	.	.
chr3L	15168445	15168446	.	.	.	.
chr3L	668732	668733	.	.	.	.
chr2L	5877798	5877799	.	.	.	.
chrX	6634179	6634180	.	.	.	.
chrX	14374203	14374204	.	.	.	.
chrX	5069200	5069201	.	.	.	.
chr3R	869049	869050	.	.	.	.
chr3R	9263166	9263167	CG18290-RA	FlyExpress_yellow-e3	.	.
chr3L	5597381	5597382	CG10591-RA	.	.	.
chr2R	15150183	15150184	CG7225-RA	CG11949-RA	.	.
chr3R	8930173	8930174	.	.	.	.
chr2L	14261982	14261983	CG15288-RB	.	.	.
chr2L	20647512	20647513	.	.	.	.
chr2R	19435556	19435557	.	.	.	.
chr2R	19094542	19094543	.	.	.	.
chr3L	17527553	17527554	.	.	.	.
chrX	21317798	21317799	.	.	.	.
chr3R	24457704	24457705	.	.	.	.
chr2R	18577388	18577389	.	.	.	.
chr2R	9055443	9055444	CG4007-RA	.	.	.
chr2R	11209738	11209739	.	.	.	.
chr2L	19475274	19475275	.	.	.	.
chr2R	16555533	16555534	.	.	.	.
chrX	8838071	8838072	.	.	.	.
chr3R	17960257	17960258	.	.	.	.
chr3R	913064	913065	.	.	.	.
chrX	1935429	1935430	.	.	.	.
chrX	1551815	1551816	.	.	.	.
chr2R	1664031	1664032	.	.	.	.
chrX	7215267	7215268	CG9653-RA	.	.	.
chrX	9579800	9579801	CG12653-RA	CG32697-RA	.	.
chrX	21863178	21863179	.	.	.	.
chr3R	9389127	9389128	.	.	.	.
chr3R	12977561	12977562	.	.	.	.
chr2R	14453268	14453269	.	.	.	.
chr2R	8027994	8027995	.	.	.	.
chrX	18264886	18264887	.	.	.	.
chrX	14859988	14859989	.	.	.	.
chr3R	2176531	2176532	.	.	.	.
chr2L	12666229	12666230	.	.	.	.
chrX	17227038	17227039	.	.	.	.
chr3L	21633945	21633946	.	.	.	.
chr3R	2892911	2892912	.	.	.	.
chr3L	2437114	2437115	.	.	.	.
chrX	20565109	20565110	.	.	.	.
chr3R	27526592	27526593	CG1856-RA	.	.	.
chr3R	23064849	23064850	CG31064-RA	.	.	.
chr2L	91988	91989	FlyExpress_net	CG2674-RG	.	.
chr2R	18136246	18136247	.	.	.	.
chr3R	5031956	5031957	.	.	.	.
chr3L	21426454	21426455	.	.	.	.
chr2R	9452219	9452220	CG13333-RA	CG33156-RB	.	.
chr2R	5466468	5466469	.	.	.	.
chr3L	1352218	1352219	CG9184-RA	.	.	.
chr2R	10391472	10391473	CG10112-RA	.	.	.
chr3L	12463668	12463669	.	.	.	.
chr3R	17218822	17218823	CG32491-RG	.	.	.
chr3L	10311902	10311903	.	.	.	.
chr3R	23106971	23106972	.	.	.	.
chrX	2019750	2019751	CG18412-RA	.	.	.
chr3R	3733160	3733161	.	.	.	.
chr3R	6610087	6610088	.	.	.	.
chr2L	16352728	16352729	.	.	.	.
chr2L	18768320	18768321	.	.	.	.
chr3R	801358	801359	.	.	.	.
chr2L	20676058	20676059	.	.	.	.
chr2R	11015690	11015691	.	.	.	.
chr3R	2490335	2490336	.	.	.	.
chrX	13713564	13713565	.	.	.	.
chr3R	12885104	12885105	CG3937-RB	.	.	.
chr3R	12884803	12884804	CG3937-RB	.	.	.
chr2L	6498531	6498532	.	.	.	.
chr2L	19135279	19135280	CG10719-RC	.	.	.
chrX	21240443	21240444	.	.	.	.
chr3L	15976116	15976117	.	.	.	.
chr2R	8873303	8873304	.	.	.	.
chrX	5583922	5583923	.	.	.	.
chr2R	9448207	9448208	CG13333-RA	CG33156-RB	.	.
chr3R	5044135	5044136	.	.	.	.
chr3R	15625727	15625728	FlyExpress_bnl	.	.	.
chrX	21239637	21239638	.	.	.	.
chr2L	15324712	15324713	.	.	.	.
chr3L	13113592	13113593	.	.	.	.
chr2L	10396755	10396756	.	.	.	.
chrX	13190962	13190963	FlyExpress_mew	.	.	.
chr2L	8366019	8366020	.	.	.	.
chr2L	13264032	13264033	FlyExpress_CG15480	.	.	.
chrX	18193364	18193365	.	.	.	.
chrX	4105354	4105355	.	.	.	.
chr3L	11112986	11112987	.	.	.	.
chr3R	13429563	13429564	.	.	.	.
chr2R	13689354	13689355	.	.	.	.
chr3L	6384251	6384252	.	.	.	.
chr3L	8826657	8826658	.	.	.	.
chr2L	19576800	19576801	CG10360-RB	.	.	.
chr2L	19758719	19758720	.	.	.	.
chr3L	9036934	9036935	CG5133-RA	CG32031-RC	CG5187-RA	CG5093-RA
chr3L	4253025	4253026	CG15010-RA	.	.	.
chr3L	224839	224840	.	.	.	.
chr2R	11785740	11785741	.	.	.	.
chr3L	5729345	5729346	.	.	.	.
chr3L	9428666	9428667	.	.	.	.
chrX	21858345	21858346	.	.	.	.
chr3R	21868052	21868053	CG8384-RA	FlyExpress_e(spl)m5-HLH	.	.
chr3R	19995387	19995388	.	.	.	.
chr3L	20369134	20369135	.	.	.	.
chr3R	10450129	10450130	CG31317-RA	.	.	.
chr3L	14961094	14961095	.	.	.	.
chr3R	6442723	6442724	CG17117-RE	.	.	.
chr2L	13227161	13227162	FlyExpress_CG15480	.	.	.
chr2L	15478470	15478471	.	.	.	.
chr3R	21868630	21868631	CG8384-RA	FlyExpress_e(spl)m5-HLH	.	.
chrX	16492925	16492926	.	.	.	.
chrX	6588445	6588446	.	.	.	.
chrX	4285092	4285093	.	.	.	.
chr3R	26581063	26581064	.	.	.	.
chr3L	9146200	9146201	.	.	.	.
chrX	3636390	3636391	.	.	.	.
chr2R	17433575	17433576	CG10079-RB	.	.	.
chrX	6697722	6697723	.	.	.	.
chr2L	6088569	6088570	CG18783-RB	CG31641-RC	.	.
chr3R	4865231	4865232	CG11988-RA	.	.	.
chr3R	16117666	16117667	.	.	.	.
chr3R	21841124	21841125	FlyExpress_e(spl)m5-HLH	CG8384-RA	.	.
chr2L	18783137	18783138	.	.	.	.
chr2L	5325211	5325212	.	.	.	.
chr2R	9359644	9359645	.	.	.	.
chr3L	12293170	12293171	.	.	.	.
chrX	9638116	9638117	.	.	.	.
chr3R	18615098	18615099	.	.	.	.
chr3R	15625123	15625124	FlyExpress_bnl	.	.	.
chr2L	3566593	3566594	.	.	.	.
chr2R	13030736	13030737	.	.	.	.
chrX	17877197	17877198	.	.	.	.
chr3R	21948327	21948328	.	.	.	.
chrX	19659429	19659430	.	.	.	.
chrX	21857508	21857509	.	.	.	.
chr2L	9758014	9758015	.	.	.	.
chr2R	7872908	7872909	.	.	.	.
chr3L	22393318	22393319	.	.	.	.
chrX	8526607	8526608	.	.	.	.
chr3R	6586851	6586852	.	.	.	.
chr2L	13225282	13225283	FlyExpress_CG15480	.	.	.
chr2R	17368434	17368435	.	.	.	.
chrX	4131823	4131824	.	.	.	.
chr3L	17507223	17507224	.	.	.	.
chrX	7502099	7502100	CG11387-RA	.	.	.
chr3L	699523	699524	.	.	.	.
chr2R	15518675	15518676	.	.	.	.
chr2R	8868135	8868136	.	.	.	.
chr3R	17432434	17432435	.	.	.	.
chr2L	12007579	12007580	.	.	.	.
chr3R	22708397	22708398	.	.	.	.
chrX	8036288	8036289	.	.	.	.
chr3R	19699748	19699749	.	.	.	.
chr2L	14445881	14445882	.	.	.	.
chr2L	2885149	2885150	CG2986-RE	.	.	.
chr3R	19757143	19757144	.	.	.	.
chrX	3636683	3636684	.	.	.	.
chr2L	7799888	7799889	.	.	.	.
chr3R	12575983	12575984	.	.	.	.
chr2R	8844027	8844028	.	.	.	.
chr3R	20639612	20639613	CG7005-RA	.	.	.
chrX	5695132	5695133	CG3108-RA	.	.	.
chr2L	6133520	6133521	CG31641-RC	.	.	.
chr3R	12795538	12795539	.	.	.	.
chrX	7215696	7215697	CG9653-RA	.	.	.
chr3R	12878576	12878577	.	.	.	.
chrX	9444788	9444789	.	.	.	.
chr3R	14982525	14982526	.	.	.	.
chr2R	2460906	2460907	.	.	.	.
chrX	18535718	18535719	.	.	.	.
chr3R	9119414	9119415	.	.	.	.
chr3L	13221119	13221120	.	.	.	.
chr3L	378266	378267	CG6883-RA	.	.	.
chr2R	10639728	10639729	.	.	.	.
chr3R	12854171	12854172	.	.	.	.
chr2L	15467909	15467910	.	.	.	.
chr3R	26607524	26607525	.	.	.	.
chrX	3635007	3635008	.	.	.	.
chr2R	11788189	11788190	.	.	.	.
chr3L	3037782	3037783	FlyExpress_CG2162	.	.	.
chr3L	15323700	15323701	CG7250-RA	.	.	.
chr2R	8906882	8906883	.	.	.	.
chr2R	9457795	9457796	CG13333-RA	CG33156-RB	.	.
chrX	17380042	17380043	.	.	.	.
chr2L	13235249	13235250	FlyExpress_CG15480	.	.	.
chr3L	6389626	6389627	.	.	.	.
chr2R	9450928	9450929	CG13333-RA	CG33156-RB	.	.
chr2R	4794834	4794835	.	.	.	.
chrX	12832367	12832368	CG4396-RA	CG4404-RA	.	.
chrX	7070076	7070077	.	.	.	.
chr3R	20159091	20159092	.	.	.	.
chr3L	10856223	10856224	.	.	.	.
chr2L	18808859	18808860	.	.	.	.
chr2L	8511829	8511830	.	.	.	.
chrX	7201568	7201569	CG9653-RA	.	.	.
chr3R	12880229	12880230	.	.	.	.
chr2R	17534148	17534149	CG10082-RB	CG42365-RA	.	.
chr2L	6968000	6968001	CG3423-RA	.	.	.
chr3R	23669730	23669731	.	.	.	.
chr3R	14989790	14989791	.	.	.	.
chr3R	16774405	16774406	.	.	.	.
chr3R	10481026	10481027	.	.	.	.
chr3L	4252359	4252360	CG15010-RA	.	.	.
chrX	16056046	16056047	.	.	.	.
chr2R	8521088	8521089	CG8632-RA	.	.	.
chr3L	3593871	3593872	.	.	.	.
chrX	5890843	5890844	.	.	.	.
chrX	19660062	19660063	.	.	.	.
chr3R	10247737	10247738	.	.	.	.
chr2R	14734252	14734253	CG15098-RA	.	.	.
chrX	7497958	7497959	CG11387-RA	.	.	.
chr2R	4543394	4543395	.	.	.	.
chr3R	6347287	6347288	.	.	.	.
chr3R	24938734	24938735	.	.	.	.
chr2R	16794951	16794952	CG10067-RA	.	.	.
chr2R	6470589	6470590	.	.	.	.
chr2R	15728374	15728375	CG8595-RA	.	.	.
chr2R	14098482	14098483	.	.	.	.
chrX	5792861	5792862	.	.	.	.
chr3R	5715239	5715240	.	.	.	.
chrX	10696242	10696243	CG1691-RF	.	.	.
chr2R	9741907	9741908	.	.	.	.
chr2R	9451313	9451314	CG13333-RA	CG33156-RB	.	.
chr3R	9735694	9735695	.	.	.	.
chr3R	604711	604712	.	.	.	.
chr3R	18516128	18516129	.	.	.	.
chr3L	8569167	8569168	.	.	.	.
chr3L	9454339	9454340	.	.	.	.
chr3R	2919579	2919580	.	.	.	.
chr2R	9457077	9457078	CG13333-RA	CG33156-RB	.	.
chr3L	15696708	15696709	.	.	.	.
chr2R	18937305	18937306	.	.	.	.
chr3L	17469069	17469070	.	.	.	.
chr3R	2775097	2775098	.	.	.	.
chr2L	12004013	12004014	.	.	.	.
chr2R	16490535	16490536	CG13425-RB	.	.	.
chr3R	17199263	17199264	CG32491-RG	.	.	.
chr2R	17250690	17250691	CG15671-RA	.	.	.
chr2R	8872489	8872490	.	.	.	.
chr3L	6757987	6757988	CG10037-RA	.	.	.
chr3R	10481362	10481363	.	.	.	.
chr3R	10217180	10217181	CG8524-RB	.	.	.
chrX	4834546	4834547	CG44774-RA	.	.	.
chr2R	9454414	9454415	CG13333-RA	CG33156-RB	.	.
chr2R	10898450	10898451	.	.	.	.
chr3L	11203690	11203691	.	.	.	.
chr3R	20696320	20696321	CG7005-RA	CG11069-RA	.	.
chr3L	16577311	16577312	.	.	.	.
chr3R	17220019	17220020	CG32491-RG	.	.	.
chr2L	4597833	4597834	CG33196-RC	.	.	.
chr2R	16554970	16554971	.	.	.	.
chr3R	18967708	18967709	.	.	.	.
chr2L	10732525	10732526	.	.	.	.
chr3R	2863501	2863502	.	.	.	.
chr2L	19219908	19219909	CG17348-RA	.	.	.
chr3R	12473275	12473276	.	.	.	.
chr2R	8879182	8879183	.	.	.	.
chr2R	5965625	5965626	CG12919-RA	CG2269-RC	CG2264-RB	.
chr2R	6731669	6731670	CG30015-RD	.	.	.
chr2R	14164866	14164867	.	.	.	.
chr3R	4059229	4059230	.	.	.	.
chr3R	12759620	12759621	.	.	.	.
chr3L	8820343	8820344	.	.	.	.
chr3R	10505427	10505428	CG7649-RB	.	.	.
chr2R	9455002	9455003	CG13333-RA	CG33156-RB	.	.
chr3R	7788677	7788678	.	.	.	.
chr3R	11299393	11299394	.	.	.	.
chr3R	3636040	3636041	.	.	.	.
chr3L	12690916	12690917	.	.	.	.
chr2R	17578722	17578723	CG42365-RA	CG10082-RB	.	.
chr3R	16927858	16927859	.	.	.	.
chr2L	19158746	19158747	CG10719-RC	CG17348-RA	.	.
chrX	3082003	3082004	.	.	.	.
chr3R	8293681	8293682	CG31449-RA	.	.	.
chrX	6698240	6698241	.	.	.	.
chr3L	19890426	19890427	.	.	.	.
chr3R	4573436	4573437	.	.	.	.
chr2R	8664416	8664417	CG17579-RB	.	.	.
chr2L	1076541	1076542	.	.	.	.
chr3L	6814372	6814373	CG10037-RA	.	.	.
chr3L	12329610	12329611	.	.	.	.
chr2L	3862633	3862634	.	.	.	.
chr3L	3411435	3411436	.	.	.	.
chr2L	7419893	7419894	.	.	.	.
chrX	10639090	10639091	.	.	.	.
chrX	16531437	16531438	.	.	.	.
chr2L	13245184	13245185	FlyExpress_CG15480	.	.	.
chrX	484897	484898	.	.	.	.
chr3L	15255520	15255521	.	.	.	.
chr3R	2738831	2738832	.	.	.	.
chr3L	9449237	9449238	.	.	.	.
chrX	11610745	11610746	.	.	.	.
chrX	16669520	16669521	CG9623-RB	.	.	.
chr2R	9456467	9456468	CG13333-RA	CG33156-RB	.	.
chr2L	19575894	19575895	CG10360-RB	.	.	.
chrX	1378278	1378279	.	.	.	.
chr3R	5626847	5626848	CG8495-RC	.	.	.
chr2L	6134089	6134090	CG31641-RC	.	.	.
chr3R	5452838	5452839	.	.	.	.
chr2L	13549161	13549162	.	.	.	.
chr3L	9847921	9847922	CG6721-RA	.	.	.
chr2R	20688468	20688469	.	.	.	.
chr3R	23811929	23811930	.	.	.	.
chr2L	3771884	3771885	.	.	.	.
chr3L	11128309	11128310	.	.	.	.
chrX	3674103	3674104	CG2947-RB	.	.	.
chr3L	8109198	8109199	CG34373-RG	.	.	.
chr2L	16491595	16491596	.	.	.	.
chr2L	161192	161193	.	.	.	.
chr2R	19916423	19916424	.	.	.	.
chrX	16214680	16214681	.	.	.	.
chr3R	15690295	15690296	FlyExpress_bnl	.	.	.
chr3L	14625246	14625247	CG9628-RB	CG13475-RA	.	.
chr2R	14690275	14690276	FlyExpress_l(2)08717	FlyExpress_CG15094	CG15098-RA	.
chr2L	4811831	4811832	.	.	.	.
chr3R	4016830	4016831	.	.	.	.
chr2R	10061749	10061750	.	.	.	.
chr2L	10057000	10057001	.	.	.	.
chr2L	5461308	5461309	CG6634-RA	.	.	.
chr2L	15485771	15485772	.	.	.	.
chr2R	9046051	9046052	CG4007-RA	.	.	.
chr2R	10158140	10158141	CG8547-RB	CG34379-RD	.	.
chrX	2302818	2302819	.	.	.	.
chrX	3667163	3667164	CG2947-RB	.	.	.
chr3L	8819138	8819139	.	.	.	.
chrX	12526345	12526346	CG2028-RC	.	.	.
chr3R	4476588	4476589	.	.	.	.
chrX	15606607	15606608	.	.	.	.
chr2R	6422852	6422853	CG12052-RA	.	.	.
chr2R	9453851	9453852	CG13333-RA	CG33156-RB	.	.
chr3L	22169949	22169950	.	.	.	.
chr2R	19105678	19105679	.	.	.	.
chrX	5794691	5794692	.	.	.	.
chr2L	2577170	2577171	.	.	.	.
chrX	12548478	12548479	CG2028-RC	.	.	.
chr3R	13631033	13631034	.	.	.	.
chr3R	23941902	23941903	.	.	.	.
chr3R	17959714	17959715	.	.	.	.
chr3R	12905263	12905264	CG3937-RB	.	.	.
chr3R	10643813	10643814	CG33555-RG	.	.	.
chrX	413505	413506	.	.	.	.
chrX	2074954	2074955	.	.	.	.
chrX	6749997	6749998	.	.	.	.
chr3L	10850425	10850426	.	.	.	.
chr3R	2826353	2826354	.	.	.	.
chr3R	11106611	11106612	CG4898-RB	.	.	.
chr3R	2912513	2912514	.	.	.	.
chr3R	12267495	12267496	.	.	.	.
chr3R	12724494	12724495	.	.	.	.
chr2L	161903	161904	.	.	.	.
chr2L	20350258	20350259	.	.	.	.
chr2R	15994011	15994012	.	.	.	.
chr2R	19866414	19866415	.	.	.	.
chr3L	22396569	22396570	.	.	.	.
chr3L	22856967	22856968	CG8385-RH	.	.	.
chr2L	2164877	2164878	CG3166-RB	.	.	.
chr3L	21060642	21060643	CG32434-RC	.	.	.
chr2L	16677148	16677149	.	.	.	.
chr2R	13935712	13935713	.	.	.	.
chr2R	18690536	18690537	.	.	.	.
chr3L	258276	258277	.	.	.	.
chr3L	5976279	5976280	FlyExpress_CG10479	.	.	.
chr3L	7721512	7721513	CG34416-RN	.	.	.
chr3L	21018544	21018545	.	.	.	.
chr3L	872570	872571	CG13906-RA	.	.	.
chr3L	1334816	1334817	CG9184-RA	.	.	.
chr3L	1731131	1731132	CG7995-RD	CG12011-RA	.	.
chr3L	11125332	11125333	.	.	.	.
chr3L	12602884	12602885	.	.	.	.
chr3L	14044193	14044194	.	.	.	.
chr3L	14625532	14625533	CG9628-RB	CG13475-RA	.	.
chr3L	15087895	15087896	.	.	.	.
chr3L	19908083	19908084	.	.	.	.
chr2L	1518058	1518059	CG14351-RA	.	.	.
chr2L	3080598	3080599	CG9660-RE	.	.	.
chr2L	7306941	7306942	.	.	.	.
chr2L	7498389	7498390	.	.	.	.
chr2L	8302970	8302971	.	.	.	.
chr2L	10858131	10858132	.	.	.	.
chr2L	12436393	12436394	CG5442-RA	.	.	.
chr2L	15038932	15038933	FlyExpress_Su(H)	.	.	.
chr2L	15039353	15039354	FlyExpress_Su(H)	.	.	.
chr2L	16679985	16679986	.	.	.	.
chr2L	19575996	19575997	CG10360-RB	.	.	.
chr3R	2206011	2206012	.	.	.	.
chr3R	2580529	2580530	CG1046-RA	FlyExpress_Ama	CG1048-RA	.
chr3R	5463373	5463374	.	.	.	.
chr3R	13366028	13366029	.	.	.	.
chr3R	19203192	19203193	CG4408-RA	.	.	.
chr3R	20412362	20412363	.	.	.	.
chr3R	21020626	21020627	CG13653-RA	CG13654-RA	CG11849-RA	CG11851-RA
chr3R	21472845	21472846	.	.	.	.
chr3R	25283116	25283117	.	.	.	.
chr3R	26738374	26738375	.	.	.	.
chr2R	6356063	6356064	.	.	.	.
chr2R	7079226	7079227	.	.	.	.
chr2R	10506289	10506290	.	.	.	.
chr2R	13739162	13739163	CG5779-RA	.	.	.
chr2R	14047955	14047956	.	.	.	.
chr2R	14082204	14082205	.	.	.	.
chr2R	14844604	14844605	.	.	.	.
chrX	981094	981095	.	.	.	.
chrX	1104078	1104079	.	.	.	.
chrX	1802230	1802231	.	.	.	.
chrX	2338006	2338007	.	.	.	.
chrX	3376808	3376809	.	.	.	.
chrX	7955508	7955509	CG2252-RC	.	.	.
chrX	8318666	8318667	.	.	.	.
chrX	8614434	8614435	.	.	.	.
chrX	10367140	10367141	.	.	.	.
chrX	11458081	11458082	.	.	.	.
chrX	11728859	11728860	.	.	.	.
chrX	13703043	13703044	.	.	.	.
chrX	15213463	15213464	.	.	.	.
chrX	15468634	15468635	.	.	.	.
chrX	20122348	20122349	.	.	.	.
chrX	20265390	20265391	.	.	.	.

## Sheet: 40kb_Peak_to_Gene
#feature.id	chr_1	start_1	end_1	dist_closest_1	chr_2	start_2	end_2	dist_closest_2	chr_3	start_3	end_3	dist_closest_3	chr_4	start_4	end_4	dist_closest_4
CG8827-RA	.	.	.	.	.	.	.	.	.	.	.	.	.	.	.	.
CG33466-RA	.	.	.	.	.	.	.	.	.	.	.	.	.	.	.	.
CG16869-RA	.	.	.	.	.	.	.	.	.	.	.	.	.	.	.	.
CG3218-RA	.	.	.	.	.	.	.	.	.	.	.	.	.	.	.	.
CG8649-RD	.	.	.	.	.	.	.	.	.	.	.	.	.	.	.	.
CG1944-RA	.	.	.	.	.	.	.	.	.	.	.	.	.	.	.	.
CG1048-RA	chr3R	2580529	2580530	10666	.	.	.	.	.	.	.	.	.	.	.	.
CG13653-RA	chr3R	21020626	21020627	655	.	.	.	.	.	.	.	.	.	.	.	.
CG5055-RB	.	.	.	.	.	.	.	.	.	.	.	.	.	.	.	.
CG12283-RA	.	.	.	.	.	.	.	.	.	.	.	.	.	.	.	.
CG7997-RB	.	.	.	.	.	.	.	.	.	.	.	.	.	.	.	.
CG8095-RB	.	.	.	.	.	.	.	.	.	.	.	.	.	.	.	.
CG2762-RA	.	.	.	.	.	.	.	.	.	.	.	.	.	.	.	.
CG18088-RA	chr2L	8997547	8997548	27282	.	.	.	.	.	.	.	.	.	.	.	.
CG5187-RA	chr3L	9034929	9034930	22588	chr3L	9035482	9035483	23141	chr3L	9036934	9036935	24593	.	.	.	.
CG9520-RA	.	.	.	.	.	.	.	.	.	.	.	.	.	.	.	.
CG12011-RA	chr3L	1731131	1731132	34710	.	.	.	.	.	.	.	.	.	.	.	.
CG13800-RA	.	.	.	.	.	.	.	.	.	.	.	.	.	.	.	.
CG10619-RB	.	.	.	.	.	.	.	.	.	.	.	.	.	.	.	.
CG31902-RB	.	.	.	.	.	.	.	.	.	.	.	.	.	.	.	.
CG12919-RA	chr2R	5965625	5965626	244	.	.	.	.	.	.	.	.	.	.	.	.
CG5399-RA	.	.	.	.	.	.	.	.	.	.	.	.	.	.	.	.
CG8084-RA	.	.	.	.	.	.	.	.	.	.	.	.	.	.	.	.
CG11893-RA	.	.	.	.	.	.	.	.	.	.	.	.	.	.	.	.
CG45263-RA	chr3R	4303226	4303227	0	.	.	.	.	.	.	.	.	.	.	.	.
CG13912-RA	.	.	.	.	.	.	.	.	.	.	.	.	.	.	.	.
CG33956-RD	.	.	.	.	.	.	.	.	.	.	.	.	.	.	.	.
CG6394-RA	.	.	.	.	.	.	.	.	.	.	.	.	.	.	.	.
CG9446-RB	.	.	.	.	.	.	.	.	.	.	.	.	.	.	.	.
CG1046-RA	chr3R	2580529	2580530	607	.	.	.	.	.	.	.	.	.	.	.	.
CG17574-RD	.	.	.	.	.	.	.	.	.	.	.	.	.	.	.	.
CG2947-RB	chrX	3674103	3674104	9966	chrX	3667163	3667164	16906	.	.	.	.	.	.	.	.
CG15236-RB	.	.	.	.	.	.	.	.	.	.	.	.	.	.	.	.
CG7530-RC	.	.	.	.	.	.	.	.	.	.	.	.	.	.	.	.
CG42666-RC	.	.	.	.	.	.	.	.	.	.	.	.	.	.	.	.
CG7005-RA	chr3R	20696320	20696321	20180	chr3R	20639612	20639613	33123	.	.	.	.	.	.	.	.
CG4193-RA	chrX	5223552	5223553	16396	.	.	.	.	.	.	.	.	.	.	.	.
CG34373-RG	chr3L	8068112	8068113	2379	chr3L	8100462	8100463	0	chr3L	8109198	8109199	7259	.	.	.	.
CG16778-RC	.	.	.	.	.	.	.	.	.	.	.	.	.	.	.	.
CG3940-RA	.	.	.	.	.	.	.	.	.	.	.	.	.	.	.	.
CG15671-RA	chr2R	17254961	17254962	0	chr2R	17252137	17252138	0	chr2R	17250690	17250691	0	.	.	.	.
CG43332-RA	.	.	.	.	.	.	.	.	.	.	.	.	.	.	.	.
CG6234-RA	.	.	.	.	.	.	.	.	.	.	.	.	.	.	.	.
CG7590-RA	.	.	.	.	.	.	.	.	.	.	.	.	.	.	.	.
CG12212-RA	.	.	.	.	.	.	.	.	.	.	.	.	.	.	.	.
CG31449-RA	chr3R	8293681	8293682	180	.	.	.	.	.	.	.	.	.	.	.	.
CG5133-RA	chr3L	9034929	9034930	0	chr3L	9035482	9035483	0	chr3L	9036934	9036935	0	.	.	.	.
CG5661-RA	.	.	.	.	.	.	.	.	.	.	.	.	.	.	.	.
CG42365-RA	chr2R	17534148	17534149	20103	chr2R	17578722	17578723	23622	.	.	.	.	.	.	.	.
CG31641-RC	chr2L	6088569	6088570	11808	chr2L	6133520	6133521	9614	chr2L	6134089	6134090	10183	.	.	.	.
CG30463-RC	.	.	.	.	.	.	.	.	.	.	.	.	.	.	.	.
CG8974-RA	.	.	.	.	.	.	.	.	.	.	.	.	.	.	.	.
CG5442-RA	chr2L	12436393	12436394	1733	.	.	.	.	.	.	.	.	.	.	.	.
CG5093-RA	chr3L	9034929	9034930	34577	chr3L	9035482	9035483	35130	chr3L	9036934	9036935	36582	.	.	.	.
CG17524-RA	.	.	.	.	.	.	.	.	.	.	.	.	.	.	.	.
CG31462-RA	.	.	.	.	.	.	.	.	.	.	.	.	.	.	.	.
CG2674-RG	chr2L	91988	91989	17619	chr2L	91431	91432	18176	.	.	.	.	.	.	.	.
CG44774-RA	chrX	4834546	4834547	10666	.	.	.	.	.	.	.	.	.	.	.	.
CG13654-RA	chr3R	21020626	21020627	4913	.	.	.	.	.	.	.	.	.	.	.	.
CG3206-RA	.	.	.	.	.	.	.	.	.	.	.	.	.	.	.	.
CG15162-RA	.	.	.	.	.	.	.	.	.	.	.	.	.	.	.	.
CG33300-RA	.	.	.	.	.	.	.	.	.	.	.	.	.	.	.	.
CG5014-RC	.	.	.	.	.	.	.	.	.	.	.	.	.	.	.	.
CG6753-RA	.	.	.	.	.	.	.	.	.	.	.	.	.	.	.	.
CG1916-RA	chr2R	5378454	5378455	3219	.	.	.	.	.	.	.	.	.	.	.	.
CG4421-RA	.	.	.	.	.	.	.	.	.	.	.	.	.	.	.	.
CG8448-RC	.	.	.	.	.	.	.	.	.	.	.	.	.	.	.	.
CG7995-RD	chr3L	1731131	1731132	8030	.	.	.	.	.	.	.	.	.	.	.	.
CG11164-RA	.	.	.	.	.	.	.	.	.	.	.	.	.	.	.	.
CG31760-RA	.	.	.	.	.	.	.	.	.	.	.	.	.	.	.	.
CG10082-RB	chr2R	17534148	17534149	6995	chr2R	17578722	17578723	33782	.	.	.	.	.	.	.	.
CG3664-RF	.	.	.	.	.	.	.	.	.	.	.	.	.	.	.	.
CG2269-RC	chr2R	5965625	5965626	9450	.	.	.	.	.	.	.	.	.	.	.	.
CG10626-RA	.	.	.	.	.	.	.	.	.	.	.	.	.	.	.	.
CG4408-RA	chr3R	19203192	19203193	13432	.	.	.	.	.	.	.	.	.	.	.	.
CG9339-RE	.	.	.	.	.	.	.	.	.	.	.	.	.	.	.	.
CG42329-RA	.	.	.	.	.	.	.	.	.	.	.	.	.	.	.	.
CG9734-RC	.	.	.	.	.	.	.	.	.	.	.	.	.	.	.	.
CG7272-RA	.	.	.	.	.	.	.	.	.	.	.	.	.	.	.	.
CG31064-RA	chr3R	23064849	23064850	49	.	.	.	.	.	.	.	.	.	.	.	.
CG10360-RB	chr2L	19575894	19575895	30354	chr2L	19575996	19575997	30456	chr2L	19576800	19576801	31260	.	.	.	.
CG15817-RA	.	.	.	.	.	.	.	.	.	.	.	.	.	.	.	.
CG3798-RA	.	.	.	.	.	.	.	.	.	.	.	.	.	.	.	.
CG32021-RA	.	.	.	.	.	.	.	.	.	.	.	.	.	.	.	.
CG1389-RA	.	.	.	.	.	.	.	.	.	.	.	.	.	.	.	.
CG8849-RA	.	.	.	.	.	.	.	.	.	.	.	.	.	.	.	.
CG30382-RA	.	.	.	.	.	.	.	.	.	.	.	.	.	.	.	.
CG14545-RA	.	.	.	.	.	.	.	.	.	.	.	.	.	.	.	.
CG33156-RB	chr2R	9448207	9448208	10426	chr2R	9449139	9449140	11358	chr2R	9450928	9450929	13147	chr2R	9451313	9451314	13532
CG5272-RA	.	.	.	.	.	.	.	.	.	.	.	.	.	.	.	.
CG3752-RA	.	.	.	.	.	.	.	.	.	.	.	.	.	.	.	.
CG9674-RD	.	.	.	.	.	.	.	.	.	.	.	.	.	.	.	.
CG13610-RA	.	.	.	.	.	.	.	.	.	.	.	.	.	.	.	.
CG5099-RB	.	.	.	.	.	.	.	.	.	.	.	.	.	.	.	.
CG8632-RA	chr2R	8521088	8521089	19223	.	.	.	.	.	.	.	.	.	.	.	.
CG7937-RA	.	.	.	.	.	.	.	.	.	.	.	.	.	.	.	.
CG8524-RB	chr3R	10217180	10217181	24170	.	.	.	.	.	.	.	.	.	.	.	.
CG3429-RA	.	.	.	.	.	.	.	.	.	.	.	.	.	.	.	.
CG32581-RB	.	.	.	.	.	.	.	.	.	.	.	.	.	.	.	.
CG4302-RA	.	.	.	.	.	.	.	.	.	.	.	.	.	.	.	.
CG8385-RH	chr3L	22856967	22856968	4511	.	.	.	.	.	.	.	.	.	.	.	.
CG15658-RA	.	.	.	.	.	.	.	.	.	.	.	.	.	.	.	.
CG10184-RA	.	.	.	.	.	.	.	.	.	.	.	.	.	.	.	.
CG32697-RA	chrX	9578725	9578726	33934	chrX	9579800	9579801	35009	chrX	9580821	9580822	36030	.	.	.	.
CG6721-RA	chr3L	9848822	9848823	442	chr3L	9847921	9847922	0	.	.	.	.	.	.	.	.
CG10072-RA	.	.	.	.	.	.	.	.	.	.	.	.	.	.	.	.
CG4404-RA	chrX	12832367	12832368	32307	.	.	.	.	.	.	.	.	.	.	.	.
CG7660-RB	.	.	.	.	.	.	.	.	.	.	.	.	.	.	.	.
CG10236-RA	chr3L	6182216	6182217	14714	chr3L	6178025	6178026	18905	.	.	.	.	.	.	.	.
CG5888-RA	.	.	.	.	.	.	.	.	.	.	.	.	.	.	.	.
CG16983-RF	.	.	.	.	.	.	.	.	.	.	.	.	.	.	.	.
CG5481-RA	.	.	.	.	.	.	.	.	.	.	.	.	.	.	.	.
CG32434-RC	chr3L	21060642	21060643	345	.	.	.	.	.	.	.	.	.	.	.	.
CG2125-RA	.	.	.	.	.	.	.	.	.	.	.	.	.	.	.	.
CG17941-RA	.	.	.	.	.	.	.	.	.	.	.	.	.	.	.	.
CG8495-RC	chr3R	5626847	5626848	22046	.	.	.	.	.	.	.	.	.	.	.	.
CG34214-RA	chr2R	20585482	20585483	31942	.	.	.	.	.	.	.	.	.	.	.	.
CG12369-RB	.	.	.	.	.	.	.	.	.	.	.	.	.	.	.	.
CG9075-RB	.	.	.	.	.	.	.	.	.	.	.	.	.	.	.	.
CG3938-RB	.	.	.	.	.	.	.	.	.	.	.	.	.	.	.	.
CG12028-RA	.	.	.	.	.	.	.	.	.	.	.	.	.	.	.	.
CG11849-RA	chr3R	21020626	21020627	2106	.	.	.	.	.	.	.	.	.	.	.	.
CG17348-RA	chr2L	19219908	19219909	11298	chr2L	19158746	19158747	31599	.	.	.	.	.	.	.	.
CG18412-RA	chrX	2019750	2019751	486	chrX	2059839	2059840	29260	.	.	.	.	.	.	.	.
CG7649-RB	chr3R	10505427	10505428	0	.	.	.	.	.	.	.	.	.	.	.	.
CG13333-RA	chr2R	9448207	9448208	3359	chr2R	9449139	9449140	4291	chr2R	9450928	9450929	6080	chr2R	9451313	9451314	6465
CG3423-RA	chr2L	6967710	6967711	13119	chr2L	6968000	6968001	13409	.	.	.	.	.	.	.	.
CG14025-RC	.	.	.	.	.	.	.	.	.	.	.	.	.	.	.	.
CG15010-RA	chr3L	4252359	4252360	239	chr3L	4253025	4253026	905	.	.	.	.	.	.	.	.
CG3048-RA	.	.	.	.	.	.	.	.	.	.	.	.	.	.	.	.
CG34137-RA	.	.	.	.	.	.	.	.	.	.	.	.	.	.	.	.
CG3166-RB	chr2L	2164877	2164878	0	.	.	.	.	.	.	.	.	.	.	.	.
CG1691-RF	chrX	10696242	10696243	0	.	.	.	.	.	.	.	.	.	.	.	.
CG15288-RB	chr2L	14261982	14261983	1539	.	.	.	.	.	.	.	.	.	.	.	.
CG33232-RC	.	.	.	.	.	.	.	.	.	.	.	.	.	.	.	.
CG6868-RA	.	.	.	.	.	.	.	.	.	.	.	.	.	.	.	.
CG4922-RA	.	.	.	.	.	.	.	.	.	.	.	.	.	.	.	.
CG3779-RA	.	.	.	.	.	.	.	.	.	.	.	.	.	.	.	.
CG31531-RB	.	.	.	.	.	.	.	.	.	.	.	.	.	.	.	.
CG7271-RA	.	.	.	.	.	.	.	.	.	.	.	.	.	.	.	.
CG34383-RC	.	.	.	.	.	.	.	.	.	.	.	.	.	.	.	.
CG9775-RC	.	.	.	.	.	.	.	.	.	.	.	.	.	.	.	.
CG3322-RA	.	.	.	.	.	.	.	.	.	.	.	.	.	.	.	.
CG31607-RA	.	.	.	.	.	.	.	.	.	.	.	.	.	.	.	.
CG18255-RD	.	.	.	.	.	.	.	.	.	.	.	.	.	.	.	.
CG10293-RC	.	.	.	.	.	.	.	.	.	.	.	.	.	.	.	.
CG10079-RB	chr2R	17433575	17433576	1498	chr2R	17432976	17432977	2097	.	.	.	.	.	.	.	.
CG12082-RA	.	.	.	.	.	.	.	.	.	.	.	.	.	.	.	.
CG4216-RA	.	.	.	.	.	.	.	.	.	.	.	.	.	.	.	.
CG11851-RA	chr3R	21020626	21020627	26688	.	.	.	.	.	.	.	.	.	.	.	.
CG18111-RA	.	.	.	.	.	.	.	.	.	.	.	.	.	.	.	.
CG42278-RC	.	.	.	.	.	.	.	.	.	.	.	.	.	.	.	.
CG2252-RC	chrX	7955508	7955509	38	.	.	.	.	.	.	.	.	.	.	.	.
CG31317-RA	chr3R	10407362	10407363	10822	chr3R	10450129	10450130	16329	chr3R	10451787	10451788	17987	.	.	.	.
CG11988-RA	chr3R	4865231	4865232	5781	.	.	.	.	.	.	.	.	.	.	.	.
CG8434-RA	.	.	.	.	.	.	.	.	.	.	.	.	.	.	.	.
CG7540-RA	.	.	.	.	.	.	.	.	.	.	.	.	.	.	.	.
CG14080-RB	.	.	.	.	.	.	.	.	.	.	.	.	.	.	.	.
CG3424-RA	.	.	.	.	.	.	.	.	.	.	.	.	.	.	.	.
CG33196-RC	chr2L	4597833	4597834	5869	.	.	.	.	.	.	.	.	.	.	.	.
CG14985-RB	.	.	.	.	.	.	.	.	.	.	.	.	.	.	.	.
CG30023-RA	.	.	.	.	.	.	.	.	.	.	.	.	.	.	.	.
CG13651-RA	.	.	.	.	.	.	.	.	.	.	.	.	.	.	.	.
CG3502-RB	.	.	.	.	.	.	.	.	.	.	.	.	.	.	.	.
CG32227-RA	.	.	.	.	.	.	.	.	.	.	.	.	.	.	.	.
CG7250-RA	chr3L	15323700	15323701	6099	.	.	.	.	.	.	.	.	.	.	.	.
CG8654-RA	.	.	.	.	.	.	.	.	.	.	.	.	.	.	.	.
CG30015-RD	chr2R	6731669	6731670	140	.	.	.	.	.	.	.	.	.	.	.	.
CG33868-RA	.	.	.	.	.	.	.	.	.	.	.	.	.	.	.	.
CG13425-RB	chr2R	16490535	16490536	0	.	.	.	.	.	.	.	.	.	.	.	.
CG8384-RA	chr3R	21868052	21868053	0	chr3R	21868630	21868631	0	chr3R	21841124	21841125	26727	.	.	.	.
CG11949-RA	chr2R	15150183	15150184	18923	.	.	.	.	.	.	.	.	.	.	.	.
CG14938-RD	.	.	.	.	.	.	.	.	.	.	.	.	.	.	.	.
CG3937-RB	chr3R	12905263	12905264	11993	chr3R	12885104	12885105	32152	chr3R	12884803	12884804	32453	chr3R	12882245	12882246	35011
CG32062-RG	.	.	.	.	.	.	.	.	.	.	.	.	.	.	.	.
CG6885-RA	.	.	.	.	.	.	.	.	.	.	.	.	.	.	.	.
CG9623-RB	chrX	16669520	16669521	0	.	.	.	.	.	.	.	.	.	.	.	.
CG4702-RA	chr3R	7954458	7954459	538	.	.	.	.	.	.	.	.	.	.	.	.
CG17579-RB	chr2R	8664416	8664417	3632	.	.	.	.	.	.	.	.	.	.	.	.
CG17894-RB	.	.	.	.	.	.	.	.	.	.	.	.	.	.	.	.
CG2028-RC	chrX	12548478	12548479	294	chrX	12528112	12528113	20660	chrX	12526345	12526346	22427	.	.	.	.
CG9326-RC	.	.	.	.	.	.	.	.	.	.	.	.	.	.	.	.
CG17117-RE	chr3R	6442723	6442724	0	.	.	.	.	.	.	.	.	.	.	.	.
CG17510-RA	.	.	.	.	.	.	.	.	.	.	.	.	.	.	.	.
CG8595-RA	chr2R	15728374	15728375	9624	.	.	.	.	.	.	.	.	.	.	.	.
CG31721-RA	.	.	.	.	.	.	.	.	.	.	.	.	.	.	.	.
CG1374-RA	.	.	.	.	.	.	.	.	.	.	.	.	.	.	.	.
CG12908-RA	.	.	.	.	.	.	.	.	.	.	.	.	.	.	.	.
CG1915-RC	.	.	.	.	.	.	.	.	.	.	.	.	.	.	.	.
CG2986-RE	chr2L	2885149	2885150	28443	.	.	.	.	.	.	.	.	.	.	.	.
CG17131-RB	.	.	.	.	.	.	.	.	.	.	.	.	.	.	.	.
CG10112-RA	chr2R	10391472	10391473	8574	.	.	.	.	.	.	.	.	.	.	.	.
CG5080-RB	.	.	.	.	.	.	.	.	.	.	.	.	.	.	.	.
CG10287-RA	.	.	.	.	.	.	.	.	.	.	.	.	.	.	.	.
CG7884-RA	.	.	.	.	.	.	.	.	.	.	.	.	.	.	.	.
CG3851-RA	.	.	.	.	.	.	.	.	.	.	.	.	.	.	.	.
CG30080-RA	.	.	.	.	.	.	.	.	.	.	.	.	.	.	.	.
CG3625-RB	.	.	.	.	.	.	.	.	.	.	.	.	.	.	.	.
CG1897-RA	.	.	.	.	.	.	.	.	.	.	.	.	.	.	.	.
CG3388-RA	.	.	.	.	.	.	.	.	.	.	.	.	.	.	.	.
CG32019-RE	.	.	.	.	.	.	.	.	.	.	.	.	.	.	.	.
CG5899-RB	.	.	.	.	.	.	.	.	.	.	.	.	.	.	.	.
CG12052-RA	chr2R	6422852	6422853	317	.	.	.	.	.	.	.	.	.	.	.	.
CG10521-RA	.	.	.	.	.	.	.	.	.	.	.	.	.	.	.	.
CG10067-RA	chr2R	16794951	16794952	36581	.	.	.	.	.	.	.	.	.	.	.	.
CG5779-RA	chr2R	13739162	13739163	35555	.	.	.	.	.	.	.	.	.	.	.	.
CG31020-RA	.	.	.	.	.	.	.	.	.	.	.	.	.	.	.	.
CG11527-RA	.	.	.	.	.	.	.	.	.	.	.	.	.	.	.	.
CG12653-RA	chrX	9580821	9580822	7399	chrX	9579800	9579801	8420	chrX	9578725	9578726	9495	.	.	.	.
CG8799-RA	.	.	.	.	.	.	.	.	.	.	.	.	.	.	.	.
CG34379-RD	chr2R	10158140	10158141	37526	.	.	.	.	.	.	.	.	.	.	.	.
CG1056-RB	.	.	.	.	.	.	.	.	.	.	.	.	.	.	.	.
CG12443-RA	.	.	.	.	.	.	.	.	.	.	.	.	.	.	.	.
CG31666-RD	.	.	.	.	.	.	.	.	.	.	.	.	.	.	.	.
CG2264-RB	chr2R	5965625	5965626	14406	.	.	.	.	.	.	.	.	.	.	.	.
CG12296-RA	.	.	.	.	.	.	.	.	.	.	.	.	.	.	.	.
CG1934-RA	.	.	.	.	.	.	.	.	.	.	.	.	.	.	.	.
CG4158-RA	.	.	.	.	.	.	.	.	.	.	.	.	.	.	.	.
CG11069-RA	chr3R	20696320	20696321	24145	.	.	.	.	.	.	.	.	.	.	.	.
CG4898-RB	chr3R	11106611	11106612	642	.	.	.	.	.	.	.	.	.	.	.	.
CG18024-RA	.	.	.	.	.	.	.	.	.	.	.	.	.	.	.	.
CG17046-RC	.	.	.	.	.	.	.	.	.	.	.	.	.	.	.	.
CG9689-RA	.	.	.	.	.	.	.	.	.	.	.	.	.	.	.	.
CG33103-RC	.	.	.	.	.	.	.	.	.	.	.	.	.	.	.	.
CG3401-RA	.	.	.	.	.	.	.	.	.	.	.	.	.	.	.	.
CG1244-RB	.	.	.	.	.	.	.	.	.	.	.	.	.	.	.	.
CG12063-RA	.	.	.	.	.	.	.	.	.	.	.	.	.	.	.	.
CG9628-RB	chr3L	14625246	14625247	3976	chr3L	14625532	14625533	4262	.	.	.	.	.	.	.	.
CG10717-RA	.	.	.	.	.	.	.	.	.	.	.	.	.	.	.	.
CG31045-RF	.	.	.	.	.	.	.	.	.	.	.	.	.	.	.	.
CG9653-RA	chrX	7201568	7201569	405	chrX	7215267	7215268	9621	chrX	7215696	7215697	10050	.	.	.	.
CG10325-RA	.	.	.	.	.	.	.	.	.	.	.	.	.	.	.	.
CG9073-RA	.	.	.	.	.	.	.	.	.	.	.	.	.	.	.	.
CG33555-RG	chr3R	10643813	10643814	0	.	.	.	.	.	.	.	.	.	.	.	.
CG4844-RA	.	.	.	.	.	.	.	.	.	.	.	.	.	.	.	.
CG10037-RA	chr3L	6760281	6760282	22978	chr3L	6757987	6757988	25272	chr3L	6814372	6814373	26734	.	.	.	.
CG6634-RA	chr2L	5461308	5461309	332	.	.	.	.	.	.	.	.	.	.	.	.
CG3254-RA	.	.	.	.	.	.	.	.	.	.	.	.	.	.	.	.
CG2184-RB	.	.	.	.	.	.	.	.	.	.	.	.	.	.	.	.
CG4007-RA	chr2R	9046051	9046052	1191	chr2R	9055443	9055444	5108	chr2R	9076973	9076974	26638	.	.	.	.
CG9224-RA	.	.	.	.	.	.	.	.	.	.	.	.	.	.	.	.
CG33183-RA	.	.	.	.	.	.	.	.	.	.	.	.	.	.	.	.
CG10719-RC	chr2L	19158746	19158747	8820	chr2L	19135279	19135280	32287	.	.	.	.	.	.	.	.
CG2049-RG	.	.	.	.	.	.	.	.	.	.	.	.	.	.	.	.
CG11895-RA	.	.	.	.	.	.	.	.	.	.	.	.	.	.	.	.
CG7178-RA	.	.	.	.	.	.	.	.	.	.	.	.	.	.	.	.
CG2330-RA	.	.	.	.	.	.	.	.	.	.	.	.	.	.	.	.
CG1856-RA	chr3R	27526592	27526593	24594	.	.	.	.	.	.	.	.	.	.	.	.
CG11387-RA	chrX	7502099	7502100	1081	chrX	7497958	7497959	5222	.	.	.	.	.	.	.	.
CG18290-RA	chr3R	9263166	9263167	9354	.	.	.	.	.	.	.	.	.	.	.	.
CG14351-RA	chr2L	1518058	1518059	37100	.	.	.	.	.	.	.	.	.	.	.	.
CG15098-RA	chr2R	14734252	14734253	11982	chr2R	14690275	14690276	30601	.	.	.	.	.	.	.	.
CG9491-RC	.	.	.	.	.	.	.	.	.	.	.	.	.	.	.	.
CG13194-RB	.	.	.	.	.	.	.	.	.	.	.	.	.	.	.	.
CG3108-RA	chrX	5687687	5687688	12037	chrX	5691871	5691872	16221	chrX	5695132	5695133	19482	chrX	5641243	5641244	29984
CG12311-RA	.	.	.	.	.	.	.	.	.	.	.	.	.	.	.	.
CG13920-RA	.	.	.	.	.	.	.	.	.	.	.	.	.	.	.	.
CG17228-RF	.	.	.	.	.	.	.	.	.	.	.	.	.	.	.	.
CG4396-RA	chrX	12832367	12832368	233	.	.	.	.	.	.	.	.	.	.	.	.
CG31300-RA	.	.	.	.	.	.	.	.	.	.	.	.	.	.	.	.
CG1151-RA	.	.	.	.	.	.	.	.	.	.	.	.	.	.	.	.
CG7756-RA	.	.	.	.	.	.	.	.	.	.	.	.	.	.	.	.
CG5191-RC	.	.	.	.	.	.	.	.	.	.	.	.	.	.	.	.
CG1153-RA	.	.	.	.	.	.	.	.	.	.	.	.	.	.	.	.
CG17420-RD	.	.	.	.	.	.	.	.	.	.	.	.	.	.	.	.
CG7675-RA	.	.	.	.	.	.	.	.	.	.	.	.	.	.	.	.
CG8193-RA	.	.	.	.	.	.	.	.	.	.	.	.	.	.	.	.
CG1130-RA	.	.	.	.	.	.	.	.	.	.	.	.	.	.	.	.
CG12172-RA	chr2R	3027419	3027420	7783	.	.	.	.	.	.	.	.	.	.	.	.
CG8376-RA	.	.	.	.	.	.	.	.	.	.	.	.	.	.	.	.
CG5596-RB	.	.	.	.	.	.	.	.	.	.	.	.	.	.	.	.
CG15282-RA	.	.	.	.	.	.	.	.	.	.	.	.	.	.	.	.
CG32491-RG	chr3R	17199263	17199264	0	chr3R	17218822	17218823	15702	chr3R	17220019	17220020	16899	.	.	.	.
CG9611-RE	.	.	.	.	.	.	.	.	.	.	.	.	.	.	.	.
CG17927-RD	chr2L	16787755	16787756	0	.	.	.	.	.	.	.	.	.	.	.	.
CG2666-RB	.	.	.	.	.	.	.	.	.	.	.	.	.	.	.	.
CG32209-RB	.	.	.	.	.	.	.	.	.	.	.	.	.	.	.	.
CG18507-RB	.	.	.	.	.	.	.	.	.	.	.	.	.	.	.	.
CG7225-RA	chr2R	15150183	15150184	11763	.	.	.	.	.	.	.	.	.	.	.	.
CG13906-RA	chr3L	872570	872571	36568	.	.	.	.	.	.	.	.	.	.	.	.
CG6883-RA	chr3L	378266	378267	949	.	.	.	.	.	.	.	.	.	.	.	.
CG34416-RN	chr3L	7721512	7721513	14761	.	.	.	.	.	.	.	.	.	.	.	.
CG30413-RA	.	.	.	.	.	.	.	.	.	.	.	.	.	.	.	.
CG18783-RB	chr2L	6088569	6088570	2847	.	.	.	.	.	.	.	.	.	.	.	.
CG43366-RA	.	.	.	.	.	.	.	.	.	.	.	.	.	.	.	.
CG31813-RA	.	.	.	.	.	.	.	.	.	.	.	.	.	.	.	.
CG12210-RA	.	.	.	.	.	.	.	.	.	.	.	.	.	.	.	.
CG11049-RG	.	.	.	.	.	.	.	.	.	.	.	.	.	.	.	.
CG4467-RA	.	.	.	.	.	.	.	.	.	.	.	.	.	.	.	.
CG9660-RE	chr2L	3080598	3080599	0	.	.	.	.	.	.	.	.	.	.	.	.
CG10382-RA	.	.	.	.	.	.	.	.	.	.	.	.	.	.	.	.
CG32150-RA	.	.	.	.	.	.	.	.	.	.	.	.	.	.	.	.
CG7526-RC	.	.	.	.	.	.	.	.	.	.	.	.	.	.	.	.
CG8587-RA	.	.	.	.	.	.	.	.	.	.	.	.	.	.	.	.
CG1342-RA	.	.	.	.	.	.	.	.	.	.	.	.	.	.	.	.
CG10591-RA	chr3L	5597381	5597382	4591	.	.	.	.	.	.	.	.	.	.	.	.
CG1157-RA	.	.	.	.	.	.	.	.	.	.	.	.	.	.	.	.
CG33715-RB	.	.	.	.	.	.	.	.	.	.	.	.	.	.	.	.
CG9614-RM	.	.	.	.	.	.	.	.	.	.	.	.	.	.	.	.
CG7816-RD	.	.	.	.	.	.	.	.	.	.	.	.	.	.	.	.
CG7283-RC	.	.	.	.	.	.	.	.	.	.	.	.	.	.	.	.
CG42684-RD	chrX	17645353	17645354	0	.	.	.	.	.	.	.	.	.	.	.	.
CG40263-RA	.	.	.	.	.	.	.	.	.	.	.	.	.	.	.	.
CG6024-RD	.	.	.	.	.	.	.	.	.	.	.	.	.	.	.	.
CG8493-RB	.	.	.	.	.	.	.	.	.	.	.	.	.	.	.	.
CG14253-RB	.	.	.	.	.	.	.	.	.	.	.	.	.	.	.	.
CG13377-RA	.	.	.	.	.	.	.	.	.	.	.	.	.	.	.	.
CG6611-RC	.	.	.	.	.	.	.	.	.	.	.	.	.	.	.	.
CG7847-RB	.	.	.	.	.	.	.	.	.	.	.	.	.	.	.	.
CG9828-RB	chr2L	13177020	13177021	10950	.	.	.	.	.	.	.	.	.	.	.	.
CG15013-RA	.	.	.	.	.	.	.	.	.	.	.	.	.	.	.	.
CG9184-RA	chr3L	1334816	1334817	12013	chr3L	1352218	1352219	29415	.	.	.	.	.	.	.	.
CG6434-RA	.	.	.	.	.	.	.	.	.	.	.	.	.	.	.	.
CG31997-RA	.	.	.	.	.	.	.	.	.	.	.	.	.	.	.	.
CG13159-RA	.	.	.	.	.	.	.	.	.	.	.	.	.	.	.	.
CG32031-RC	chr3L	9036934	9036935	5027	chr3L	9035482	9035483	6479	chr3L	9034929	9034930	7032	.	.	.	.
CG8547-RB	chr2R	10158140	10158141	3020	.	.	.	.	.	.	.	.	.	.	.	.
CG15822-RB	.	.	.	.	.	.	.	.	.	.	.	.	.	.	.	.
CG17888-RF	.	.	.	.	.	.	.	.	.	.	.	.	.	.	.	.
CG3114-RH	.	.	.	.	.	.	.	.	.	.	.	.	.	.	.	.
CG3153-RA	.	.	.	.	.	.	.	.	.	.	.	.	.	.	.	.
CG17800-RBB	.	.	.	.	.	.	.	.	.	.	.	.	.	.	.	.
CG13475-RA	chr3L	14625246	14625247	32586	chr3L	14625532	14625533	32872	.	.	.	.	.	.	.	.
CG7047-RB	.	.	.	.	.	.	.	.	.	.	.	.	.	.	.	.
CG11502-RC	.	.	.	.	.	.	.	.	.	.	.	.	.	.	.	.
CG42280-RE	.	.	.	.	.	.	.	.	.	.	.	.	.	.	.	.
CG18004-RC	.	.	.	.	.	.	.	.	.	.	.	.	.	.	.	.
CG32490-RL	.	.	.	.	.	.	.	.	.	.	.	.	.	.	.	.
CG9739-RD	.	.	.	.	.	.	.	.	.	.	.	.	.	.	.	.
CG15427-RC	.	.	.	.	.	.	.	.	.	.	.	.	.	.	.	.
CG33991-RB	.	.	.	.	.	.	.	.	.	.	.	.	.	.	.	.
FlyExpress_Salm	.	.	.	.	.	.	.	.	.	.	.	.	.	.	.	.
FlyExpress_Bun	.	.	.	.	.	.	.	.	.	.	.	.	.	.	.	.
FlyExpress_CG15480	chr2L	13225282	13225283	76	chr2L	13227161	13227162	1955	chr2L	13235249	13235250	10043	chr2L	13245184	13245185	19978
FlyExpress_Su(H)	chr2L	15039353	15039354	134	chr2L	15038932	15038933	555	.	.	.	.	.	.	.	.
FlyExpress_Kel	.	.	.	.	.	.	.	.	.	.	.	.	.	.	.	.
FlyExpress_cad	.	.	.	.	.	.	.	.	.	.	.	.	.	.	.	.
FlyExpress_atet	.	.	.	.	.	.	.	.	.	.	.	.	.	.	.	.
FlyExpress_Rapgap1	.	.	.	.	.	.	.	.	.	.	.	.	.	.	.	.
FlyExpress_net	chr2L	91431	91432	4049	chr2L	91988	91989	4606	.	.	.	.	.	.	.	.
FlyExpress_Scat	.	.	.	.	.	.	.	.	.	.	.	.	.	.	.	.
Flyexpress_cyp310a1	.	.	.	.	.	.	.	.	.	.	.	.	.	.	.	.
FlyExpress_CG15094	chr2R	14690275	14690276	6092	.	.	.	.	.	.	.	.	.	.	.	.
FlyExpress_l(2)08717	chr2R	14690275	14690276	0	.	.	.	.	.	.	.	.	.	.	.	.
FlyExpress_CG5532	.	.	.	.	.	.	.	.	.	.	.	.	.	.	.	.
FlyExpress_CG2915	.	.	.	.	.	.	.	.	.	.	.	.	.	.	.	.
FlyExpress_Dap	.	.	.	.	.	.	.	.	.	.	.	.	.	.	.	.
FlyExpress_inv	.	.	.	.	.	.	.	.	.	.	.	.	.	.	.	.
FlyExpress_Chrb	.	.	.	.	.	.	.	.	.	.	.	.	.	.	.	.
FlyExpress_CG9238	.	.	.	.	.	.	.	.	.	.	.	.	.	.	.	.
FlyExpress_aos	.	.	.	.	.	.	.	.	.	.	.	.	.	.	.	.
FlyExpress_CG2162	chr3L	3037782	3037783	0	.	.	.	.	.	.	.	.	.	.	.	.
FlyExpress_CG10479	chr3L	5976279	5976280	7172	.	.	.	.	.	.	.	.	.	.	.	.
FlyExpress_Dl	.	.	.	.	.	.	.	.	.	.	.	.	.	.	.	.
FlyExpress_bnl	chr3R	15690295	15690296	27756	chr3R	15625727	15625728	0	chr3R	15625123	15625124	0	.	.	.	.
FlyExpress_CG33099	.	.	.	.	.	.	.	.	.	.	.	.	.	.	.	.
FlyExpress_e(spl)m5-HLH	chr3R	21868052	21868053	12595	chr3R	21868630	21868631	13173	chr3R	21841124	21841125	13451	.	.	.	.
FlyExpress_Ama	chr3R	2580529	2580530	7785	.	.	.	.	.	.	.	.	.	.	.	.
FlyExpress_CG11966	.	.	.	.	.	.	.	.	.	.	.	.	.	.	.	.
FlyExpress_CG12420	.	.	.	.	.	.	.	.	.	.	.	.	.	.	.	.
FlyExpress_yellow-e3	chr3R	9263166	9263167	32574	.	.	.	.	.	.	.	.	.	.	.	.
FlyExpress_mew	chrX	13190962	13190963	38439	.	.	.	.	.	.	.	.	.	.	.	.
FlyExpress_rst	.	.	.	.	.	.	.	.	.	.	.	.	.	.	.	.
